# Supplementary material for: Integration of Untargeted Metabolomics with Transcriptomics Provides Insights into Beauvericin Biosynthesis in Cordyceps chanhua under H2O2-Induced Oxidative Stress
Source: J Fungi (Basel). 2022 May 6;8(5):484. doi: 10.3390/jof8050484 (PMC9143143; doi:10.3390/jof8050484)
Supplement: Supplementary file 1 [file jof-08-00484-s001.zip]

Archive with 4 entries (4 files):
- Supplementary S1. Free amino acids assay.pdf
- Supplementary Table S1. Data filtering Filtered reads quality statistics(1).xlsx
- Supplementary Table S2. Number of DEGs.xlsx
- Supplementary Table S3. Expression level of genes.xlsx
