# Supplementary material for: Integration of Untargeted Metabolomics with Transcriptomics Provides Insights into Beauvericin Biosynthesis in Cordyceps chanhua under H2O2-Induced Oxidative Stress
Source: J Fungi (Basel). 2022 May 6;8(5):484. doi: 10.3390/jof8050484 (PMC9143143; doi:10.3390/jof8050484)
Supplement: Supplementary file 1 [file jof-08-00484-s001.zip › Supplementary Table S1. Data filtering Filtered reads quality statistics(1).xlsx]

## Sheet: Table S1 Data filtering Filtere
Table S1. Data filtering_ Filtered reads quality statistics.
Sample	Total Raw Reads (M)	Total Clean Reads (M)	Total Clean Bases(Gb)	Clean Reads Q20(%)	Clean Reads Q30(%)	Clean Reads Ratio(%)
B2_1	47.33	42.36	6.35	95.96	86.67	89.5
B2_2	47.33	42.03	6.31	95.72	85.97	88.82
B2_3	47.33	42.37	6.36	95.69	85.87	89.52
CK_1	47.33	42.72	6.41	96.41	87.96	90.27
CK_2	47.33	42.66	6.4	96.09	87.02	90.13
CK_3	49.08	43.45	6.52	95.8	86.22	88.52
