# Supplementary material for: Integration of Untargeted Metabolomics with Transcriptomics Provides Insights into Beauvericin Biosynthesis in Cordyceps chanhua under H2O2-Induced Oxidative Stress
Source: J Fungi (Basel). 2022 May 6;8(5):484. doi: 10.3390/jof8050484 (PMC9143143; doi:10.3390/jof8050484)
Supplement: Supplementary file 1 [file jof-08-00484-s001.zip › Supplementary Table S2. Number of DEGs.xlsx]

## Sheet: Table S2. Number of DEGs. 
Table S2. Number of DEGs.
Gene ID	Control FPKM	Treat FPKM	log2(Treat/Control)	Qvalue(Control-vs-Treat)	Pvalue(Control-vs-Treat)	Kegg Orthology	GO
CL100.Contig1_All	2.513	0.883	-1.33451	0.0361303	0.00277076	K01687//dihydroxy-acid dehydratase [EC:4.2.1.9]+ko00770//Pantothenate and CoA biosynthesis+ko01100//Metabolic pathways+ko01230//Biosynthesis of amino acids+ko01130//Biosynthesis of antibiotics+ko00290//Valine, leucine and isoleucine biosynthesis+ko01110//Biosynthesis of secondary metabolites+ko01210//2-Oxocarboxylic acid metabolism;K01687//dihydroxy-acid dehydratase [EC:4.2.1.9]+ko00770//Pantothe…	GO:0004160//dihydroxy-acid dehydratase activity;GO:0009082//branched-chain amino acid biosynthetic process
CL1004.Contig1_All	20.163	13.773	-0.486859	0.00212061	7.3399e-05	K08850//aurora kinase, other [EC:2.7.11.1];K08850//aurora kinase, other [EC:2.7.11.1];K08850//aurora kinase, other [EC:2.7.11.1]	GO:0004674//protein serine/threonine kinase activity;GO:0005524//ATP binding
CL1005.Contig2_All	7.896	2.033	-1.65529	0.0356797	0.00272063	K01183//chitinase [EC:3.2.1.14]+ko00520//Amino sugar and nucleotide sugar metabolism+ko01100//Metabolic pathways;K01183//chitinase [EC:3.2.1.14]+ko00520//Amino sugar and nucleotide sugar metabolism+ko01100//Metabolic pathways;K01183//chitinase [EC:3.2.1.14]+ko00520//Amino sugar and nucleotide sugar metabolism+ko01100//Metabolic pathways	GO:0004553//hydrolase activity, hydrolyzing O-glycosyl compounds;GO:0005975//carbohydrate metabolic process
CL1007.Contig1_All	70.576	35.463	-0.914886	0.00210948	7.26454e-05	K01253//microsomal epoxide hydrolase [EC:3.3.2.9];K19851//flocculation protein FLO11+ko04011//MAPK signaling pathway - yeast;K22020//mucin-19
CL1008.Contig2_All	0.046	1.196	2.40224	0.03404	0.00254879	K14963//COMPASS component SWD3
CL1011.Contig1_All	20.94	11.343	-0.812639	0.0211673	0.00134583	K00121//S-(hydroxymethyl)glutathione dehydrogenase / alcohol dehydrogenase [EC:1.1.1.284 1.1.1.1]+ko00010//Glycolysis / Gluconeogenesis+ko01100//Metabolic pathways+ko01130//Biosynthesis of antibiotics+ko00350//Tyrosine metabolism+ko01110//Biosynthesis of secondary metabolites+ko00680//Methane metabolism+ko00071//Fatty acid degradation+ko01200//Carbon metabolism;K00121//S-(hydroxymethyl)glutathion…	GO:0006069//ethanol oxidation;GO:0008270//zinc ion binding;GO:0051903//S-(hydroxymethyl)glutathione dehydrogenase activity
CL1011.Contig3_All	55.003	32.096	-0.710568	0.00858293	0.000428566	K00121//S-(hydroxymethyl)glutathione dehydrogenase / alcohol dehydrogenase [EC:1.1.1.284 1.1.1.1]+ko00010//Glycolysis / Gluconeogenesis+ko01100//Metabolic pathways+ko01130//Biosynthesis of antibiotics+ko00350//Tyrosine metabolism+ko01110//Biosynthesis of secondary metabolites+ko00680//Methane metabolism+ko00071//Fatty acid degradation+ko01200//Carbon metabolism;K00121//S-(hydroxymethyl)glutathion…	GO:0006069//ethanol oxidation;GO:0008270//zinc ion binding;GO:0051903//S-(hydroxymethyl)glutathione dehydrogenase activity
CL1011.Contig4_All	5.023	2.86	-0.741544	0.0242039	0.00159838	K00121//S-(hydroxymethyl)glutathione dehydrogenase / alcohol dehydrogenase [EC:1.1.1.284 1.1.1.1]+ko00010//Glycolysis / Gluconeogenesis+ko01100//Metabolic pathways+ko01130//Biosynthesis of antibiotics+ko00350//Tyrosine metabolism+ko01110//Biosynthesis of secondary metabolites+ko00680//Methane metabolism+ko00071//Fatty acid degradation+ko01200//Carbon metabolism;K00121//S-(hydroxymethyl)glutathion…	GO:0006069//ethanol oxidation;GO:0008270//zinc ion binding;GO:0051903//S-(hydroxymethyl)glutathione dehydrogenase activity
CL1011.Contig7_All	20.796	8.693	-1.16437	0.00113089	3.47988e-05	K00121//S-(hydroxymethyl)glutathione dehydrogenase / alcohol dehydrogenase [EC:1.1.1.284 1.1.1.1]+ko00010//Glycolysis / Gluconeogenesis+ko01100//Metabolic pathways+ko01130//Biosynthesis of antibiotics+ko00350//Tyrosine metabolism+ko01110//Biosynthesis of secondary metabolites+ko00680//Methane metabolism+ko00071//Fatty acid degradation+ko01200//Carbon metabolism;K00121//S-(hydroxymethyl)glutathion…	GO:0006069//ethanol oxidation;GO:0008270//zinc ion binding;GO:0051903//S-(hydroxymethyl)glutathione dehydrogenase activity
CL1022.Contig2_All	7.21	5.29	-0.384507	0.0299792	0.00214333	K00111//glycerol-3-phosphate dehydrogenase [EC:1.1.5.3]+ko01110//Biosynthesis of secondary metabolites+ko00564//Glycerophospholipid metabolism;K00111//glycerol-3-phosphate dehydrogenase [EC:1.1.5.3]+ko01110//Biosynthesis of secondary metabolites+ko00564//Glycerophospholipid metabolism	GO:0006072//glycerol-3-phosphate metabolic process;GO:0009331//glycerol-3-phosphate dehydrogenase complex;GO:0016021//integral component of membrane;GO:0052591//sn-glycerol-3-phosphate:ubiquinone-8 oxidoreductase activity
CL1026.Contig5_All	7.183	14.523	1.05066	0.000264674	6.37685e-06	K04508//transducin (beta)-like 1;K04508//transducin (beta)-like 1;K04508//transducin (beta)-like 1
CL1028.Contig1_All	19.346	9.476	-0.98505	0.007708	0.00037344	K02739//20S proteasome subunit beta 2 [EC:3.4.25.1]+ko03050//Proteasome;K02739//20S proteasome subunit beta 2 [EC:3.4.25.1]+ko03050//Proteasome;K02739//20S proteasome subunit beta 2 [EC:3.4.25.1]+ko03050//Proteasome	GO:0005634//nucleus;GO:0051603//proteolysis involved in cellular protein catabolic process;GO:0004298//threonine-type endopeptidase activity;GO:0010499//proteasomal ubiquitin-independent protein catabolic process;GO:0005839//proteasome core complex;GO:0034515//proteasome storage granule;GO:0043161//proteasome-mediated ubiquitin-dependent protein catabolic process;GO:0019774//proteasome core compl…
CL1029.Contig1_All	3.49	12.376	1.65026	0.0215325	0.00137873	K14805//ATP-dependent RNA helicase DDX24/MAK5 [EC:3.6.4.13];K14805//ATP-dependent RNA helicase DDX24/MAK5 [EC:3.6.4.13]	GO:0005524//ATP binding;GO:0004386//helicase activity;GO:0003676//nucleic acid binding
CL1030.Contig2_All	50.463	36.023	-0.425053	0.045028	0.0037656	K14264//kynurenine aminotransferase [EC:2.6.1.7]+ko00380//Tryptophan metabolism+ko01100//Metabolic pathways;K14264//kynurenine aminotransferase [EC:2.6.1.7]+ko00380//Tryptophan metabolism+ko01100//Metabolic pathways;K14264//kynurenine aminotransferase [EC:2.6.1.7]+ko00380//Tryptophan metabolism+ko01100//Metabolic pathways;K14264//kynurenine aminotransferase [EC:2.6.1.7]+ko00380//Tryptophan metabo…	GO:0009058//biosynthetic process;GO:0008483//transaminase activity;GO:0003824//catalytic activity;GO:0030170//pyridoxal phosphate binding
CL1033.Contig2_All	0.886	3.113	1.66022	0.0229445	0.00148917
CL1033.Contig3_All	5.863	13.096	1.16171	0.0120659	0.00066041
CL1036.Contig2_All	62.026	79.546	0.405898	0.00256856	9.39485e-05	K00601//phosphoribosylglycinamide formyltransferase [EC:2.1.2.2]+ko00230//Purine metabolism+ko00670//One carbon pool by folate+ko01100//Metabolic pathways+ko01130//Biosynthesis of antibiotics+ko01110//Biosynthesis of secondary metabolites;K00601//phosphoribosylglycinamide formyltransferase [EC:2.1.2.2]+ko00230//Purine metabolism+ko00670//One carbon pool by folate+ko01100//Metabolic pathways+ko011…	GO:0009058//biosynthetic process;GO:0016742//hydroxymethyl-, formyl- and related transferase activity;GO:0006189//'de novo' IMP biosynthetic process;GO:0004644//phosphoribosylglycinamide formyltransferase activity
CL1037.Contig5_All	3.843	6.433	0.779018	0.0463715	0.00393868	K07126//uncharacterized protein;K07126//uncharacterized protein;K07126//uncharacterized protein	GO:0016021//integral component of membrane
CL1039.Contig2_All	43.576	33.873	-0.301894	0.0436536	0.00361574	K10756//replication factor C subunit 3/5+ko03430//Mismatch repair+ko03420//Nucleotide excision repair+ko03030//DNA replication;K22020//mucin-19	GO:0051260//protein homooligomerization
CL1065.Contig5_All	29.253	10.29	-1.38211	0.00314606	0.000120486	K05747//Wiskott-Aldrich syndrome protein+ko04144//Endocytosis	GO:0016021//integral component of membrane;GO:0005375//copper ion transmembrane transporter activity
CL107.Contig19_All	0.47	1.043	1.14124	0.0313775	0.00226537	K05658//ATP-binding cassette, subfamily B (MDR/TAP), member 1 [EC:7.6.2.2]+ko02010//ABC transporters	GO:0005524//ATP binding;GO:0042626//ATPase activity, coupled to transmembrane movement of substances;GO:0016021//integral component of membrane
CL107.Contig1_All	0.07	0	-2.64077	0.0154963	0.00091513	K05658//ATP-binding cassette, subfamily B (MDR/TAP), member 1 [EC:7.6.2.2]+ko02010//ABC transporters	GO:0005524//ATP binding;GO:0042626//ATPase activity, coupled to transmembrane movement of substances;GO:0016021//integral component of membrane
CL107.Contig22_All	0.166	0.813	2.16325	7.53146e-05	1.52858e-06	K05658//ATP-binding cassette, subfamily B (MDR/TAP), member 1 [EC:7.6.2.2]+ko02010//ABC transporters	GO:0005524//ATP binding;GO:0042626//ATPase activity, coupled to transmembrane movement of substances;GO:0016021//integral component of membrane
CL107.Contig31_All	0.146	0.003	-3.28273	0.000515846	1.38919e-05	K05658//ATP-binding cassette, subfamily B (MDR/TAP), member 1 [EC:7.6.2.2]+ko02010//ABC transporters	GO:0005524//ATP binding;GO:0042626//ATPase activity, coupled to transmembrane movement of substances;GO:0016021//integral component of membrane
CL107.Contig32_All	0.963	0.29	-1.54244	0.00999035	0.000516131	K05658//ATP-binding cassette, subfamily B (MDR/TAP), member 1 [EC:7.6.2.2]+ko02010//ABC transporters	GO:0005524//ATP binding;GO:0042626//ATPase activity, coupled to transmembrane movement of substances;GO:0016021//integral component of membrane
CL107.Contig33_All	0.23	0	-3.77258	5.43562e-05	1.02729e-06	K05658//ATP-binding cassette, subfamily B (MDR/TAP), member 1 [EC:7.6.2.2]+ko02010//ABC transporters	GO:0005524//ATP binding;GO:0042626//ATPase activity, coupled to transmembrane movement of substances;GO:0016021//integral component of membrane
CL107.Contig37_All	0.163	0.743	2.04532	0.00017345	3.94428e-06	K05658//ATP-binding cassette, subfamily B (MDR/TAP), member 1 [EC:7.6.2.2]+ko02010//ABC transporters	GO:0005524//ATP binding;GO:0042626//ATPase activity, coupled to transmembrane movement of substances;GO:0016021//integral component of membrane
CL1077.Contig2_All	6.336	3.38	-0.830772	0.0109941	0.000588788	K00846//ketohexokinase [EC:2.7.1.3]+ko01100//Metabolic pathways+ko00051//Fructose and mannose metabolism	GO:0016301//kinase activity;GO:0016773//phosphotransferase activity, alcohol group as acceptor
CL1079.Contig3_All	0.23	0.973	1.81342	0.0458306	0.00386038
CL1081.Contig1_All	0.096	4.333	3.89127	4.09902e-06	5.85038e-08	K21421//NADPH oxidase 2 [EC:1.-.-.-]+ko04145//Phagosome+ko04933//AGE-RAGE signaling pathway in diabetic complications;K21421//NADPH oxidase 2 [EC:1.-.-.-]+ko04145//Phagosome+ko04933//AGE-RAGE signaling pathway in diabetic complications;K21421//NADPH oxidase 2 [EC:1.-.-.-]+ko04145//Phagosome+ko04933//AGE-RAGE signaling pathway in diabetic complications	GO:0016021//integral component of membrane;GO:0016491//oxidoreductase activity
CL1081.Contig5_All	4.636	0.986	-2.12633	6.36124e-16	1.94355e-18	K21421//NADPH oxidase 2 [EC:1.-.-.-]+ko04145//Phagosome+ko04933//AGE-RAGE signaling pathway in diabetic complications;K21421//NADPH oxidase 2 [EC:1.-.-.-]+ko04145//Phagosome+ko04933//AGE-RAGE signaling pathway in diabetic complications;K21421//NADPH oxidase 2 [EC:1.-.-.-]+ko04145//Phagosome+ko04933//AGE-RAGE signaling pathway in diabetic complications	GO:0016021//integral component of membrane;GO:0016491//oxidoreductase activity
CL1084.Contig7_All	4.126	0.696	-1.97028	0.0363352	0.00279282	K11853//ubiquitin carboxyl-terminal hydrolase 34 [EC:3.4.19.12];K11853//ubiquitin carboxyl-terminal hydrolase 34 [EC:3.4.19.12];K11853//ubiquitin carboxyl-terminal hydrolase 34 [EC:3.4.19.12]	GO:0006511//ubiquitin-dependent protein catabolic process;GO:0016579//protein deubiquitination;GO:0036459//thiol-dependent ubiquitinyl hydrolase activity
CL1087.Contig4_All	119.97	154.193	0.413376	0.0459737	0.00388683
CL1090.Contig2_All	149.043	53.483	-1.32946	0.010603	0.000559514	K15371//glutamate dehydrogenase [EC:1.4.1.2]+ko00250//Alanine, aspartate and glutamate metabolism+ko00910//Nitrogen metabolism+ko00220//Arginine biosynthesis+ko00430//Taurine and hypotaurine metabolism+ko01100//Metabolic pathways;K15371//glutamate dehydrogenase [EC:1.4.1.2]+ko00250//Alanine, aspartate and glutamate metabolism+ko00910//Nitrogen metabolism+ko00220//Arginine biosynthesis+ko00430//Ta…	GO:0004352//glutamate dehydrogenase (NAD+) activity;GO:0019551//glutamate catabolic process to 2-oxoglutarate
CL1090.Contig3_All	29.393	19.83	-0.499595	0.00956657	0.000489373	K15371//glutamate dehydrogenase [EC:1.4.1.2]+ko00250//Alanine, aspartate and glutamate metabolism+ko00910//Nitrogen metabolism+ko00220//Arginine biosynthesis+ko00430//Taurine and hypotaurine metabolism+ko01100//Metabolic pathways;K15371//glutamate dehydrogenase [EC:1.4.1.2]+ko00250//Alanine, aspartate and glutamate metabolism+ko00910//Nitrogen metabolism+ko00220//Arginine biosynthesis+ko00430//Ta…	GO:0004352//glutamate dehydrogenase (NAD+) activity;GO:0019551//glutamate catabolic process to 2-oxoglutarate
CL110.Contig18_All	0	1.03	5.56252	2.584e-12	1.24062e-14	K01638//malate synthase [EC:2.3.3.9]+ko01100//Metabolic pathways+ko01110//Biosynthesis of secondary metabolites+ko00620//Pyruvate metabolism+ko01200//Carbon metabolism+ko00630//Glyoxylate and dicarboxylate metabolism;K01638//malate synthase [EC:2.3.3.9]+ko01100//Metabolic pathways+ko01110//Biosynthesis of secondary metabolites+ko00620//Pyruvate metabolism+ko01200//Carbon metabolism+ko00630//Glyox…	GO:0006097//glyoxylate cycle;GO:0005524//ATP binding;GO:0004474//malate synthase activity;GO:0004333//fumarate hydratase activity;GO:0006099//tricarboxylic acid cycle;GO:0004553//hydrolase activity, hydrolyzing O-glycosyl compounds;GO:0008061//chitin binding;GO:0004672//protein kinase activity;GO:0005975//carbohydrate metabolic process;GO:0045239//tricarboxylic acid cycle enzyme complex;GO:000610…
CL110.Contig19_All	0	0.72	4.09419	9.94818e-06	1.50867e-07	K01638//malate synthase [EC:2.3.3.9]+ko01100//Metabolic pathways+ko01110//Biosynthesis of secondary metabolites+ko00620//Pyruvate metabolism+ko01200//Carbon metabolism+ko00630//Glyoxylate and dicarboxylate metabolism;K01638//malate synthase [EC:2.3.3.9]+ko01100//Metabolic pathways+ko01110//Biosynthesis of secondary metabolites+ko00620//Pyruvate metabolism+ko01200//Carbon metabolism+ko00630//Glyox…	GO:0004553//hydrolase activity, hydrolyzing O-glycosyl compounds;GO:0008061//chitin binding;GO:0005975//carbohydrate metabolic process
CL110.Contig1_All	0	0.613	5.63143	9.24964e-14	3.69369e-16	K01638//malate synthase [EC:2.3.3.9]+ko01100//Metabolic pathways+ko01110//Biosynthesis of secondary metabolites+ko00620//Pyruvate metabolism+ko01200//Carbon metabolism+ko00630//Glyoxylate and dicarboxylate metabolism;K01638//malate synthase [EC:2.3.3.9]+ko01100//Metabolic pathways+ko01110//Biosynthesis of secondary metabolites+ko00620//Pyruvate metabolism+ko01200//Carbon metabolism+ko00630//Glyox…	GO:0006099//tricarboxylic acid cycle;GO:0006097//glyoxylate cycle;GO:0004553//hydrolase activity, hydrolyzing O-glycosyl compounds;GO:0008061//chitin binding;GO:0004474//malate synthase activity;GO:0005975//carbohydrate metabolic process
CL110.Contig21_All	0	1.726	3.49195	0.000432479	1.12591e-05	K01638//malate synthase [EC:2.3.3.9]+ko01100//Metabolic pathways+ko01110//Biosynthesis of secondary metabolites+ko00620//Pyruvate metabolism+ko01200//Carbon metabolism+ko00630//Glyoxylate and dicarboxylate metabolism;K01638//malate synthase [EC:2.3.3.9]+ko01100//Metabolic pathways+ko01110//Biosynthesis of secondary metabolites+ko00620//Pyruvate metabolism+ko01200//Carbon metabolism+ko00630//Glyox…	GO:0006097//glyoxylate cycle;GO:0004474//malate synthase activity;GO:0005524//ATP binding;GO:0004333//fumarate hydratase activity;GO:0006099//tricarboxylic acid cycle;GO:0004553//hydrolase activity, hydrolyzing O-glycosyl compounds;GO:0008061//chitin binding;GO:0004672//protein kinase activity;GO:0045239//tricarboxylic acid cycle enzyme complex;GO:0005975//carbohydrate metabolic process;GO:000610…
CL110.Contig34_All	0.003	1.106	2.67251	0.01439	0.000831583	K01638//malate synthase [EC:2.3.3.9]+ko01100//Metabolic pathways+ko01110//Biosynthesis of secondary metabolites+ko00620//Pyruvate metabolism+ko01200//Carbon metabolism+ko00630//Glyoxylate and dicarboxylate metabolism;K01638//malate synthase [EC:2.3.3.9]+ko01100//Metabolic pathways+ko01110//Biosynthesis of secondary metabolites+ko00620//Pyruvate metabolism+ko01200//Carbon metabolism+ko00630//Glyox…	GO:0006097//glyoxylate cycle;GO:0005524//ATP binding;GO:0004474//malate synthase activity;GO:0004333//fumarate hydratase activity;GO:0006099//tricarboxylic acid cycle;GO:0004672//protein kinase activity;GO:0045239//tricarboxylic acid cycle enzyme complex;GO:0006106//fumarate metabolic process
CL110.Contig36_All	0	0.876	5.73448	9.24964e-14	3.71423e-16	K01638//malate synthase [EC:2.3.3.9]+ko01100//Metabolic pathways+ko01110//Biosynthesis of secondary metabolites+ko00620//Pyruvate metabolism+ko01200//Carbon metabolism+ko00630//Glyoxylate and dicarboxylate metabolism;K01638//malate synthase [EC:2.3.3.9]+ko01100//Metabolic pathways+ko01110//Biosynthesis of secondary metabolites+ko00620//Pyruvate metabolism+ko01200//Carbon metabolism+ko00630//Glyox…	GO:0006097//glyoxylate cycle;GO:0005524//ATP binding;GO:0004474//malate synthase activity;GO:0004333//fumarate hydratase activity;GO:0006099//tricarboxylic acid cycle;GO:0004672//protein kinase activity;GO:0045239//tricarboxylic acid cycle enzyme complex;GO:0006106//fumarate metabolic process
CL110.Contig7_All	0	0.94	2.54708	0.022143	0.00142555	K01638//malate synthase [EC:2.3.3.9]+ko01100//Metabolic pathways+ko01110//Biosynthesis of secondary metabolites+ko00620//Pyruvate metabolism+ko01200//Carbon metabolism+ko00630//Glyoxylate and dicarboxylate metabolism;K01638//malate synthase [EC:2.3.3.9]+ko01100//Metabolic pathways+ko01110//Biosynthesis of secondary metabolites+ko00620//Pyruvate metabolism+ko01200//Carbon metabolism+ko00630//Glyox…	GO:0006097//glyoxylate cycle;GO:0005524//ATP binding;GO:0004474//malate synthase activity;GO:0004333//fumarate hydratase activity;GO:0006099//tricarboxylic acid cycle;GO:0004672//protein kinase activity;GO:0045239//tricarboxylic acid cycle enzyme complex;GO:0006106//fumarate metabolic process
CL1103.Contig8_All	320.506	144.653	-1.065	0.0109795	0.00058753
CL1110.Contig5_All	10.43	23.186	1.17235	0.00526208	0.000232201	K20246//L-histidine Nalpha-methyltransferase / hercynylcysteine S-oxide synthase [EC:2.1.1.44 1.14.99.51]+ko00340//Histidine metabolism
CL1112.Contig3_All	0.38	4.403	2.87097	0.000677759	1.90805e-05		GO:0043386//mycotoxin biosynthetic process;GO:0016021//integral component of membrane
CL1115.Contig5_All	0	0.413	2.46419	0.0286456	0.00201714	K05747//Wiskott-Aldrich syndrome protein+ko04144//Endocytosis	GO:0000981//DNA-binding transcription factor activity, RNA polymerase II-specific;GO:0003677//DNA binding;GO:0005634//nucleus;GO:0008270//zinc ion binding;GO:0016021//integral component of membrane;GO:0006351//transcription, DNA-templated;GO:0032126//eisosome;GO:0070941//eisosome assembly
CL1117.Contig2_All	1.283	4.253	1.6104	0.0153951	0.000907806
CL1118.Contig1_All	1.1	3.306	1.53842	0.00361029	0.000143318	K11838//ubiquitin carboxyl-terminal hydrolase 7 [EC:3.4.19.12];K11838//ubiquitin carboxyl-terminal hydrolase 7 [EC:3.4.19.12]	GO:0006511//ubiquitin-dependent protein catabolic process;GO:0016579//protein deubiquitination;GO:0036459//thiol-dependent ubiquitinyl hydrolase activity
CL1122.Contig2_All	214.706	311.8	0.592959	0.0138262	0.000791155	K01648//ATP citrate (pro-S)-lyase [EC:2.3.3.8]+ko00020//Citrate cycle (TCA cycle)+ko01100//Metabolic pathways+ko01130//Biosynthesis of antibiotics+ko01110//Biosynthesis of secondary metabolites;K01648//ATP citrate (pro-S)-lyase [EC:2.3.3.8]+ko00020//Citrate cycle (TCA cycle)+ko01100//Metabolic pathways+ko01130//Biosynthesis of antibiotics+ko01110//Biosynthesis of secondary metabolites;K01648//ATP…	GO:0015934//large ribosomal subunit;GO:0006412//translation;GO:0003735//structural constituent of ribosome;GO:0046912//transferase activity, transferring acyl groups, acyl groups converted into alkyl on transfer;GO:0048037//cofactor binding
CL1122.Contig3_All	11.053	24.346	1.15078	0.0155441	0.00092029	K01648//ATP citrate (pro-S)-lyase [EC:2.3.3.8]+ko00020//Citrate cycle (TCA cycle)+ko01100//Metabolic pathways+ko01130//Biosynthesis of antibiotics+ko01110//Biosynthesis of secondary metabolites;K01648//ATP citrate (pro-S)-lyase [EC:2.3.3.8]+ko00020//Citrate cycle (TCA cycle)+ko01100//Metabolic pathways+ko01130//Biosynthesis of antibiotics+ko01110//Biosynthesis of secondary metabolites;K01648//ATP…	GO:0015934//large ribosomal subunit;GO:0006412//translation;GO:0003735//structural constituent of ribosome;GO:0046912//transferase activity, transferring acyl groups, acyl groups converted into alkyl on transfer;GO:0048037//cofactor binding
CL1123.Contig2_All	33.013	19.873	-0.66683	0.000223721	5.23392e-06	K01207//beta-N-acetylhexosaminidase [EC:3.2.1.52]+ko01501//beta-Lactam resistance+ko00520//Amino sugar and nucleotide sugar metabolism+ko01100//Metabolic pathways+ko00531//Glycosaminoglycan degradation;K01207//beta-N-acetylhexosaminidase [EC:3.2.1.52]+ko01501//beta-Lactam resistance+ko00520//Amino sugar and nucleotide sugar metabolism+ko01100//Metabolic pathways+ko00531//Glycosaminoglycan degrada…	GO:0004553//hydrolase activity, hydrolyzing O-glycosyl compounds;GO:0005975//carbohydrate metabolic process
CL1125.Contig2_All	9.02	49.94	2.28693	5.08326e-05	9.47385e-07	K19851//flocculation protein FLO11+ko04011//MAPK signaling pathway - yeast;K22020//mucin-19;K01183//chitinase [EC:3.2.1.14]+ko00520//Amino sugar and nucleotide sugar metabolism+ko01100//Metabolic pathways;K19475//WAS/WASL-interacting protein+ko04144//Endocytosis	GO:0016021//integral component of membrane;GO:0022857//transmembrane transporter activity
CL113.Contig2_All	61.193	36.723	-0.666812	0.00234909	8.31529e-05	K05747//Wiskott-Aldrich syndrome protein+ko04144//Endocytosis	GO:0008270//zinc ion binding;GO:0004181//metallocarboxypeptidase activity
CL1130.Contig8_All	67.206	47.116	-0.450117	0.0348491	0.00263753
CL1132.Contig1_All	16.123	8.746	-0.804023	0.0270661	0.00185946	K00866//choline kinase [EC:2.7.1.32]+ko01100//Metabolic pathways+ko00564//Glycerophospholipid metabolism	GO:0055085//transmembrane transport;GO:0016021//integral component of membrane
CL1132.Contig3_All	0.566	3.233	1.97993	0.0439174	0.00364589	K00866//choline kinase [EC:2.7.1.32]+ko01100//Metabolic pathways+ko00564//Glycerophospholipid metabolism	GO:0055085//transmembrane transport;GO:0016021//integral component of membrane
CL1138.Contig2_All	57.38	338.916	2.47091	7.0634e-10	4.74778e-12
CL1139.Contig4_All	10.18	19.106	0.932382	0.025164	0.00168046	K10848//DNA excision repair protein ERCC-4 [EC:3.1.-.-]+ko03420//Nucleotide excision repair;K01077//alkaline phosphatase [EC:3.1.3.1]+ko01100//Metabolic pathways+ko00790//Folate biosynthesis+ko00730//Thiamine metabolism
CL1140.Contig1_All	204.043	90.3	-1.11398	2.17333e-13	9.3911e-16		GO:0016846//carbon-sulfur lyase activity
CL1140.Contig2_All	75.8	188.306	1.3097	0.0032971	0.000127791	K00030//isocitrate dehydrogenase (NAD+) [EC:1.1.1.41]+ko00020//Citrate cycle (TCA cycle)+ko01100//Metabolic pathways+ko01230//Biosynthesis of amino acids+ko01130//Biosynthesis of antibiotics+ko01110//Biosynthesis of secondary metabolites+ko01210//2-Oxocarboxylic acid metabolism+ko01200//Carbon metabolism;K00030//isocitrate dehydrogenase (NAD+) [EC:1.1.1.41]+ko00020//Citrate cycle (TCA cycle)+ko01…	GO:0000287//magnesium ion binding;GO:0005962//mitochondrial isocitrate dehydrogenase complex (NAD+);GO:0042645//mitochondrial nucleoid;GO:0051287//NAD binding;GO:0006099//tricarboxylic acid cycle;GO:0004449//isocitrate dehydrogenase (NAD+) activity;GO:0006102//isocitrate metabolic process;GO:0005739//mitochondrion
CL1141.Contig1_All	3.103	0.93	-1.51127	0.0274131	0.00188928
CL1150.Contig1_All	1.383	2.84	1.05021	0.0469009	0.00399592	K21440//ankyrin repeat domain-containing protein 50;K13953//alcohol dehydrogenase, propanol-preferring [EC:1.1.1.1]+ko00010//Glycolysis / Gluconeogenesis+ko01100//Metabolic pathways+ko01130//Biosynthesis of antibiotics+ko00350//Tyrosine metabolism+ko01110//Biosynthesis of secondary metabolites+ko00071//Fatty acid degradation
CL1151.Contig6_All	0	0.43	2.69031	0.0135282	0.000767017	K15102//solute carrier family 25 (mitochondrial phosphate transporter), member 3;K15102//solute carrier family 25 (mitochondrial phosphate transporter), member 3	GO:0004553//hydrolase activity, hydrolyzing O-glycosyl compounds;GO:0008061//chitin binding;GO:0005975//carbohydrate metabolic process
CL116.Contig1_All	5.816	2.156	-1.29821	0.0102052	0.000529615	K15631//molybdenum cofactor sulfurtransferase [EC:2.8.1.9]+ko00790//Folate biosynthesis;K15631//molybdenum cofactor sulfurtransferase [EC:2.8.1.9]+ko00790//Folate biosynthesis;K15631//molybdenum cofactor sulfurtransferase [EC:2.8.1.9]+ko00790//Folate biosynthesis	GO:0006777//Mo-molybdopterin cofactor biosynthetic process;GO:0008265//Mo-molybdopterin cofactor sulfurase activity;GO:0016829//lyase activity;GO:0030151//molybdenum ion binding;GO:0102867//molybdenum cofactor sulfurtransferase activity;GO:0030170//pyridoxal phosphate binding
CL1163.Contig1_All	14.18	18.72	0.461939	0.00900862	0.00045572	K19851//flocculation protein FLO11+ko04011//MAPK signaling pathway - yeast;K19475//WAS/WASL-interacting protein+ko04144//Endocytosis;K19475//WAS/WASL-interacting protein+ko04144//Endocytosis;K01183//chitinase [EC:3.2.1.14]+ko00520//Amino sugar and nucleotide sugar metabolism+ko01100//Metabolic pathways;K22020//mucin-19
CL1171.Contig1_All	4.766	1.483	-1.51697	0.00486529	0.000210657	K14856//protein SDA1;K14856//protein SDA1;K14856//protein SDA1	GO:0000055//ribosomal large subunit export from nucleus;GO:0030036//actin cytoskeleton organization;GO:0005730//nucleolus;GO:0042273//ribosomal large subunit biogenesis
CL1172.Contig1_All	3.67	10.07	1.38025	0.0332255	0.00246969
CL1172.Contig2_All	54.743	118.68	1.10444	0.0267781	0.00183266
CL1173.Contig3_All	5.456	2	-1.28345	0.0379788	0.00298207	K05747//Wiskott-Aldrich syndrome protein+ko04144//Endocytosis	GO:0016614//oxidoreductase activity, acting on CH-OH group of donors;GO:0050660//flavin adenine dinucleotide binding
CL118.Contig13_All	8.093	26.486	1.64454	0.00281858	0.000105475	K11294//nucleolin;K14651//transcription initiation factor TFIID subunit 15+ko03022//Basal transcription factors	GO:0003723//RNA binding
CL118.Contig16_All	0	0.966	3.60113	0.000160468	3.59304e-06	K11294//nucleolin;K11294//nucleolin	GO:0003723//RNA binding
CL118.Contig2_All	7.883	15.8	1.02936	0.00453341	0.000191784	K11294//nucleolin;K14651//transcription initiation factor TFIID subunit 15+ko03022//Basal transcription factors	GO:0003723//RNA binding
CL1181.Contig6_All	121.15	185.763	0.666247	0.0279552	0.00194128	K00963//UTP--glucose-1-phosphate uridylyltransferase [EC:2.7.7.9]+ko00520//Amino sugar and nucleotide sugar metabolism+ko01100//Metabolic pathways+ko00040//Pentose and glucuronate interconversions+ko01130//Biosynthesis of antibiotics+ko00052//Galactose metabolism+ko00500//Starch and sucrose metabolism;K00963//UTP--glucose-1-phosphate uridylyltransferase [EC:2.7.7.9]+ko00520//Amino sugar and nucle…	GO:0006011//UDP-glucose metabolic process;GO:0003983//UTP:glucose-1-phosphate uridylyltransferase activity
CL1181.Contig7_All	4.973	11.346	1.19209	0.00788967	0.000384996	K00963//UTP--glucose-1-phosphate uridylyltransferase [EC:2.7.7.9]+ko00520//Amino sugar and nucleotide sugar metabolism+ko01100//Metabolic pathways+ko00040//Pentose and glucuronate interconversions+ko01130//Biosynthesis of antibiotics+ko00052//Galactose metabolism+ko00500//Starch and sucrose metabolism;K00963//UTP--glucose-1-phosphate uridylyltransferase [EC:2.7.7.9]+ko00520//Amino sugar and nucle…	GO:0006011//UDP-glucose metabolic process;GO:0003983//UTP:glucose-1-phosphate uridylyltransferase activity
CL1185.Contig3_All	1.156	2.516	1.1424	0.00609678	0.000278348	K00485//dimethylaniline monooxygenase (N-oxide forming) [EC:1.14.13.8]	GO:0004497//monooxygenase activity;GO:0016491//oxidoreductase activity
CL1190.Contig3_All	344.306	997.343	1.4372	0.0316492	0.00230232
CL1194.Contig1_All	0.37	1.473	1.91327	0.000432479	1.12505e-05	K10884//ATP-dependent DNA helicase 2 subunit 1+ko03450//Non-homologous end-joining;K10884//ATP-dependent DNA helicase 2 subunit 1+ko03450//Non-homologous end-joining	GO:0043564//Ku70:Ku80 complex;GO:0042162//telomeric DNA binding;GO:0003684//damaged DNA binding;GO:0006303//double-strand break repair via nonhomologous end joining;GO:0000723//telomere maintenance;GO:0004003//ATP-dependent DNA helicase activity
CL1195.Contig3_All	0.046	2.11	3.03317	0.00291513	0.000110696	K22020//mucin-19
CL1195.Contig4_All	0.28	47.803	5.47416	2.33e-13	1.02715e-15	K22020//mucin-19
CL1197.Contig1_All	10.94	24.993	1.19271	0.00479469	0.000206281
CL1205.Contig2_All	36.883	25.196	-0.48934	1.10697e-10	6.66764e-13		GO:0000981//DNA-binding transcription factor activity, RNA polymerase II-specific;GO:0005634//nucleus;GO:0008270//zinc ion binding
CL1206.Contig3_All	7.56	4.186	-0.779208	0.00719352	0.000340351	K19475//WAS/WASL-interacting protein+ko04144//Endocytosis;K05747//Wiskott-Aldrich syndrome protein+ko04144//Endocytosis;K05747//Wiskott-Aldrich syndrome protein+ko04144//Endocytosis	GO:0016021//integral component of membrane
CL1207.Contig2_All	108.733	53.1	-0.97199	1.47573e-15	4.70202e-18
CL1207.Contig6_All	0.693	1.326	0.960236	0.0166965	0.00100072	K05747//Wiskott-Aldrich syndrome protein+ko04144//Endocytosis	GO:0003779//actin binding
CL1212.Contig4_All	4.963	7.44	0.638514	0.0155155	0.000917616	K05349//beta-glucosidase [EC:3.2.1.21]+ko01100//Metabolic pathways+ko00500//Starch and sucrose metabolism+ko01110//Biosynthesis of secondary metabolites+ko00460//Cyanoamino acid metabolism;K05349//beta-glucosidase [EC:3.2.1.21]+ko01100//Metabolic pathways+ko00500//Starch and sucrose metabolism+ko01110//Biosynthesis of secondary metabolites+ko00460//Cyanoamino acid metabolism;K05349//beta-glucosid…	GO:0008422//beta-glucosidase activity;GO:0004553//hydrolase activity, hydrolyzing O-glycosyl compounds;GO:0005975//carbohydrate metabolic process;GO:0030245//cellulose catabolic process;GO:0102483//scopolin beta-glucosidase activity
CL1217.Contig1_All	0.473	2.45	1.98897	0.0392296	0.00313001		GO:0004674//protein serine/threonine kinase activity;GO:0005524//ATP binding
CL1217.Contig2_All	0.493	6.03	2.29146	0.037161	0.00289522	K01183//chitinase [EC:3.2.1.14]+ko00520//Amino sugar and nucleotide sugar metabolism+ko01100//Metabolic pathways;K19851//flocculation protein FLO11+ko04011//MAPK signaling pathway - yeast	GO:0008081//phosphoric diester hydrolase activity;GO:0006629//lipid metabolic process
CL122.Contig4_All	106.896	69.626	-0.5622	0.0180656	0.00110313
CL1220.Contig4_All	2.853	4.426	0.682183	0.0406192	0.00329939	K07762//pappalysin-1 [EC:3.4.24.79]	GO:0016746//transferase activity, transferring acyl groups;GO:0016740//transferase activity
CL1227.Contig3_All	6.493	1.91	-1.60185	0.00273184	0.000101113
CL1228.Contig2_All	38.07	106.393	1.48181	3.17764e-06	4.32728e-08	K00799//glutathione S-transferase [EC:2.5.1.18]+ko00480//Glutathione metabolism;K00799//glutathione S-transferase [EC:2.5.1.18]+ko00480//Glutathione metabolism	GO:0016740//transferase activity
CL1233.Contig5_All	27.18	37.09	0.506463	0.0291742	0.00206541	K01183//chitinase [EC:3.2.1.14]+ko00520//Amino sugar and nucleotide sugar metabolism+ko01100//Metabolic pathways;K19898//alpha-agglutinin	GO:0004252//serine-type endopeptidase activity
CL1241.Contig6_All	0	1.236	4.19541	1.14373e-06	1.43272e-08	K19475//WAS/WASL-interacting protein+ko04144//Endocytosis;K05747//Wiskott-Aldrich syndrome protein+ko04144//Endocytosis;K05747//Wiskott-Aldrich syndrome protein+ko04144//Endocytosis
CL1247.Contig2_All	1.566	3.766	1.28754	0.019002	0.00117524		GO:0005524//ATP binding;GO:0004672//protein kinase activity
CL1248.Contig5_All	1.55	2.903	0.956132	3.73664e-05	6.57314e-07	K22148//ferricrocin synthase;K22148//ferricrocin synthase;K22148//ferricrocin synthase	GO:0031177//phosphopantetheine binding;GO:0016021//integral component of membrane;GO:0003824//catalytic activity
CL1248.Contig6_All	13.736	23.76	0.846936	8.4779e-07	1.0398e-08	K22148//ferricrocin synthase;K22148//ferricrocin synthase;K22148//ferricrocin synthase	GO:0031177//phosphopantetheine binding;GO:0016021//integral component of membrane;GO:0003824//catalytic activity
CL125.Contig1_All	3.71	0.516	-2.51236	9.78771e-05	2.05665e-06	K00602//phosphoribosylaminoimidazolecarboxamide formyltransferase / IMP cyclohydrolase [EC:2.1.2.3 3.5.4.10]+ko00230//Purine metabolism+ko00670//One carbon pool by folate+ko01100//Metabolic pathways+ko01130//Biosynthesis of antibiotics+ko01110//Biosynthesis of secondary metabolites;K14152//phosphoribosyl-ATP pyrophosphohydrolase / phosphoribosyl-AMP cyclohydrolase / histidinol dehydrogenase [EC:3…	GO:0016491//oxidoreductase activity
CL125.Contig2_All	9.53	2.01	-2.07635	5.21591e-06	7.58107e-08	K00602//phosphoribosylaminoimidazolecarboxamide formyltransferase / IMP cyclohydrolase [EC:2.1.2.3 3.5.4.10]+ko00230//Purine metabolism+ko00670//One carbon pool by folate+ko01100//Metabolic pathways+ko01130//Biosynthesis of antibiotics+ko01110//Biosynthesis of secondary metabolites;K14152//phosphoribosyl-ATP pyrophosphohydrolase / phosphoribosyl-AMP cyclohydrolase / histidinol dehydrogenase [EC:3…	GO:0016491//oxidoreductase activity
CL1252.Contig1_All	9.233	6.083	-0.536471	0.00702496	0.000331149	K20061//arrestin-related trafficking adapter 3/6;K20061//arrestin-related trafficking adapter 3/6
CL1259.Contig5_All	2.513	7.146	1.50558	0.000382584	9.79991e-06	K14570//RNA exonuclease 1 [EC:3.1.-.-]+ko03008//Ribosome biogenesis in eukaryotes;K14570//RNA exonuclease 1 [EC:3.1.-.-]+ko03008//Ribosome biogenesis in eukaryotes
CL1260.Contig2_All	35.186	22.823	-0.556693	0.0306153	0.00219816	K13303//serum/glucocorticoid-regulated kinase 2 [EC:2.7.11.1];K01930//folylpolyglutamate synthase [EC:6.3.2.17]+ko01100//Metabolic pathways+ko00790//Folate biosynthesis	GO:0005524//ATP binding;GO:0004672//protein kinase activity
CL1260.Contig3_All	14.42	22.24	0.680305	0.00421622	0.000174641	K13303//serum/glucocorticoid-regulated kinase 2 [EC:2.7.11.1];K01930//folylpolyglutamate synthase [EC:6.3.2.17]+ko01100//Metabolic pathways+ko00790//Folate biosynthesis	GO:0005524//ATP binding;GO:0004672//protein kinase activity
CL1260.Contig4_All	23.103	26.123	0.237678	0.0279552	0.00193962	K13303//serum/glucocorticoid-regulated kinase 2 [EC:2.7.11.1];K01930//folylpolyglutamate synthase [EC:6.3.2.17]+ko01100//Metabolic pathways+ko00790//Folate biosynthesis	GO:0005524//ATP binding;GO:0004672//protein kinase activity
CL1260.Contig5_All	33.416	66.043	1.02731	0.000205944	4.79106e-06	K13303//serum/glucocorticoid-regulated kinase 2 [EC:2.7.11.1];K01930//folylpolyglutamate synthase [EC:6.3.2.17]+ko01100//Metabolic pathways+ko00790//Folate biosynthesis	GO:0005524//ATP binding;GO:0004672//protein kinase activity
CL1260.Contig7_All	36.25	73.206	1.04914	0.00242019	8.67257e-05	K13303//serum/glucocorticoid-regulated kinase 2 [EC:2.7.11.1];K01930//folylpolyglutamate synthase [EC:6.3.2.17]+ko01100//Metabolic pathways+ko00790//Folate biosynthesis	GO:0005524//ATP binding;GO:0004672//protein kinase activity
CL1261.Contig2_All	23.15	40.946	0.862117	0.0003107	7.63495e-06
CL1262.Contig4_All	8.366	5.536	-0.530941	0.00568694	0.000256162	K22020//mucin-19;K01183//chitinase [EC:3.2.1.14]+ko00520//Amino sugar and nucleotide sugar metabolism+ko01100//Metabolic pathways	GO:0000981//DNA-binding transcription factor activity, RNA polymerase II-specific;GO:0003677//DNA binding;GO:0005634//nucleus;GO:0008270//zinc ion binding;GO:0003676//nucleic acid binding
CL1268.Contig1_All	3.356	7.29	1.12726	0.0099347	0.000511239	K00486//kynurenine 3-monooxygenase [EC:1.14.13.9]+ko00380//Tryptophan metabolism+ko01100//Metabolic pathways	GO:0006569//tryptophan catabolic process;GO:0005741//mitochondrial outer membrane;GO:0004502//kynurenine 3-monooxygenase activity;GO:0043420//anthranilate metabolic process;GO:0016021//integral component of membrane;GO:0034354//'de novo' NAD biosynthetic process from tryptophan;GO:0019805//quinolinate biosynthetic process;GO:0071949//FAD binding
CL1268.Contig2_All	4.67	10.05	1.09509	0.0462931	0.0039231	K00486//kynurenine 3-monooxygenase [EC:1.14.13.9]+ko00380//Tryptophan metabolism+ko01100//Metabolic pathways;K00486//kynurenine 3-monooxygenase [EC:1.14.13.9]+ko00380//Tryptophan metabolism+ko01100//Metabolic pathways	GO:0006569//tryptophan catabolic process;GO:0005741//mitochondrial outer membrane;GO:0004502//kynurenine 3-monooxygenase activity;GO:0043420//anthranilate metabolic process;GO:0016021//integral component of membrane;GO:0034354//'de novo' NAD biosynthetic process from tryptophan;GO:0019805//quinolinate biosynthetic process;GO:0071949//FAD binding
CL1272.Contig3_All	8.22	13.763	0.790949	0.00832745	0.000411811	K17541//SCY1-like protein 2;K17541//SCY1-like protein 2;K17541//SCY1-like protein 2;K17541//SCY1-like protein 2	GO:0005524//ATP binding;GO:0004672//protein kinase activity
CL1272.Contig4_All	2.073	0	-6.74632	1.24119e-21	1.8961e-24	K17541//SCY1-like protein 2;K17541//SCY1-like protein 2;K17541//SCY1-like protein 2;K17541//SCY1-like protein 2	GO:0005524//ATP binding;GO:0004672//protein kinase activity
CL1275.Contig1_All	40.653	15.536	-1.27651	0.00195838	6.70144e-05	K05665//ATP-binding cassette, subfamily C (CFTR/MRP), member 1 [EC:7.6.2.3]+ko02010//ABC transporters	GO:0005524//ATP binding;GO:0042626//ATPase activity, coupled to transmembrane movement of substances;GO:0016021//integral component of membrane
CL1275.Contig2_All	22.51	38.383	0.814166	0.0312216	0.0022463	K05665//ATP-binding cassette, subfamily C (CFTR/MRP), member 1 [EC:7.6.2.3]+ko02010//ABC transporters	GO:0005524//ATP binding;GO:0042626//ATPase activity, coupled to transmembrane movement of substances;GO:0016021//integral component of membrane
CL1280.Contig1_All	72.96	44.416	-0.654651	0.00720474	0.000341518	K00235//succinate dehydrogenase (ubiquinone) iron-sulfur subunit [EC:1.3.5.1]+ko00020//Citrate cycle (TCA cycle)+ko01100//Metabolic pathways+ko01130//Biosynthesis of antibiotics+ko00190//Oxidative phosphorylation+ko01110//Biosynthesis of secondary metabolites+ko01200//Carbon metabolism;K00235//succinate dehydrogenase (ubiquinone) iron-sulfur subunit [EC:1.3.5.1]+ko00020//Citrate cycle (TCA cycle)…	GO:0009055//electron transfer activity;GO:0051537//2 iron, 2 sulfur cluster binding;GO:0006099//tricarboxylic acid cycle;GO:0046872//metal ion binding;GO:0005743//mitochondrial inner membrane;GO:0051539//4 iron, 4 sulfur cluster binding;GO:0008177//succinate dehydrogenase (ubiquinone) activity;GO:0051538//3 iron, 4 sulfur cluster binding
CL1286.Contig4_All	5.96	11.246	0.947297	0.00249216	9.01751e-05
CL1288.Contig2_All	154.946	27.51	-1.93414	0.0385846	0.00306498	K01183//chitinase [EC:3.2.1.14]+ko00520//Amino sugar and nucleotide sugar metabolism+ko01100//Metabolic pathways;K22020//mucin-19;K05349//beta-glucosidase [EC:3.2.1.21]+ko01100//Metabolic pathways+ko00500//Starch and sucrose metabolism+ko01110//Biosynthesis of secondary metabolites+ko00460//Cyanoamino acid metabolism
CL1298.Contig2_All	50.206	33.466	-0.524254	0.00469036	0.000200012	K19851//flocculation protein FLO11+ko04011//MAPK signaling pathway - yeast;K19848//signaling mucin HKR1+ko04011//MAPK signaling pathway - yeast	GO:0016020//membrane;GO:0004553//hydrolase activity, hydrolyzing O-glycosyl compounds;GO:0008061//chitin binding;GO:0005618//cell wall;GO:0005975//carbohydrate metabolic process;GO:0071555//cell wall organization
CL1301.Contig1_All	77.173	95.923	0.374747	0.0274755	0.00190077	K20241//WD repeat-containing protein 44;K20241//WD repeat-containing protein 44
CL1302.Contig4_All	18.07	9.17	-0.9084	9.85812e-05	2.07825e-06	K11483//histone deacetylase HOS2 [EC:3.5.1.98];K00573//protein-L-isoaspartate(D-aspartate) O-methyltransferase [EC:2.1.1.77]	GO:0000981//DNA-binding transcription factor activity, RNA polymerase II-specific;GO:0003677//DNA binding;GO:0005634//nucleus;GO:0008270//zinc ion binding;GO:0006351//transcription, DNA-templated
CL1304.Contig1_All	47.993	71.023	0.618477	7.76837e-07	9.45998e-09	K07304//peptide-methionine (S)-S-oxide reductase [EC:1.8.4.11];K07304//peptide-methionine (S)-S-oxide reductase [EC:1.8.4.11];K07304//peptide-methionine (S)-S-oxide reductase [EC:1.8.4.11]	GO:0008113//peptide-methionine (S)-S-oxide reductase activity
CL1305.Contig7_All	4.2	2.5	-0.672569	0.046938	0.00400318
CL1307.Contig1_All	63.456	112.063	0.863733	2.7423e-05	4.65607e-07	K03768//peptidyl-prolyl cis-trans isomerase B (cyclophilin B) [EC:5.2.1.8];K03768//peptidyl-prolyl cis-trans isomerase B (cyclophilin B) [EC:5.2.1.8]	GO:0006457//protein folding;GO:0003755//peptidyl-prolyl cis-trans isomerase activity;GO:0016021//integral component of membrane
CL1309.Contig3_All	34.686	51.326	0.621757	0.00110874	3.4069e-05		GO:0003824//catalytic activity
CL1310.Contig1_All	8.103	3.923	-0.959935	0.00558227	0.000250049	K01183//chitinase [EC:3.2.1.14]+ko00520//Amino sugar and nucleotide sugar metabolism+ko01100//Metabolic pathways	GO:0008017//microtubule binding
CL1310.Contig2_All	8.06	9.523	0.301716	0.0345158	0.00260853	K01183//chitinase [EC:3.2.1.14]+ko00520//Amino sugar and nucleotide sugar metabolism+ko01100//Metabolic pathways	GO:0008017//microtubule binding
CL1311.Contig4_All	6.313	3.203	-0.895451	0.0190868	0.00118131	K09248//proline utilization trans-activator	GO:0000981//DNA-binding transcription factor activity, RNA polymerase II-specific;GO:0003677//DNA binding;GO:0005634//nucleus;GO:0008270//zinc ion binding;GO:0006351//transcription, DNA-templated
CL1312.Contig2_All	77.076	58.82	-0.329734	0.00688858	0.000322916	K02725//20S proteasome subunit alpha 6 [EC:3.4.25.1]+ko03050//Proteasome	GO:0019773//proteasome core complex, alpha-subunit complex;GO:0005634//nucleus;GO:0004298//threonine-type endopeptidase activity;GO:0010499//proteasomal ubiquitin-independent protein catabolic process;GO:0005737//cytoplasm;GO:0034515//proteasome storage granule;GO:0043161//proteasome-mediated ubiquitin-dependent protein catabolic process;GO:0006511//ubiquitin-dependent protein catabolic process
CL1317.Contig2_All	19.693	11.136	-0.750623	0.0195327	0.00121403	K17826//fumitremorgin C monooxygenase [EC:1.14.14.119]+ko01130//Biosynthesis of antibiotics+ko00404//Staurosporine biosynthesis;K17826//fumitremorgin C monooxygenase [EC:1.14.14.119]+ko01130//Biosynthesis of antibiotics+ko00404//Staurosporine biosynthesis;K19851//flocculation protein FLO11+ko04011//MAPK signaling pathway - yeast;K19475//WAS/WASL-interacting protein+ko04144//Endocytosis	GO:0016705//oxidoreductase activity, acting on paired donors, with incorporation or reduction of molecular oxygen;GO:0020037//heme binding;GO:0005506//iron ion binding;GO:0016021//integral component of membrane;GO:0004497//monooxygenase activity
CL1318.Contig4_All	0.263	1.066	1.89607	0.00544469	0.000242755	K20063//arrestin-related trafficking adapter 9;K20063//arrestin-related trafficking adapter 9;K20063//arrestin-related trafficking adapter 9;K20063//arrestin-related trafficking adapter 9
CL1319.Contig2_All	1.036	2.973	1.51597	0.000969213	2.94009e-05	K01875//seryl-tRNA synthetase [EC:6.1.1.11]+ko00970//Aminoacyl-tRNA biosynthesis;K01875//seryl-tRNA synthetase [EC:6.1.1.11]+ko00970//Aminoacyl-tRNA biosynthesis;K01875//seryl-tRNA synthetase [EC:6.1.1.11]+ko00970//Aminoacyl-tRNA biosynthesis	GO:0046873//metal ion transmembrane transporter activity;GO:0016021//integral component of membrane
CL1319.Contig3_All	22.26	37.82	0.814347	0.00220835	7.71106e-05	K01875//seryl-tRNA synthetase [EC:6.1.1.11]+ko00970//Aminoacyl-tRNA biosynthesis;K01875//seryl-tRNA synthetase [EC:6.1.1.11]+ko00970//Aminoacyl-tRNA biosynthesis;K01875//seryl-tRNA synthetase [EC:6.1.1.11]+ko00970//Aminoacyl-tRNA biosynthesis	GO:0046873//metal ion transmembrane transporter activity;GO:0016021//integral component of membrane
CL132.Contig9_All	0.78	1.76	1.18041	0.0309068	0.00222044	K00452//3-hydroxyanthranilate 3,4-dioxygenase [EC:1.13.11.6]+ko00380//Tryptophan metabolism+ko01100//Metabolic pathways;K00452//3-hydroxyanthranilate 3,4-dioxygenase [EC:1.13.11.6]+ko00380//Tryptophan metabolism+ko01100//Metabolic pathways;K00452//3-hydroxyanthranilate 3,4-dioxygenase [EC:1.13.11.6]+ko00380//Tryptophan metabolism+ko01100//Metabolic pathways;K00452//3-hydroxyanthranilate 3,4-dioxy…	GO:0006511//ubiquitin-dependent protein catabolic process;GO:0031625//ubiquitin protein ligase binding;GO:0016021//integral component of membrane;GO:0003824//catalytic activity
CL1320.Contig3_All	128.923	100.116	-0.313692	0.0403844	0.00325917	K03964//NADH dehydrogenase (ubiquinone) 1 beta subcomplex subunit 8+ko01100//Metabolic pathways+ko00190//Oxidative phosphorylation;K03964//NADH dehydrogenase (ubiquinone) 1 beta subcomplex subunit 8+ko01100//Metabolic pathways+ko00190//Oxidative phosphorylation;K03964//NADH dehydrogenase (ubiquinone) 1 beta subcomplex subunit 8+ko01100//Metabolic pathways+ko00190//Oxidative phosphorylation;K03964…	GO:0016021//integral component of membrane;GO:0005739//mitochondrion;GO:0008137//NADH dehydrogenase (ubiquinone) activity
CL1322.Contig1_All	4.15	1.886	-1.048	0.0096102	0.000492336	K01130//arylsulfatase [EC:3.1.6.1]+ko00600//Sphingolipid metabolism;K01130//arylsulfatase [EC:3.1.6.1]+ko00600//Sphingolipid metabolism	GO:0008484//sulfuric ester hydrolase activity
CL1322.Contig3_All	28.853	7.916	-1.56262	0.0385846	0.00306508	K01130//arylsulfatase [EC:3.1.6.1]+ko00600//Sphingolipid metabolism;K01130//arylsulfatase [EC:3.1.6.1]+ko00600//Sphingolipid metabolism	GO:0008484//sulfuric ester hydrolase activity
CL1325.Contig1_All	2.006	0.51	-1.66511	0.0387456	0.00308294	K03448//MFS transporter, ACS family, pantothenate transporter	GO:0055085//transmembrane transport;GO:0016021//integral component of membrane
CL1329.Contig2_All	9.163	13.45	0.610475	0.00307394	0.000116995	K19475//WAS/WASL-interacting protein+ko04144//Endocytosis;K19475//WAS/WASL-interacting protein+ko04144//Endocytosis;K20521//myosin tail region-interacting protein MTI1
CL1330.Contig1_All	14.06	27.376	0.97685	0.0330212	0.00244441	K18328//lariat debranching enzyme [EC:3.1.-.-];K18328//lariat debranching enzyme [EC:3.1.-.-]	GO:0006397//mRNA processing;GO:0016788//hydrolase activity, acting on ester bonds
CL1331.Contig2_All	14.556	19.23	0.456118	0.00254129	9.27294e-05	K05610//ubiquitin carboxyl-terminal hydrolase L5 [EC:3.4.19.12];K05610//ubiquitin carboxyl-terminal hydrolase L5 [EC:3.4.19.12]	GO:0071629//cytoplasm protein quality control by the ubiquitin-proteasome system;GO:0000338//protein deneddylation;GO:0004843//thiol-dependent ubiquitin-specific protease activity;GO:0006511//ubiquitin-dependent protein catabolic process;GO:0019784//NEDD8-specific protease activity;GO:0000502//proteasome complex;GO:0016579//protein deubiquitination
CL1332.Contig1_All	7.953	3.236	-1.17006	0.0330807	0.00245315		GO:0016021//integral component of membrane
CL1334.Contig2_All	44.496	26.23	-0.698156	1.83499e-06	2.37072e-08	K10426//dynactin 4;K10426//dynactin 4;K10426//dynactin 4	GO:0005869//dynactin complex
CL1335.Contig3_All	128.316	58.156	-1.08034	2.27727e-22	2.98188e-25	K11422//histone-lysine N-methyltransferase SETD1 [EC:2.1.1.43]+ko00310//Lysine degradation
CL1341.Contig2_All	40.14	4.943	-2.82663	1.65529e-15	5.34641e-18	K15901//EKC/KEOPS complex subunit CGI121/TPRKB;K15901//EKC/KEOPS complex subunit CGI121/TPRKB;K15901//EKC/KEOPS complex subunit CGI121/TPRKB;K15901//EKC/KEOPS complex subunit CGI121/TPRKB	GO:0006562//proline catabolic process;GO:0004657//proline dehydrogenase activity
CL1342.Contig11_All	0.003	1.313	4.63733	6.31703e-08	6.17614e-10	K19851//flocculation protein FLO11+ko04011//MAPK signaling pathway - yeast;K22020//mucin-19;K01183//chitinase [EC:3.2.1.14]+ko00520//Amino sugar and nucleotide sugar metabolism+ko01100//Metabolic pathways;K01183//chitinase [EC:3.2.1.14]+ko00520//Amino sugar and nucleotide sugar metabolism+ko01100//Metabolic pathways	GO:0007155//cell adhesion
CL1342.Contig3_All	0	1.183	5.70697	4.35104e-14	1.6902e-16		GO:0000981//DNA-binding transcription factor activity, RNA polymerase II-specific;GO:0005634//nucleus;GO:0008270//zinc ion binding
CL1345.Contig1_All	8.256	3.533	-1.12286	0.0257866	0.00174567	K05747//Wiskott-Aldrich syndrome protein+ko04144//Endocytosis	GO:0052692//raffinose alpha-galactosidase activity;GO:0005975//carbohydrate metabolic process
CL1346.Contig2_All	21.683	35.396	0.764872	5.0346e-05	9.27328e-07	K03243//translation initiation factor 5B+ko03013//RNA transport
CL1354.Contig6_All	81.78	123.11	0.635707	0.00593564	0.000269955	K05747//Wiskott-Aldrich syndrome protein+ko04144//Endocytosis
CL1359.Contig1_All	2.696	8.386	1.65516	1.61451e-07	1.71944e-09	K01183//chitinase [EC:3.2.1.14]+ko00520//Amino sugar and nucleotide sugar metabolism+ko01100//Metabolic pathways;K11233//osomolarity two-component system, response regulator SSK1+ko04011//MAPK signaling pathway - yeast+ko04139//Mitophagy - yeast	GO:0000155//phosphorelay sensor kinase activity
CL1359.Contig3_All	2.243	15.403	2.78392	6.00214e-27	4.19162e-30	K11233//osomolarity two-component system, response regulator SSK1+ko04011//MAPK signaling pathway - yeast+ko04139//Mitophagy - yeast	GO:0000155//phosphorelay sensor kinase activity
CL136.Contig6_All	10.226	6.08	-0.681663	0.00849049	0.000423209	K12736//peptidylprolyl isomerase domain and WD repeat-containing protein 1 [EC:5.2.1.8];K12736//peptidylprolyl isomerase domain and WD repeat-containing protein 1 [EC:5.2.1.8];K12736//peptidylprolyl isomerase domain and WD repeat-containing protein 1 [EC:5.2.1.8]	GO:0003755//peptidyl-prolyl cis-trans isomerase activity
CL1360.Contig5_All	15.01	3.93	-1.66547	0.0188711	0.00116384		GO:0016021//integral component of membrane
CL1362.Contig3_All	27.17	37.86	0.533371	0.0136135	0.000773636	K14416//elongation factor 1 alpha-like protein+ko03015//mRNA surveillance pathway;K14416//elongation factor 1 alpha-like protein+ko03015//mRNA surveillance pathway;K14416//elongation factor 1 alpha-like protein+ko03015//mRNA surveillance pathway	GO:0003746//translation elongation factor activity;GO:0005525//GTP binding;GO:0003924//GTPase activity
CL1364.Contig2_All	27.716	16.2	-0.712602	0.00213148	7.39305e-05	K03006//DNA-directed RNA polymerase II subunit RPB1 [EC:2.7.7.6]+ko03020//RNA polymerase;K03006//DNA-directed RNA polymerase II subunit RPB1 [EC:2.7.7.6]+ko03020//RNA polymerase	GO:0009277//fungal-type cell wall;GO:0050839//cell adhesion molecule binding;GO:0000752//agglutination involved in conjugation with cellular fusion
CL1365.Contig8_All	0	3.686	3.25699	0.0013912	4.45091e-05	K01480//agmatinase [EC:3.5.3.11]+ko00330//Arginine and proline metabolism+ko01100//Metabolic pathways;K01480//agmatinase [EC:3.5.3.11]+ko00330//Arginine and proline metabolism+ko01100//Metabolic pathways
CL1371.Contig2_All	261.95	325.973	0.36724	0.0153951	0.000906701
CL1373.Contig1_All	3.306	0.066	-2.99928	0.00342112	0.000133643	K00819//ornithine--oxo-acid transaminase [EC:2.6.1.13]+ko00330//Arginine and proline metabolism+ko01100//Metabolic pathways+ko01130//Biosynthesis of antibiotics+ko01110//Biosynthesis of secondary metabolites;K00819//ornithine--oxo-acid transaminase [EC:2.6.1.13]+ko00330//Arginine and proline metabolism+ko01100//Metabolic pathways+ko01130//Biosynthesis of antibiotics+ko01110//Biosynthesis of secon…	GO:0055129//L-proline biosynthetic process;GO:0004587//ornithine-oxo-acid transaminase activity;GO:0030170//pyridoxal phosphate binding
CL1373.Contig2_All	74.226	45.163	-0.643358	0.0382275	0.00301669	K00819//ornithine--oxo-acid transaminase [EC:2.6.1.13]+ko00330//Arginine and proline metabolism+ko01100//Metabolic pathways+ko01130//Biosynthesis of antibiotics+ko01110//Biosynthesis of secondary metabolites;K00819//ornithine--oxo-acid transaminase [EC:2.6.1.13]+ko00330//Arginine and proline metabolism+ko01100//Metabolic pathways+ko01130//Biosynthesis of antibiotics+ko01110//Biosynthesis of secon…	GO:0055129//L-proline biosynthetic process;GO:0004587//ornithine-oxo-acid transaminase activity;GO:0030170//pyridoxal phosphate binding
CL1374.Contig2_All	16.14	40.583	1.30102	0.0217759	0.00140002		GO:0003677//DNA binding;GO:0005634//nucleus
CL138.Contig14_All	9.296	5.26	-0.751342	0.00437009	0.000183112	K00010//myo-inositol 2-dehydrogenase / D-chiro-inositol 1-dehydrogenase [EC:1.1.1.18 1.1.1.369]+ko01100//Metabolic pathways+ko01130//Biosynthesis of antibiotics+ko00562//Inositol phosphate metabolism	GO:0016491//oxidoreductase activity
CL138.Contig5_All	3.736	8.81	1.25611	0.000843879	2.46781e-05	K01539//sodium/potassium-transporting ATPase subunit alpha [EC:3.6.3.9];K01539//sodium/potassium-transporting ATPase subunit alpha [EC:3.6.3.9];K01539//sodium/potassium-transporting ATPase subunit alpha [EC:3.6.3.9]	GO:0016787//hydrolase activity;GO:0005524//ATP binding;GO:0016021//integral component of membrane
CL138.Contig6_All	1.35	3.493	1.34755	0.0134663	0.000761488	K01539//sodium/potassium-transporting ATPase subunit alpha [EC:3.6.3.9];K01539//sodium/potassium-transporting ATPase subunit alpha [EC:3.6.3.9];K01539//sodium/potassium-transporting ATPase subunit alpha [EC:3.6.3.9]	GO:0016787//hydrolase activity;GO:0005524//ATP binding;GO:0016021//integral component of membrane
CL1381.Contig5_All	126.76	92.846	-0.415886	0.0271656	0.00186748	K02901//large subunit ribosomal protein L27e+ko03010//Ribosome;K02901//large subunit ribosomal protein L27e+ko03010//Ribosome;K02901//large subunit ribosomal protein L27e+ko03010//Ribosome;K02901//large subunit ribosomal protein L27e+ko03010//Ribosome	GO:0005840//ribosome;GO:0006412//translation;GO:0003735//structural constituent of ribosome
CL1390.Contig9_All	0.383	3.33	2.13736	0.0496455	0.00429043	K19932//neuronal calcium sensor 1;K19932//neuronal calcium sensor 1;K19932//neuronal calcium sensor 1;K19932//neuronal calcium sensor 1	GO:0008168//methyltransferase activity;GO:0005509//calcium ion binding
CL1391.Contig2_All	7.76	5.1	-0.544245	0.0412048	0.00337034	K01183//chitinase [EC:3.2.1.14]+ko00520//Amino sugar and nucleotide sugar metabolism+ko01100//Metabolic pathways;K19851//flocculation protein FLO11+ko04011//MAPK signaling pathway - yeast;K01183//chitinase [EC:3.2.1.14]+ko00520//Amino sugar and nucleotide sugar metabolism+ko01100//Metabolic pathways;K19900//hyphal wall protein
CL1392.Contig8_All	0.91	1.856	1.04259	0.0262682	0.00179088
CL1399.Contig7_All	7.63	4.353	-0.736025	0.0176741	0.00107537	K21848//lipid intermediate transporter;K21848//lipid intermediate transporter	GO:0050661//NADP binding;GO:0016021//integral component of membrane;GO:0051287//NAD binding;GO:0016491//oxidoreductase activity
CL14.Contig2_All	446.55	838.896	0.953879	1.95746e-08	1.72301e-10	K03671//thioredoxin 1	GO:0006662//glycerol ether metabolic process;GO:0015035//protein disulfide oxidoreductase activity;GO:0005623//cell;GO:0045454//cell redox homeostasis
CL140.Contig12_All	8.97	13.93	0.683673	0.00886249	0.000446393	K03457//nucleobase:cation symporter-1, NCS1 family;K03457//nucleobase:cation symporter-1, NCS1 family	GO:0016021//integral component of membrane;GO:0022857//transmembrane transporter activity
CL1400.Contig7_All	2.376	7.3	1.50747	0.0380158	0.00299224	K09051//ATF/CREB family transcription factor+ko04011//MAPK signaling pathway - yeast;K19816//transcription activator MSS11+ko04011//MAPK signaling pathway - yeast	GO:0003677//DNA binding
CL1405.Contig2_All	22.006	32.586	0.622803	0.000900091	2.68719e-05	K01637//isocitrate lyase [EC:4.1.3.1]+ko01100//Metabolic pathways+ko01110//Biosynthesis of secondary metabolites+ko01200//Carbon metabolism+ko00630//Glyoxylate and dicarboxylate metabolism;K01637//isocitrate lyase [EC:4.1.3.1]+ko01100//Metabolic pathways+ko01110//Biosynthesis of secondary metabolites+ko01200//Carbon metabolism+ko00630//Glyoxylate and dicarboxylate metabolism;K01637//isocitrate ly…	GO:0019752//carboxylic acid metabolic process;GO:0046872//metal ion binding;GO:0004451//isocitrate lyase activity
CL141.Contig16_All	105.506	338.096	1.72453	3.84888e-31	1.62948e-34	K00921//1-phosphatidylinositol-3-phosphate 5-kinase [EC:2.7.1.150]+ko04145//Phagosome+ko01100//Metabolic pathways+ko04070//Phosphatidylinositol signaling system+ko00562//Inositol phosphate metabolism	GO:0030435//sporulation resulting in formation of a cellular spore;GO:0005634//nucleus;GO:0008168//methyltransferase activity;GO:0016740//transferase activity
CL141.Contig17_All	135.36	393.366	1.58942	3.84888e-31	1.67992e-34	K00921//1-phosphatidylinositol-3-phosphate 5-kinase [EC:2.7.1.150]+ko04145//Phagosome+ko01100//Metabolic pathways+ko04070//Phosphatidylinositol signaling system+ko00562//Inositol phosphate metabolism	GO:0008168//methyltransferase activity;GO:0016740//transferase activity
CL141.Contig1_All	0.16	6.113	3.58154	6.21547e-05	1.20994e-06	K00921//1-phosphatidylinositol-3-phosphate 5-kinase [EC:2.7.1.150]+ko04145//Phagosome+ko01100//Metabolic pathways+ko04070//Phosphatidylinositol signaling system+ko00562//Inositol phosphate metabolism	GO:0016747//transferase activity, transferring acyl groups other than amino-acyl groups
CL141.Contig2_All	69.103	140.56	1.04432	0.0163287	0.000973551	K00921//1-phosphatidylinositol-3-phosphate 5-kinase [EC:2.7.1.150]+ko04145//Phagosome+ko01100//Metabolic pathways+ko04070//Phosphatidylinositol signaling system+ko00562//Inositol phosphate metabolism	GO:0008168//methyltransferase activity;GO:0016740//transferase activity
CL141.Contig4_All	3.44	8.53	1.29949	0.00569476	0.000256763	K18932//palmitoyltransferase [EC:2.3.1.225]	GO:0008168//methyltransferase activity;GO:0016740//transferase activity
CL141.Contig5_All	2.023	7.336	1.78532	0.000382584	9.80214e-06	K00921//1-phosphatidylinositol-3-phosphate 5-kinase [EC:2.7.1.150]+ko04145//Phagosome+ko01100//Metabolic pathways+ko04070//Phosphatidylinositol signaling system+ko00562//Inositol phosphate metabolism	GO:0008168//methyltransferase activity;GO:0016740//transferase activity
CL141.Contig7_All	23.283	60.183	1.40948	3.3687e-09	2.6172e-11	K00921//1-phosphatidylinositol-3-phosphate 5-kinase [EC:2.7.1.150]+ko04145//Phagosome+ko01100//Metabolic pathways+ko04070//Phosphatidylinositol signaling system+ko00562//Inositol phosphate metabolism	GO:0008168//methyltransferase activity;GO:0016740//transferase activity
CL141.Contig8_All	21.33	42.783	1.05704	3.28569e-16	9.32172e-19	K00921//1-phosphatidylinositol-3-phosphate 5-kinase [EC:2.7.1.150]+ko04145//Phagosome+ko01100//Metabolic pathways+ko04070//Phosphatidylinositol signaling system+ko00562//Inositol phosphate metabolism	GO:0008168//methyltransferase activity;GO:0016740//transferase activity
CL1410.Contig4_All	0	0.486	4.70721	6.39717e-09	5.22138e-11	K03255//protein TIF31	GO:0043531//ADP binding;GO:0003777//microtubule motor activity;GO:0005871//kinesin complex
CL1411.Contig2_All	32.986	20.526	-0.622364	1.47485e-05	2.34318e-07
CL1413.Contig1_All	29.086	51.873	0.877382	0.00183851	6.19497e-05	K01758//cystathionine gamma-lyase [EC:4.4.1.1]+ko01100//Metabolic pathways+ko01230//Biosynthesis of amino acids+ko01130//Biosynthesis of antibiotics+ko00450//Selenocompound metabolism+ko00260//Glycine, serine and threonine metabolism+ko00270//Cysteine and methionine metabolism;K01758//cystathionine gamma-lyase [EC:4.4.1.1]+ko01100//Metabolic pathways+ko01230//Biosynthesis of amino acids+ko01130//…	GO:0016829//lyase activity;GO:0003824//catalytic activity;GO:0030170//pyridoxal phosphate binding
CL1413.Contig2_All	171.71	384.396	1.20285	1.19825e-07	1.22906e-09	K01758//cystathionine gamma-lyase [EC:4.4.1.1]+ko01100//Metabolic pathways+ko01230//Biosynthesis of amino acids+ko01130//Biosynthesis of antibiotics+ko00450//Selenocompound metabolism+ko00260//Glycine, serine and threonine metabolism+ko00270//Cysteine and methionine metabolism;K01758//cystathionine gamma-lyase [EC:4.4.1.1]+ko01100//Metabolic pathways+ko01230//Biosynthesis of amino acids+ko01130//…	GO:0016829//lyase activity;GO:0003824//catalytic activity;GO:0030170//pyridoxal phosphate binding
CL1414.Contig1_All	2.986	12.33	1.9394	0.000588644	1.62121e-05	K19851//flocculation protein FLO11+ko04011//MAPK signaling pathway - yeast;K01183//chitinase [EC:3.2.1.14]+ko00520//Amino sugar and nucleotide sugar metabolism+ko01100//Metabolic pathways;K19898//alpha-agglutinin	GO:0016021//integral component of membrane
CL1414.Contig2_All	43.01	100.35	1.26693	6.58393e-08	6.46582e-10	K19851//flocculation protein FLO11+ko04011//MAPK signaling pathway - yeast;K01183//chitinase [EC:3.2.1.14]+ko00520//Amino sugar and nucleotide sugar metabolism+ko01100//Metabolic pathways;K19898//alpha-agglutinin	GO:0016021//integral component of membrane
CL1414.Contig3_All	45.846	128.393	1.46745	0.00122536	3.83937e-05	K01183//chitinase [EC:3.2.1.14]+ko00520//Amino sugar and nucleotide sugar metabolism+ko01100//Metabolic pathways	GO:0016021//integral component of membrane
CL1416.Contig3_All	1.553	7.856	2.26764	5.93114e-08	5.72119e-10	K19245//sulfonate dioxygenase [EC:1.14.11.-];K19245//sulfonate dioxygenase [EC:1.14.11.-];K19245//sulfonate dioxygenase [EC:1.14.11.-];K19245//sulfonate dioxygenase [EC:1.14.11.-]	GO:0051213//dioxygenase activity
CL1416.Contig4_All	5.92	185.386	4.71199	3.43096e-31	1.19801e-34	K19245//sulfonate dioxygenase [EC:1.14.11.-];K19245//sulfonate dioxygenase [EC:1.14.11.-];K19245//sulfonate dioxygenase [EC:1.14.11.-];K19245//sulfonate dioxygenase [EC:1.14.11.-]	GO:0051213//dioxygenase activity
CL1417.Contig3_All	2.753	4.376	0.711181	0.0448025	0.00373892	K09880//enolase-phosphatase E1 [EC:3.1.3.77]+ko01100//Metabolic pathways+ko00270//Cysteine and methionine metabolism	GO:0005730//nucleolus;GO:0016433//rRNA (adenine) methyltransferase activity
CL1419.Contig3_All	19.926	11.82	-0.680037	0.0296123	0.00210677	K19851//flocculation protein FLO11+ko04011//MAPK signaling pathway - yeast;K01183//chitinase [EC:3.2.1.14]+ko00520//Amino sugar and nucleotide sugar metabolism+ko01100//Metabolic pathways	GO:0000981//DNA-binding transcription factor activity, RNA polymerase II-specific;GO:0003677//DNA binding;GO:0005634//nucleus;GO:0004674//protein serine/threonine kinase activity;GO:0005524//ATP binding;GO:0008270//zinc ion binding;GO:0006351//transcription, DNA-templated
CL142.Contig2_All	1.506	3.633	1.26445	0.00385391	0.000156437	K03448//MFS transporter, ACS family, pantothenate transporter	GO:0055085//transmembrane transport;GO:0016021//integral component of membrane
CL1423.Contig11_All	10.95	4.683	-1.15296	1.67378e-05	2.72498e-07	K03355//anaphase-promoting complex subunit 8+ko04120//Ubiquitin mediated proteolysis+ko04113//Meiosis - yeast+ko04111//Cell cycle - yeast	GO:0030071//regulation of mitotic metaphase/anaphase transition;GO:0005680//anaphase-promoting complex
CL1426.Contig3_All	1.746	8.763	2.13612	0.000486779	1.2942e-05	K19475//WAS/WASL-interacting protein+ko04144//Endocytosis;K19475//WAS/WASL-interacting protein+ko04144//Endocytosis
CL1428.Contig5_All	8.28	6.146	-0.365906	0.0406192	0.0032992	K00948//ribose-phosphate pyrophosphokinase [EC:2.7.6.1]+ko00230//Purine metabolism+ko00030//Pentose phosphate pathway+ko01100//Metabolic pathways+ko01230//Biosynthesis of amino acids+ko01130//Biosynthesis of antibiotics+ko01110//Biosynthesis of secondary metabolites+ko01200//Carbon metabolism;K00948//ribose-phosphate pyrophosphokinase [EC:2.7.6.1]+ko00230//Purine metabolism+ko00030//Pentose phosp…	GO:0003824//catalytic activity
CL1428.Contig7_All	6.233	13.366	1.13211	0.00127246	4.02105e-05	K00948//ribose-phosphate pyrophosphokinase [EC:2.7.6.1]+ko00230//Purine metabolism+ko00030//Pentose phosphate pathway+ko01100//Metabolic pathways+ko01230//Biosynthesis of amino acids+ko01130//Biosynthesis of antibiotics+ko01110//Biosynthesis of secondary metabolites+ko01200//Carbon metabolism;K00948//ribose-phosphate pyrophosphokinase [EC:2.7.6.1]+ko00230//Purine metabolism+ko00030//Pentose phosp…	GO:0000287//magnesium ion binding;GO:0004749//ribose phosphate diphosphokinase activity;GO:0009116//nucleoside metabolic process;GO:0009165//nucleotide biosynthetic process;GO:0016301//kinase activity;GO:0009156//ribonucleoside monophosphate biosynthetic process
CL1429.Contig1_All	16.003	7.843	-0.964008	7.21811e-12	3.71759e-14	K14546//U3 small nucleolar RNA-associated protein 5+ko03008//Ribosome biogenesis in eukaryotes
CL1429.Contig2_All	32.98	24.78	-0.352395	0.0301343	0.00215837	K14546//U3 small nucleolar RNA-associated protein 5+ko03008//Ribosome biogenesis in eukaryotes
CL1429.Contig7_All	2.52	6.91	1.48779	1.88078e-08	1.63361e-10	K22152//fusarinine C synthase;K22152//fusarinine C synthase;K22152//fusarinine C synthase;K22152//fusarinine C synthase;K22152//fusarinine C synthase	GO:0031177//phosphopantetheine binding;GO:0016874//ligase activity
CL1429.Contig8_All	0.206	1.053	2.05405	0.00765229	0.000368737	K22152//fusarinine C synthase;K22152//fusarinine C synthase;K22152//fusarinine C synthase;K22152//fusarinine C synthase;K22152//fusarinine C synthase	GO:0031177//phosphopantetheine binding;GO:0016874//ligase activity
CL143.Contig1_All	5.65	8.403	0.62141	0.0254953	0.00171629	K01749//hydroxymethylbilane synthase [EC:2.5.1.61]+ko00860//Porphyrin and chlorophyll metabolism+ko01100//Metabolic pathways+ko01110//Biosynthesis of secondary metabolites	GO:0006397//mRNA processing;GO:0004535//poly(A)-specific ribonuclease activity;GO:0046872//metal ion binding;GO:0000289//nuclear-transcribed mRNA poly(A) tail shortening;GO:0031251//PAN complex;GO:0003676//nucleic acid binding
CL1433.Contig10_All	7.72	3.726	-0.974984	0.00429574	0.000178872	K00129//aldehyde dehydrogenase (NAD(P)+) [EC:1.2.1.5]+ko00410//beta-Alanine metabolism+ko00010//Glycolysis / Gluconeogenesis+ko01100//Metabolic pathways+ko00350//Tyrosine metabolism+ko00340//Histidine metabolism+ko01110//Biosynthesis of secondary metabolites+ko00360//Phenylalanine metabolism	GO:0006541//glutamine metabolic process;GO:0016740//transferase activity
CL1433.Contig4_All	835.72	493.386	-0.70184	0.00010921	2.33568e-06	K00129//aldehyde dehydrogenase (NAD(P)+) [EC:1.2.1.5]+ko00410//beta-Alanine metabolism+ko00010//Glycolysis / Gluconeogenesis+ko01100//Metabolic pathways+ko00350//Tyrosine metabolism+ko00340//Histidine metabolism+ko01110//Biosynthesis of secondary metabolites+ko00360//Phenylalanine metabolism	GO:0006541//glutamine metabolic process;GO:0016740//transferase activity
CL1438.Contig1_All	12.413	7.74	-0.616952	0.0213323	0.00136126
CL144.Contig3_All	12.23	6.213	-0.902603	0.0370874	0.00287815
CL1444.Contig1_All	3.303	1.473	-1.08923	1.1832e-05	1.82817e-07	K22020//mucin-19;K01183//chitinase [EC:3.2.1.14]+ko00520//Amino sugar and nucleotide sugar metabolism+ko01100//Metabolic pathways
CL1444.Contig3_All	11.26	15.716	0.54009	0.00180639	6.02366e-05	K22020//mucin-19;K01183//chitinase [EC:3.2.1.14]+ko00520//Amino sugar and nucleotide sugar metabolism+ko01100//Metabolic pathways
CL1445.Contig2_All	7.306	16.45	1.19697	7.76136e-05	1.5854e-06	K01183//chitinase [EC:3.2.1.14]+ko00520//Amino sugar and nucleotide sugar metabolism+ko01100//Metabolic pathways;K19475//WAS/WASL-interacting protein+ko04144//Endocytosis;K19851//flocculation protein FLO11+ko04011//MAPK signaling pathway - yeast
CL1451.Contig1_All	8.983	14.053	0.704117	0.000476717	1.26151e-05
CL146.Contig5_All	1.07	2.273	1.11838	0.00175338	5.8316e-05	K01687//dihydroxy-acid dehydratase [EC:4.2.1.9]+ko00770//Pantothenate and CoA biosynthesis+ko01100//Metabolic pathways+ko01230//Biosynthesis of amino acids+ko01130//Biosynthesis of antibiotics+ko00290//Valine, leucine and isoleucine biosynthesis+ko01110//Biosynthesis of secondary metabolites+ko01210//2-Oxocarboxylic acid metabolism	GO:0003677//DNA binding;GO:0003676//nucleic acid binding
CL1462.Contig3_All	7.623	5.123	-0.50809	0.00108754	3.32276e-05	K01382//cathepsin E [EC:3.4.23.34];K01379//cathepsin D [EC:3.4.23.5];K01379//cathepsin D [EC:3.4.23.5]	GO:0004190//aspartic-type endopeptidase activity
CL1465.Contig2_All	48.906	60.973	0.378909	0.0467083	0.00397342	K00856//adenosine kinase [EC:2.7.1.20]+ko00230//Purine metabolism+ko01100//Metabolic pathways;K00856//adenosine kinase [EC:2.7.1.20]+ko00230//Purine metabolism+ko01100//Metabolic pathways;K00856//adenosine kinase [EC:2.7.1.20]+ko00230//Purine metabolism+ko01100//Metabolic pathways;K00856//adenosine kinase [EC:2.7.1.20]+ko00230//Purine metabolism+ko01100//Metabolic pathways
CL1466.Contig4_All	629.353	386.853	-0.637961	0.00459575	0.000195376	K08150//MFS transporter, SP family, solute carrier family 2 (myo-inositol transporter), member 13;K08150//MFS transporter, SP family, solute carrier family 2 (myo-inositol transporter), member 13	GO:0016021//integral component of membrane;GO:0022857//transmembrane transporter activity
CL1470.Contig2_All	55.373	146.886	1.41031	0.000141597	3.12724e-06	K17891//FAD-linked sulfhydryl oxidase [EC:1.8.3.2];K17891//FAD-linked sulfhydryl oxidase [EC:1.8.3.2]	GO:0016971//flavin-linked sulfhydryl oxidase activity;GO:0016021//integral component of membrane
CL1470.Contig4_All	11.396	27.543	1.30981	2.03113e-09	1.45391e-11	K17783//mitochondrial FAD-linked sulfhydryl oxidase [EC:1.8.3.2];K17783//mitochondrial FAD-linked sulfhydryl oxidase [EC:1.8.3.2]	GO:0030176//integral component of endoplasmic reticulum membrane;GO:0016971//flavin-linked sulfhydryl oxidase activity;GO:0016021//integral component of membrane
CL1471.Contig2_All	5.04	13.273	1.40989	3.15817e-05	5.48624e-07	K03247//translation initiation factor 3 subunit H+ko03013//RNA transport
CL1471.Contig4_All	28.186	130.63	2.23143	4.40129e-24	4.03418e-27	K03247//translation initiation factor 3 subunit H+ko03013//RNA transport
CL1473.Contig14_All	149.803	246.976	0.757441	0.0126943	0.000705885	K17069//O-acetylhomoserine/O-acetylserine sulfhydrylase [EC:2.5.1.49 2.5.1.47]+ko00920//Sulfur metabolism+ko01100//Metabolic pathways+ko01230//Biosynthesis of amino acids+ko01130//Biosynthesis of antibiotics+ko01110//Biosynthesis of secondary metabolites+ko00270//Cysteine and methionine metabolism+ko01200//Carbon metabolism;K17069//O-acetylhomoserine/O-acetylserine sulfhydrylase [EC:2.5.1.49 2.5.…	GO:0016765//transferase activity, transferring alkyl or aryl (other than methyl) groups;GO:0016829//lyase activity;GO:0006520//cellular amino acid metabolic process;GO:0030170//pyridoxal phosphate binding
CL1473.Contig9_All	22.746	29.896	0.450653	0.00849049	0.000423072	K17069//O-acetylhomoserine/O-acetylserine sulfhydrylase [EC:2.5.1.49 2.5.1.47]+ko00920//Sulfur metabolism+ko01100//Metabolic pathways+ko01230//Biosynthesis of amino acids+ko01130//Biosynthesis of antibiotics+ko01110//Biosynthesis of secondary metabolites+ko00270//Cysteine and methionine metabolism+ko01200//Carbon metabolism;K17069//O-acetylhomoserine/O-acetylserine sulfhydrylase [EC:2.5.1.49 2.5.…	GO:0016765//transferase activity, transferring alkyl or aryl (other than methyl) groups;GO:0016829//lyase activity;GO:0006520//cellular amino acid metabolic process;GO:0030170//pyridoxal phosphate binding
CL1474.Contig1_All	1.093	0	-3.7702	5.7349e-05	1.09136e-06	K00456//cysteine dioxygenase [EC:1.13.11.20]+ko00430//Taurine and hypotaurine metabolism+ko01100//Metabolic pathways+ko00270//Cysteine and methionine metabolism;K00456//cysteine dioxygenase [EC:1.13.11.20]+ko00430//Taurine and hypotaurine metabolism+ko01100//Metabolic pathways+ko00270//Cysteine and methionine metabolism;K00456//cysteine dioxygenase [EC:1.13.11.20]+ko00430//Taurine and hypotaurine…	GO:0016702//oxidoreductase activity, acting on single donors with incorporation of molecular oxygen, incorporation of two atoms of oxygen;GO:0005506//iron ion binding
CL1477.Contig3_All	0.82	10.916	2.26909	0.0426644	0.00351766	K03012//DNA-directed RNA polymerase II subunit RPB4+ko03020//RNA polymerase;K03012//DNA-directed RNA polymerase II subunit RPB4+ko03020//RNA polymerase	GO:0006032//chitin catabolic process;GO:0016998//cell wall macromolecule catabolic process;GO:0004568//chitinase activity;GO:0016021//integral component of membrane
CL1486.Contig2_All	31.12	14.346	-1.02597	0.00367014	0.000146662	K21632//white-opaque regulator 2	GO:0000981//DNA-binding transcription factor activity, RNA polymerase II-specific;GO:0003677//DNA binding;GO:0005634//nucleus;GO:0008270//zinc ion binding
CL1488.Contig1_All	49.153	115.876	1.26626	9.80824e-06	1.47695e-07	K06215//pyridoxal 5'-phosphate synthase pdxS subunit [EC:4.3.3.6]+ko00750//Vitamin B6 metabolism;K06215//pyridoxal 5'-phosphate synthase pdxS subunit [EC:4.3.3.6]+ko00750//Vitamin B6 metabolism;K06215//pyridoxal 5'-phosphate synthase pdxS subunit [EC:4.3.3.6]+ko00750//Vitamin B6 metabolism	GO:0042823//pyridoxal phosphate biosynthetic process;GO:0003824//catalytic activity
CL1491.Contig2_All	0.193	0	-3.40424	0.000453199	1.18685e-05	K20406//nitrogen permease regulator 3-like protein;K20406//nitrogen permease regulator 3-like protein	GO:0006355//regulation of transcription, DNA-templated;GO:0046983//protein dimerization activity
CL1497.Contig4_All	5.85	10.85	0.933713	0.00782136	0.000381322	K01183//chitinase [EC:3.2.1.14]+ko00520//Amino sugar and nucleotide sugar metabolism+ko01100//Metabolic pathways;K22020//mucin-19;K01183//chitinase [EC:3.2.1.14]+ko00520//Amino sugar and nucleotide sugar metabolism+ko01100//Metabolic pathways	GO:0000981//DNA-binding transcription factor activity, RNA polymerase II-specific;GO:0005634//nucleus;GO:0008270//zinc ion binding
CL1499.Contig2_All	69.616	147.633	1.09402	0.0170779	0.00103313	K00759//adenine phosphoribosyltransferase [EC:2.4.2.7]+ko00230//Purine metabolism+ko01100//Metabolic pathways;K00759//adenine phosphoribosyltransferase [EC:2.4.2.7]+ko00230//Purine metabolism+ko01100//Metabolic pathways;K00759//adenine phosphoribosyltransferase [EC:2.4.2.7]+ko00230//Purine metabolism+ko01100//Metabolic pathways	GO:0003999//adenine phosphoribosyltransferase activity;GO:0009116//nucleoside metabolic process;GO:0006168//adenine salvage;GO:0005737//cytoplasm
CL1500.Contig7_All	13.583	19.85	0.604678	3.30459e-05	5.75501e-07	K15429//tRNA (guanine37-N1)-methyltransferase [EC:2.1.1.228];K15429//tRNA (guanine37-N1)-methyltransferase [EC:2.1.1.228];K15429//tRNA (guanine37-N1)-methyltransferase [EC:2.1.1.228]	GO:0005759//mitochondrial matrix;GO:0005634//nucleus;GO:0052906//tRNA (guanine(37)-N(1))-methyltransferase activity
CL1502.Contig6_All	11.746	18.71	0.728038	0.00125775	3.95261e-05	K19475//WAS/WASL-interacting protein+ko04144//Endocytosis;K11644//paired amphipathic helix protein Sin3a+ko04139//Mitophagy - yeast;K19851//flocculation protein FLO11+ko04011//MAPK signaling pathway - yeast;K19475//WAS/WASL-interacting protein+ko04144//Endocytosis
CL151.Contig2_All	669.08	498.743	-0.387242	0.00750722	0.000361091	K02971//small subunit ribosomal protein S21e+ko03010//Ribosome;K02971//small subunit ribosomal protein S21e+ko03010//Ribosome;K02971//small subunit ribosomal protein S21e+ko03010//Ribosome;K02971//small subunit ribosomal protein S21e+ko03010//Ribosome;K02971//small subunit ribosomal protein S21e+ko03010//Ribosome	GO:0005840//ribosome;GO:0006412//translation;GO:0003735//structural constituent of ribosome;GO:0006364//rRNA processing
CL1511.Contig2_All	0.576	1.813	1.57216	0.0169747	0.0010254
CL1513.Contig1_All	47.71	26.863	-0.770777	5.89724e-07	7.00122e-09	K02966//small subunit ribosomal protein S19e+ko03010//Ribosome;K02966//small subunit ribosomal protein S19e+ko03010//Ribosome;K02966//small subunit ribosomal protein S19e+ko03010//Ribosome;K02966//small subunit ribosomal protein S19e+ko03010//Ribosome	GO:0005840//ribosome;GO:0006412//translation;GO:0003735//structural constituent of ribosome
CL1522.Contig1_All	73.966	91.45	0.360674	0.00191165	6.49839e-05	K01183//chitinase [EC:3.2.1.14]+ko00520//Amino sugar and nucleotide sugar metabolism+ko01100//Metabolic pathways;K01183//chitinase [EC:3.2.1.14]+ko00520//Amino sugar and nucleotide sugar metabolism+ko01100//Metabolic pathways;K19851//flocculation protein FLO11+ko04011//MAPK signaling pathway - yeast;K22020//mucin-19	GO:0016787//hydrolase activity
CL1524.Contig2_All	0.533	2.49	2.19347	2.40898e-09	1.78747e-11	K08176//MFS transporter, PHS family, inorganic phosphate transporter;K08176//MFS transporter, PHS family, inorganic phosphate transporter;K08176//MFS transporter, PHS family, inorganic phosphate transporter	GO:0016021//integral component of membrane;GO:0022857//transmembrane transporter activity
CL1524.Contig7_All	4.043	8.803	1.14876	0.00398755	0.000163428	K08176//MFS transporter, PHS family, inorganic phosphate transporter;K08176//MFS transporter, PHS family, inorganic phosphate transporter;K08176//MFS transporter, PHS family, inorganic phosphate transporter	GO:0016021//integral component of membrane;GO:0022857//transmembrane transporter activity
CL1530.Contig2_All	2.416	11.533	2.16619	4.42427e-06	6.3339e-08	K05531//mannan polymerase II complex MNN10 subunit [EC:2.4.1.-]+ko01100//Metabolic pathways+ko00513//Various types of N-glycan biosynthesis;K05531//mannan polymerase II complex MNN10 subunit [EC:2.4.1.-]+ko01100//Metabolic pathways+ko00513//Various types of N-glycan biosynthesis;K05531//mannan polymerase II complex MNN10 subunit [EC:2.4.1.-]+ko01100//Metabolic pathways+ko00513//Various types of N…	GO:0016757//transferase activity, transferring glycosyl groups;GO:0016021//integral component of membrane
CL1532.Contig2_All	5.733	2.45	-1.12497	0.0313775	0.00226796
CL1537.Contig4_All	1.543	0.006	-6.27621	2.8202e-23	3.07734e-26		GO:0008168//methyltransferase activity
CL1539.Contig2_All	95.19	144.323	0.659502	3.73664e-05	6.58898e-07	K21292//ent-kaurene oxidase [EC:1.14.14.86]+ko00904//Diterpenoid biosynthesis+ko01100//Metabolic pathways;K21292//ent-kaurene oxidase [EC:1.14.14.86]+ko00904//Diterpenoid biosynthesis+ko01100//Metabolic pathways	GO:0016705//oxidoreductase activity, acting on paired donors, with incorporation or reduction of molecular oxygen;GO:0020037//heme binding;GO:0005506//iron ion binding;GO:0016021//integral component of membrane;GO:0004497//monooxygenase activity
CL1541.Contig3_All	0	0.78	2.81914	0.00848828	0.000422358	K07232//glutathione-specific gamma-glutamylcyclotransferase [EC:4.3.2.7]+ko01100//Metabolic pathways+ko00480//Glutathione metabolism;K07232//glutathione-specific gamma-glutamylcyclotransferase [EC:4.3.2.7]+ko01100//Metabolic pathways+ko00480//Glutathione metabolism;K07232//glutathione-specific gamma-glutamylcyclotransferase [EC:4.3.2.7]+ko01100//Metabolic pathways+ko00480//Glutathione metabolism;…	GO:0003839//gamma-glutamylcyclotransferase activity;GO:0061928//glutathione specific gamma-glutamylcyclotransferase activity;GO:0006751//glutathione catabolic process
CL1546.Contig2_All	60.526	37.333	-0.640254	1.7046e-06	2.18738e-08	K02936//large subunit ribosomal protein L7Ae+ko03010//Ribosome;K02936//large subunit ribosomal protein L7Ae+ko03010//Ribosome;K02936//large subunit ribosomal protein L7Ae+ko03010//Ribosome;K02936//large subunit ribosomal protein L7Ae+ko03010//Ribosome	GO:0005840//ribosome;GO:0042254//ribosome biogenesis;GO:1990904//ribonucleoprotein complex
CL1553.Contig2_All	4.026	2.226	-0.786606	0.00218542	7.62145e-05	K10768//alkylated DNA repair protein alkB homolog 6 [EC:1.14.11.-];K10768//alkylated DNA repair protein alkB homolog 6 [EC:1.14.11.-]	GO:0003865//3-oxo-5-alpha-steroid 4-dehydrogenase activity;GO:0016021//integral component of membrane;GO:0006488//dolichol-linked oligosaccharide biosynthetic process;GO:0016491//oxidoreductase activity
CL1553.Contig3_All	4.29	6.68	0.69374	0.000975725	2.9641e-05	K10768//alkylated DNA repair protein alkB homolog 6 [EC:1.14.11.-];K10768//alkylated DNA repair protein alkB homolog 6 [EC:1.14.11.-];K10768//alkylated DNA repair protein alkB homolog 6 [EC:1.14.11.-]	GO:0016491//oxidoreductase activity
CL1553.Contig4_All	16.48	21.233	0.426392	0.00224633	7.88288e-05	K10768//alkylated DNA repair protein alkB homolog 6 [EC:1.14.11.-];K10768//alkylated DNA repair protein alkB homolog 6 [EC:1.14.11.-];K10768//alkylated DNA repair protein alkB homolog 6 [EC:1.14.11.-]	GO:0016491//oxidoreductase activity
CL1554.Contig7_All	0.19	0	-2.39659	0.0357693	0.00272903	K14522//ribonuclease P/MRP protein subunit POP3 [EC:3.1.26.5]+ko03013//RNA transport+ko03008//Ribosome biogenesis in eukaryotes	GO:0006364//rRNA processing;GO:0008033//tRNA processing
CL1559.Contig1_All	31.896	76.853	1.30635	3.35061e-07	3.84623e-09		GO:0006788//heme oxidation;GO:0004392//heme oxygenase (decyclizing) activity;GO:0016021//integral component of membrane
CL1559.Contig2_All	12.766	19.803	0.684655	0.0169404	0.00102259	K11790//denticleless;K11790//denticleless;K11790//denticleless;K11790//denticleless	GO:0051301//cell division
CL1567.Contig3_All	0	1.233	4.66961	2.53046e-08	2.27888e-10
CL157.Contig19_All	5.166	20.713	1.91131	0.000194657	4.503e-06	K22020//mucin-19	GO:0016021//integral component of membrane;GO:0015109//chromate transmembrane transporter activity
CL157.Contig5_All	1.646	0.136	-2.44433	0.014561	0.000844006	K00108//choline dehydrogenase [EC:1.1.99.1]+ko01100//Metabolic pathways+ko00260//Glycine, serine and threonine metabolism	GO:0016614//oxidoreductase activity, acting on CH-OH group of donors;GO:0050660//flavin adenine dinucleotide binding;GO:0016021//integral component of membrane;GO:0015109//chromate transmembrane transporter activity
CL157.Contig6_All	3.966	0.916	-1.83989	0.00452782	0.000190512	K00108//choline dehydrogenase [EC:1.1.99.1]+ko01100//Metabolic pathways+ko00260//Glycine, serine and threonine metabolism	GO:0016021//integral component of membrane;GO:0015109//chromate transmembrane transporter activity
CL157.Contig8_All	1.966	0	-6.46853	4.33159e-21	7.3734e-24	K00108//choline dehydrogenase [EC:1.1.99.1]+ko01100//Metabolic pathways+ko00260//Glycine, serine and threonine metabolism	GO:0016021//integral component of membrane;GO:0015109//chromate transmembrane transporter activity
CL1572.Contig2_All	6.04	8.27	0.510514	0.0334092	0.00248772	K19475//WAS/WASL-interacting protein+ko04144//Endocytosis;K19851//flocculation protein FLO11+ko04011//MAPK signaling pathway - yeast;K22493//agglutinin-like protein
CL1574.Contig1_All	4.17	7.57	0.889263	0.0212474	0.00135306	K10396//kinesin family member 5+ko04144//Endocytosis;K10396//kinesin family member 5+ko04144//Endocytosis;K10396//kinesin family member 5+ko04144//Endocytosis;K10396//kinesin family member 5+ko04144//Endocytosis	GO:0007018//microtubule-based movement;GO:0005524//ATP binding;GO:0005874//microtubule;GO:0003777//microtubule motor activity;GO:0008017//microtubule binding
CL1576.Contig1_All	6.81	3.176	-0.999218	0.0371902	0.00290068	K11293//protein HIRA/HIR1;K11293//protein HIRA/HIR1	GO:0005634//nucleus;GO:0006355//regulation of transcription, DNA-templated;GO:0006325//chromatin organization;GO:0006351//transcription, DNA-templated
CL1576.Contig2_All	9.213	12.69	0.519713	0.0161272	0.000958721	K11293//protein HIRA/HIR1;K11293//protein HIRA/HIR1	GO:0005634//nucleus;GO:0006355//regulation of transcription, DNA-templated;GO:0006325//chromatin organization;GO:0006351//transcription, DNA-templated
CL1578.Contig1_All	2.033	8.516	1.95547	0.000282607	6.9076e-06	K04705//signal transducing adaptor molecule+ko04144//Endocytosis;K04705//signal transducing adaptor molecule+ko04144//Endocytosis;K12617//DNA topoisomerase 2-associated protein PAT1+ko03018//RNA degradation
CL1578.Contig9_All	0.196	1.24	2.21953	0.00861576	0.000430581	K04705//signal transducing adaptor molecule+ko04144//Endocytosis;K04705//signal transducing adaptor molecule+ko04144//Endocytosis;K11648//SWI/SNF-related matrix-associated actin-dependent regulator of chromatin subfamily B member 1
CL1582.Contig2_All	8.23	14.613	0.875032	0.000322166	7.94482e-06	K19562//bifunctional dethiobiotin synthetase / adenosylmethionine---8-amino-7-oxononanoate aminotransferase [EC:6.3.3.3 2.6.1.62]+ko01100//Metabolic pathways+ko00780//Biotin metabolism;K19562//bifunctional dethiobiotin synthetase / adenosylmethionine---8-amino-7-oxononanoate aminotransferase [EC:6.3.3.3 2.6.1.62]+ko01100//Metabolic pathways+ko00780//Biotin metabolism;K19562//bifunctional dethiobi…	GO:0000287//magnesium ion binding;GO:0005524//ATP binding;GO:0008483//transaminase activity;GO:0030170//pyridoxal phosphate binding;GO:0009102//biotin biosynthetic process;GO:0004141//dethiobiotin synthase activity
CL1582.Contig3_All	2.656	4.913	0.906537	0.0454978	0.0038168	K19562//bifunctional dethiobiotin synthetase / adenosylmethionine---8-amino-7-oxononanoate aminotransferase [EC:6.3.3.3 2.6.1.62]+ko01100//Metabolic pathways+ko00780//Biotin metabolism;K19562//bifunctional dethiobiotin synthetase / adenosylmethionine---8-amino-7-oxononanoate aminotransferase [EC:6.3.3.3 2.6.1.62]+ko01100//Metabolic pathways+ko00780//Biotin metabolism;K19562//bifunctional dethiobi…	GO:0000287//magnesium ion binding;GO:0005524//ATP binding;GO:0008483//transaminase activity;GO:0030170//pyridoxal phosphate binding;GO:0009102//biotin biosynthetic process;GO:0004141//dethiobiotin synthase activity
CL1586.Contig2_All	10.51	3.83	-1.31313	0.0256228	0.00173011
CL1588.Contig2_All	23.673	17.79	-0.357528	0.0373529	0.00291832	K07152//protein SCO1/2;K07152//protein SCO1/2;K07152//protein SCO1/2;K07152//protein SCO1/2	GO:0006878//cellular copper ion homeostasis;GO:0005507//copper ion binding;GO:0005743//mitochondrial inner membrane;GO:0016021//integral component of membrane;GO:0008535//respiratory chain complex IV assembly;GO:0006825//copper ion transport
CL1594.Contig1_All	7.91	5.743	-0.397359	0.000285749	6.99687e-06	K08333//phosphoinositide-3-kinase, regulatory subunit 4 [EC:2.7.11.1]+ko04136//Autophagy - other+ko04138//Autophagy - yeast;K08333//phosphoinositide-3-kinase, regulatory subunit 4 [EC:2.7.11.1]+ko04136//Autophagy - other+ko04138//Autophagy - yeast;K08333//phosphoinositide-3-kinase, regulatory subunit 4 [EC:2.7.11.1]+ko04136//Autophagy - other+ko04138//Autophagy - yeast;K08333//phosphoinositide-3-…	GO:0005524//ATP binding;GO:0004672//protein kinase activity
CL1596.Contig4_All	15.433	24.43	0.724332	4.53957e-12	2.21916e-14	K12584//m7GpppX diphosphatase [EC:3.6.1.59]+ko03018//RNA degradation	GO:0016021//integral component of membrane
CL1599.Contig1_All	8.39	12.67	0.644927	0.0379788	0.00298214	K12590//exosome complex component RRP46+ko03018//RNA degradation;K12590//exosome complex component RRP46+ko03018//RNA degradation;K12590//exosome complex component RRP46+ko03018//RNA degradation	GO:0005840//ribosome
CL1601.Contig1_All	1.433	4.106	1.41189	0.0479668	0.00411604	K12613//mRNA-decapping enzyme subunit 2 [EC:3.6.1.62]+ko03018//RNA degradation	GO:0003723//RNA binding;GO:0016787//hydrolase activity;GO:0030145//manganese ion binding
CL1605.Contig3_All	0.926	0	-2.43598	0.0317689	0.00231427	K07953//GTP-binding protein SAR1 [EC:3.6.5.-]+ko04141//Protein processing in endoplasmic reticulum;K07953//GTP-binding protein SAR1 [EC:3.6.5.-]+ko04141//Protein processing in endoplasmic reticulum;K07953//GTP-binding protein SAR1 [EC:3.6.5.-]+ko04141//Protein processing in endoplasmic reticulum;K07953//GTP-binding protein SAR1 [EC:3.6.5.-]+ko04141//Protein processing in endoplasmic reticulum	GO:0006642//triglyceride mobilization;GO:0016042//lipid catabolic process;GO:0005783//endoplasmic reticulum;GO:1990748//cellular detoxification;GO:0016192//vesicle-mediated transport;GO:0006886//intracellular protein transport;GO:0005794//Golgi apparatus;GO:0005811//lipid droplet;GO:0016021//integral component of membrane;GO:0004806//triglyceride lipase activity;GO:0005525//GTP binding;GO:0006888…
CL161.Contig2_All	8.73	4.33	-0.945698	9.97676e-05	2.11197e-06	K00108//choline dehydrogenase [EC:1.1.99.1]+ko01100//Metabolic pathways+ko00260//Glycine, serine and threonine metabolism;K00108//choline dehydrogenase [EC:1.1.99.1]+ko01100//Metabolic pathways+ko00260//Glycine, serine and threonine metabolism;K00108//choline dehydrogenase [EC:1.1.99.1]+ko01100//Metabolic pathways+ko00260//Glycine, serine and threonine metabolism	GO:0016614//oxidoreductase activity, acting on CH-OH group of donors;GO:0050660//flavin adenine dinucleotide binding
CL1614.Contig2_All	0.756	0.166	-1.78599	0.0395332	0.00315941
CL1614.Contig3_All	43.69	14.163	-1.55117	3.8442e-16	1.11295e-18
CL1614.Contig4_All	6.31	3.056	-0.978312	0.00291402	0.000110018
CL1618.Contig1_All	89.52	32.256	-1.349	0.000943348	2.84104e-05	K19475//WAS/WASL-interacting protein+ko04144//Endocytosis
CL1618.Contig6_All	7.14	2.353	-1.50546	2.55528e-06	3.40169e-08	K19475//WAS/WASL-interacting protein+ko04144//Endocytosis
CL1621.Contig1_All	4.556	22.656	2.0655	0.00427289	0.000177361	K21195//2-aminoethylphosphonate dioxygenase [EC:1.14.11.46]+ko00440//Phosphonate and phosphinate metabolism;K21195//2-aminoethylphosphonate dioxygenase [EC:1.14.11.46]+ko00440//Phosphonate and phosphinate metabolism	GO:0051213//dioxygenase activity
CL1625.Contig2_All	8.64	11.906	0.522047	0.00312588	0.000119518	K01183//chitinase [EC:3.2.1.14]+ko00520//Amino sugar and nucleotide sugar metabolism+ko01100//Metabolic pathways;K01183//chitinase [EC:3.2.1.14]+ko00520//Amino sugar and nucleotide sugar metabolism+ko01100//Metabolic pathways;K19851//flocculation protein FLO11+ko04011//MAPK signaling pathway - yeast;K22020//mucin-19	GO:0004497//monooxygenase activity;GO:0071949//FAD binding
CL1633.Contig1_All	6.256	9.17	0.602441	0.018723	0.00114981	K01265//methionyl aminopeptidase [EC:3.4.11.18];K01265//methionyl aminopeptidase [EC:3.4.11.18]	GO:0003677//DNA binding
CL1634.Contig4_All	81.036	94.906	0.28694	0.0364073	0.00279995	K09548//prefoldin subunit 1;K09548//prefoldin subunit 1
CL1635.Contig2_All	2.806	0.796	-1.65643	0.00235659	8.35209e-05	K05747//Wiskott-Aldrich syndrome protein+ko04144//Endocytosis	GO:0016746//transferase activity, transferring acyl groups
CL1637.Contig1_All	0.863	6.636	2.52221	0.000695468	1.97309e-05	K17978//nuclear migration protein NUM1;K17978//nuclear migration protein NUM1	GO:0032065//cortical protein anchoring;GO:0005938//cell cortex;GO:0005543//phospholipid binding
CL1637.Contig3_All	2.156	3.516	0.75556	0.0315548	0.00228899	K01876//aspartyl-tRNA synthetase [EC:6.1.1.12]+ko00970//Aminoacyl-tRNA biosynthesis;K01876//aspartyl-tRNA synthetase [EC:6.1.1.12]+ko00970//Aminoacyl-tRNA biosynthesis;K01876//aspartyl-tRNA synthetase [EC:6.1.1.12]+ko00970//Aminoacyl-tRNA biosynthesis;K01876//aspartyl-tRNA synthetase [EC:6.1.1.12]+ko00970//Aminoacyl-tRNA biosynthesis	GO:0032065//cortical protein anchoring;GO:0005938//cell cortex;GO:0005543//phospholipid binding
CL1641.Contig2_All	1.653	5.27	1.61037	0.00596931	0.000272007	K01078//acid phosphatase [EC:3.1.3.2]+ko00740//Riboflavin metabolism+ko01100//Metabolic pathways+ko00730//Thiamine metabolism;K01078//acid phosphatase [EC:3.1.3.2]+ko00740//Riboflavin metabolism+ko01100//Metabolic pathways+ko00730//Thiamine metabolism;K22390//acid phosphatase type 7	GO:0046872//metal ion binding;GO:0003993//acid phosphatase activity
CL1651.Contig2_All	10.563	5.476	-0.878128	0.000406056	1.04567e-05	K05747//Wiskott-Aldrich syndrome protein+ko04144//Endocytosis;K22020//mucin-19;K19475//WAS/WASL-interacting protein+ko04144//Endocytosis
CL1653.Contig2_All	31.526	40.37	0.402064	0.0373342	0.00291452		GO:0016021//integral component of membrane
CL1660.Contig2_All	10.34	24.906	1.30885	2.28907e-09	1.66852e-11	K07078//uncharacterized protein;K07078//uncharacterized protein;K07078//uncharacterized protein;K07078//uncharacterized protein	GO:0034599//cellular response to oxidative stress;GO:0016657//oxidoreductase activity, acting on NAD(P)H, nitrogenous group as acceptor
CL1668.Contig1_All	2.51	0.6	-1.74435	0.0327981	0.00241931
CL1668.Contig2_All	33.986	19.713	-0.723272	0.00013052	2.85981e-06
CL1672.Contig2_All	0.186	2.323	2.76956	0.00234417	8.27739e-05	K07034//uncharacterized protein	GO:0016021//integral component of membrane
CL1672.Contig3_All	0.12	1.003	2.33875	0.0217759	0.00139952	K07034//uncharacterized protein	GO:0016021//integral component of membrane
CL1675.Contig1_All	1.163	2.79	1.22547	0.0371439	0.00288786	K19851//flocculation protein FLO11+ko04011//MAPK signaling pathway - yeast;K22020//mucin-19;K01183//chitinase [EC:3.2.1.14]+ko00520//Amino sugar and nucleotide sugar metabolism+ko01100//Metabolic pathways	GO:0055085//transmembrane transport;GO:0016021//integral component of membrane
CL1678.Contig2_All	32.446	25.216	-0.304531	0.00853169	0.000425635	K11372//HAT1-interacting factor 1;K11372//HAT1-interacting factor 1;K11372//HAT1-interacting factor 1;K11372//HAT1-interacting factor 1;K11372//HAT1-interacting factor 1
CL1682.Contig2_All	10.67	5.15	-0.947494	0.0421431	0.003471	K20361//intracellular protein transport protein USO1;K20361//intracellular protein transport protein USO1;K20361//intracellular protein transport protein USO1	GO:0006886//intracellular protein transport;GO:0048280//vesicle fusion with Golgi apparatus;GO:0008565//protein transporter activity;GO:0000139//Golgi membrane
CL1687.Contig4_All	38.03	118.096	1.6371	2.72746e-07	3.01661e-09	K19851//flocculation protein FLO11+ko04011//MAPK signaling pathway - yeast;K19475//WAS/WASL-interacting protein+ko04144//Endocytosis;K03006//DNA-directed RNA polymerase II subunit RPB1 [EC:2.7.7.6]+ko03020//RNA polymerase	GO:0000981//DNA-binding transcription factor activity, RNA polymerase II-specific;GO:0003677//DNA binding;GO:0005634//nucleus;GO:0008270//zinc ion binding;GO:0006351//transcription, DNA-templated
CL17.Contig4_All	9.636	3.41	-1.41868	3.8442e-16	1.12418e-18	K01077//alkaline phosphatase [EC:3.1.3.1]+ko01100//Metabolic pathways+ko00790//Folate biosynthesis+ko00730//Thiamine metabolism;K01077//alkaline phosphatase [EC:3.1.3.1]+ko01100//Metabolic pathways+ko00790//Folate biosynthesis+ko00730//Thiamine metabolism;K01077//alkaline phosphatase [EC:3.1.3.1]+ko01100//Metabolic pathways+ko00790//Folate biosynthesis+ko00730//Thiamine metabolism;K01077//alkalin…	GO:0008138//protein tyrosine/serine/threonine phosphatase activity;GO:0004725//protein tyrosine phosphatase activity
CL1703.Contig1_All	0.033	1.736	2.76067	0.00910949	0.00046122
CL1703.Contig2_All	0.203	4.82	2.76126	0.00681231	0.000317989
CL1707.Contig1_All	4.986	2.126	-1.15028	0.000117339	2.54539e-06	K19475//WAS/WASL-interacting protein+ko04144//Endocytosis
CL1708.Contig2_All	5.676	8.756	0.675528	0.0328983	0.00243095	K19851//flocculation protein FLO11+ko04011//MAPK signaling pathway - yeast;K19475//WAS/WASL-interacting protein+ko04144//Endocytosis;K01183//chitinase [EC:3.2.1.14]+ko00520//Amino sugar and nucleotide sugar metabolism+ko01100//Metabolic pathways	GO:0016491//oxidoreductase activity
CL1711.Contig4_All	3.506	1.136	-1.51587	2.97647e-05	5.11541e-07
CL1714.Contig3_All	2.413	4.726	0.996197	0.015377	0.000904057	K22020//mucin-19;K12614//ATP-dependent RNA helicase DDX6/DHH1 [EC:3.6.4.13]+ko03018//RNA degradation;K19898//alpha-agglutinin
CL1716.Contig4_All	23.376	49.196	1.10712	0.00100755	3.06958e-05
CL1718.Contig1_All	1.5	3.396	1.18443	0.0114739	0.000621997
CL1728.Contig8_All	4.463	1.616	-1.2893	0.0371534	0.00289301	K14558//periodic tryptophan protein 2+ko03008//Ribosome biogenesis in eukaryotes;K14558//periodic tryptophan protein 2+ko03008//Ribosome biogenesis in eukaryotes;K14558//periodic tryptophan protein 2+ko03008//Ribosome biogenesis in eukaryotes;K14558//periodic tryptophan protein 2+ko03008//Ribosome biogenesis in eukaryotes
CL1731.Contig2_All	3.36	9.923	1.56548	2.1216e-05	3.51887e-07	K12580//CCR4-NOT transcription complex subunit 3+ko03018//RNA degradation;K12580//CCR4-NOT transcription complex subunit 3+ko03018//RNA degradation	GO:0005634//nucleus;GO:0006355//regulation of transcription, DNA-templated;GO:0030015//CCR4-NOT core complex
CL1732.Contig2_All	34.84	326.9	3.15843	2.27727e-22	2.80193e-25	K00253//isovaleryl-CoA dehydrogenase [EC:1.3.8.4]+ko00280//Valine, leucine and isoleucine degradation+ko01100//Metabolic pathways	GO:0016627//oxidoreductase activity, acting on the CH-CH group of donors;GO:0050660//flavin adenine dinucleotide binding
CL1737.Contig2_All	18.423	7.48	-1.19519	0.0247668	0.00165069
CL1739.Contig2_All	1.396	8.203	2.25074	0.00113803	3.51138e-05
CL174.Contig1_All	3.356	8.933	1.36448	0.0118039	0.000645038		GO:0055085//transmembrane transport;GO:0016021//integral component of membrane
CL174.Contig2_All	14.613	10.613	-0.39851	0.0210631	0.00133765		GO:0055085//transmembrane transport;GO:0016021//integral component of membrane
CL174.Contig3_All	3.563	0.66	-2.06327	0.0036013	0.000142568		GO:0055085//transmembrane transport;GO:0016021//integral component of membrane
CL1740.Contig2_All	42.92	69.43	0.739638	0.0256605	0.00173489	K15728//phosphatidate phosphatase LPIN [EC:3.1.3.4]+ko01100//Metabolic pathways+ko01110//Biosynthesis of secondary metabolites+ko00564//Glycerophospholipid metabolism+ko00561//Glycerolipid metabolism;K15728//phosphatidate phosphatase LPIN [EC:3.1.3.4]+ko01100//Metabolic pathways+ko01110//Biosynthesis of secondary metabolites+ko00564//Glycerophospholipid metabolism+ko00561//Glycerolipid metabolism…	GO:0071763//nuclear membrane organization;GO:0007029//endoplasmic reticulum organization
CL1746.Contig2_All	66.363	87.93	0.462745	0.0223391	0.00144111	K01265//methionyl aminopeptidase [EC:3.4.11.18];K01265//methionyl aminopeptidase [EC:3.4.11.18]	GO:0046872//metal ion binding;GO:0070084//protein initiator methionine removal;GO:0005737//cytoplasm;GO:0070006//metalloaminopeptidase activity
CL175.Contig2_All	1.886	6.74	1.7503	0.00122536	3.83256e-05	K00681//gamma-glutamyltranspeptidase / glutathione hydrolase [EC:2.3.2.2 3.4.19.13]+ko00430//Taurine and hypotaurine metabolism+ko01100//Metabolic pathways+ko00460//Cyanoamino acid metabolism+ko00480//Glutathione metabolism;K00681//gamma-glutamyltranspeptidase / glutathione hydrolase [EC:2.3.2.2 3.4.19.13]+ko00430//Taurine and hypotaurine metabolism+ko01100//Metabolic pathways+ko00460//Cyanoamino…	GO:0006751//glutathione catabolic process;GO:0016740//transferase activity;GO:0036374//glutathione hydrolase activity
CL175.Contig4_All	0	2.49	5.81292	5.55745e-15	1.98905e-17	K00681//gamma-glutamyltranspeptidase / glutathione hydrolase [EC:2.3.2.2 3.4.19.13]+ko00430//Taurine and hypotaurine metabolism+ko01100//Metabolic pathways+ko00460//Cyanoamino acid metabolism+ko00480//Glutathione metabolism;K00681//gamma-glutamyltranspeptidase / glutathione hydrolase [EC:2.3.2.2 3.4.19.13]+ko00430//Taurine and hypotaurine metabolism+ko01100//Metabolic pathways+ko00460//Cyanoamino…	GO:0006751//glutathione catabolic process;GO:0016740//transferase activity;GO:0036374//glutathione hydrolase activity
CL175.Contig5_All	1.946	0	-6.62072	9.01043e-23	1.02253e-25	K18592//gamma-glutamyltranspeptidase / glutathione hydrolase / leukotriene-C4 hydrolase [EC:2.3.2.2 3.4.19.13 3.4.19.14]+ko00430//Taurine and hypotaurine metabolism+ko01100//Metabolic pathways+ko00590//Arachidonic acid metabolism+ko00460//Cyanoamino acid metabolism+ko00480//Glutathione metabolism;K03844//alpha-1,2-mannosyltransferase [EC:2.4.1.131]+ko01100//Metabolic pathways+ko00513//Various typ…	GO:0004377//GDP-Man:Man3GlcNAc2-PP-Dol alpha-1,2-mannosyltransferase activity;GO:0016021//integral component of membrane;GO:0005789//endoplasmic reticulum membrane
CL1753.Contig3_All	10.08	14.49	0.581246	0.0026331	9.6654e-05	K07562//nonsense-mediated mRNA decay protein 3+ko03013//RNA transport+ko03008//Ribosome biogenesis in eukaryotes;K07562//nonsense-mediated mRNA decay protein 3+ko03013//RNA transport+ko03008//Ribosome biogenesis in eukaryotes;K07562//nonsense-mediated mRNA decay protein 3+ko03013//RNA transport+ko03008//Ribosome biogenesis in eukaryotes	GO:0000055//ribosomal large subunit export from nucleus;GO:0005634//nucleus;GO:0043023//ribosomal large subunit binding;GO:0022625//cytosolic large ribosomal subunit;GO:0070180//large ribosomal subunit rRNA binding
CL1755.Contig1_All	12.463	18.283	0.603303	0.032247	0.00236333	K00480//salicylate hydroxylase [EC:1.14.13.1]+ko01100//Metabolic pathways	GO:0009423//chorismate biosynthetic process;GO:0003849//3-deoxy-7-phosphoheptulonate synthase activity;GO:0009073//aromatic amino acid family biosynthetic process;GO:0016021//integral component of membrane;GO:0071949//FAD binding
CL1759.Contig10_All	0.723	48.853	5.62183	1.00658e-33	2.19673e-37	K19851//flocculation protein FLO11+ko04011//MAPK signaling pathway - yeast;K22020//mucin-19;K01183//chitinase [EC:3.2.1.14]+ko00520//Amino sugar and nucleotide sugar metabolism+ko01100//Metabolic pathways	GO:0050661//NADP binding;GO:0004499//N,N-dimethylaniline monooxygenase activity;GO:0050660//flavin adenine dinucleotide binding
CL1759.Contig2_All	2.74	12.53	1.97957	0.00373237	0.000150689	K22020//mucin-19;K01183//chitinase [EC:3.2.1.14]+ko00520//Amino sugar and nucleotide sugar metabolism+ko01100//Metabolic pathways;K19851//flocculation protein FLO11+ko04011//MAPK signaling pathway - yeast	GO:0016021//integral component of membrane;GO:0008324//cation transmembrane transporter activity
CL1759.Contig5_All	2.113	6.336	1.47351	0.0450849	0.00377233	K19851//flocculation protein FLO11+ko04011//MAPK signaling pathway - yeast;K22020//mucin-19;K01183//chitinase [EC:3.2.1.14]+ko00520//Amino sugar and nucleotide sugar metabolism+ko01100//Metabolic pathways	GO:0050661//NADP binding;GO:0004499//N,N-dimethylaniline monooxygenase activity;GO:0050660//flavin adenine dinucleotide binding
CL1759.Contig7_All	0	2.37	4.19477	5.42204e-06	7.90433e-08	K19851//flocculation protein FLO11+ko04011//MAPK signaling pathway - yeast;K22020//mucin-19;K01183//chitinase [EC:3.2.1.14]+ko00520//Amino sugar and nucleotide sugar metabolism+ko01100//Metabolic pathways	GO:0050661//NADP binding;GO:0004499//N,N-dimethylaniline monooxygenase activity;GO:0050660//flavin adenine dinucleotide binding
CL1759.Contig8_All	13.333	24.5	0.936611	1.33911e-20	2.39639e-23	K01054//acylglycerol lipase [EC:3.1.1.23]+ko01100//Metabolic pathways+ko00561//Glycerolipid metabolism	GO:0050661//NADP binding;GO:0004499//N,N-dimethylaniline monooxygenase activity;GO:0050660//flavin adenine dinucleotide binding
CL176.Contig1_All	2.393	0.156	-2.55917	0.0125044	0.000691079	K10848//DNA excision repair protein ERCC-4 [EC:3.1.-.-]+ko03420//Nucleotide excision repair;K10848//DNA excision repair protein ERCC-4 [EC:3.1.-.-]+ko03420//Nucleotide excision repair;K10848//DNA excision repair protein ERCC-4 [EC:3.1.-.-]+ko03420//Nucleotide excision repair;K10848//DNA excision repair protein ERCC-4 [EC:3.1.-.-]+ko03420//Nucleotide excision repair;K10848//DNA excision repair pro…	GO:0004520//endodeoxyribonuclease activity;GO:0003697//single-stranded DNA binding;GO:0006281//DNA repair
CL176.Contig2_All	17.723	23.953	0.491584	0.00412867	0.000170294	K10848//DNA excision repair protein ERCC-4 [EC:3.1.-.-]+ko03420//Nucleotide excision repair;K10848//DNA excision repair protein ERCC-4 [EC:3.1.-.-]+ko03420//Nucleotide excision repair;K10848//DNA excision repair protein ERCC-4 [EC:3.1.-.-]+ko03420//Nucleotide excision repair;K10848//DNA excision repair protein ERCC-4 [EC:3.1.-.-]+ko03420//Nucleotide excision repair	GO:0004520//endodeoxyribonuclease activity;GO:0003697//single-stranded DNA binding;GO:0006281//DNA repair
CL1760.Contig7_All	7.87	11.386	0.586954	0.0314592	0.00227798	K14787//multiple RNA-binding domain-containing protein 1;K14787//multiple RNA-binding domain-containing protein 1	GO:0003723//RNA binding
CL1762.Contig4_All	0.056	0.9	2.53888	0.0179843	0.0010973	K05692//actin beta/gamma 1+ko04145//Phagosome;K05692//actin beta/gamma 1+ko04145//Phagosome	GO:0000812//Swr1 complex;GO:0005524//ATP binding;GO:0031011//Ino80 complex;GO:0030479//actin cortical patch;GO:0000142//cellular bud neck contractile ring;GO:0000011//vacuole inheritance;GO:0006897//endocytosis;GO:0032432//actin filament bundle;GO:0035267//NuA4 histone acetyltransferase complex;GO:0030476//ascospore wall assembly;GO:0006281//DNA repair;GO:0004402//histone acetyltransferase activi…
CL1765.Contig2_All	45.113	23.75	-0.848347	0.000113248	2.43688e-06	K22836//1,3-beta-glucanosyltransferase GAS5 [EC:2.4.1.-];K01309//ubiquitin carboxyl-terminal hydrolase MINDY-1/2 [EC:3.4.19.12]	GO:0008643//carbohydrate transport;GO:0016021//integral component of membrane;GO:0022857//transmembrane transporter activity
CL1771.Contig3_All	3.633	4.606	0.402006	0.0188339	0.00115826	K21440//ankyrin repeat domain-containing protein 50;K20872//NIMA (never in mitosis gene a)-related kinase 2 [EC:2.7.11.1];K20872//NIMA (never in mitosis gene a)-related kinase 2 [EC:2.7.11.1]	GO:0004674//protein serine/threonine kinase activity;GO:0005524//ATP binding;GO:0004672//protein kinase activity
CL1773.Contig3_All	841.326	1705.7	1.03774	0.0140089	0.000802833	K19851//flocculation protein FLO11+ko04011//MAPK signaling pathway - yeast;K01183//chitinase [EC:3.2.1.14]+ko00520//Amino sugar and nucleotide sugar metabolism+ko01100//Metabolic pathways;K01183//chitinase [EC:3.2.1.14]+ko00520//Amino sugar and nucleotide sugar metabolism+ko01100//Metabolic pathways
CL1774.Contig3_All	0.516	2.6	2.11686	0.00174897	5.80929e-05	K11407//histone deacetylase 6 [EC:3.5.1.98];K11407//histone deacetylase 6 [EC:3.5.1.98];K11407//histone deacetylase 6 [EC:3.5.1.98]	GO:0005634//nucleus;GO:0032041//NAD-dependent histone deacetylase activity (H3-K14 specific)
CL1777.Contig1_All	161.55	475.413	1.58507	6.77547e-12	3.4009e-14	K19475//WAS/WASL-interacting protein+ko04144//Endocytosis;K19475//WAS/WASL-interacting protein+ko04144//Endocytosis	GO:0051213//dioxygenase activity;GO:0016491//oxidoreductase activity
CL1784.Contig2_All	10.423	25.89	1.35612	1.26218e-09	8.81451e-12	K19851//flocculation protein FLO11+ko04011//MAPK signaling pathway - yeast;K14950//manganese-transporting P-type ATPase [EC:3.6.3.-];K22020//mucin-19;K01183//chitinase [EC:3.2.1.14]+ko00520//Amino sugar and nucleotide sugar metabolism+ko01100//Metabolic pathways	GO:0055085//transmembrane transport;GO:0016021//integral component of membrane
CL1785.Contig2_All	26.313	12.25	-1.02026	0.00140954	4.52188e-05	K21455//transcription factor CON7	GO:0003677//DNA binding;GO:0006355//regulation of transcription, DNA-templated;GO:0003676//nucleic acid binding
CL1788.Contig1_All	0.29	2.06	2.19586	0.0259579	0.00175953		GO:0004672//protein kinase activity;GO:0016021//integral component of membrane
CL1788.Contig2_All	4.05	28.496	2.48281	0.000316847	7.79983e-06		GO:0004672//protein kinase activity;GO:0016021//integral component of membrane
CL1790.Contig2_All	16.843	20.046	0.312757	0.01439	0.000831413	K06004//aspergillopepsin I [EC:3.4.23.18];K06004//aspergillopepsin I [EC:3.4.23.18];K01382//cathepsin E [EC:3.4.23.34]	GO:0004190//aspartic-type endopeptidase activity
CL1792.Contig4_All	23.133	31.37	0.496278	0.013648	0.00077619	K11244//cell wall integrity and stress response component+ko04011//MAPK signaling pathway - yeast+ko04139//Mitophagy - yeast	GO:0016021//integral component of membrane
CL1793.Contig1_All	35.013	21.476	-0.652603	1.65283e-05	2.68366e-07	K02997//small subunit ribosomal protein S9e+ko03010//Ribosome;K02997//small subunit ribosomal protein S9e+ko03010//Ribosome;K02997//small subunit ribosomal protein S9e+ko03010//Ribosome	GO:0006412//translation;GO:0003735//structural constituent of ribosome;GO:0015935//small ribosomal subunit;GO:0019843//rRNA binding
CL1800.Contig3_All	286.806	340.73	0.308293	0.00898497	0.000454131	K14758//casein kinase I homolog HRR25 [EC:2.7.11.1]+ko03008//Ribosome biogenesis in eukaryotes	GO:0004674//protein serine/threonine kinase activity;GO:0005524//ATP binding
CL1803.Contig1_All	5.956	2.546	-1.11592	0.0175635	0.00106787	K20183//Vam6/Vps39-like protein vacuolar protein sorting-associated protein 39+ko04138//Autophagy - yeast;K20183//Vam6/Vps39-like protein vacuolar protein sorting-associated protein 39+ko04138//Autophagy - yeast;K20183//Vam6/Vps39-like protein vacuolar protein sorting-associated protein 39+ko04138//Autophagy - yeast	GO:0006886//intracellular protein transport;GO:0016787//hydrolase activity;GO:0032012//regulation of ARF protein signal transduction;GO:0005623//cell;GO:0005086//ARF guanyl-nucleotide exchange factor activity;GO:0016192//vesicle-mediated transport
CL1804.Contig9_All	7.05	16.513	1.21285	0.0233902	0.00152562	K01183//chitinase [EC:3.2.1.14]+ko00520//Amino sugar and nucleotide sugar metabolism+ko01100//Metabolic pathways	GO:0045493//xylan catabolic process;GO:0016021//integral component of membrane;GO:0016798//hydrolase activity, acting on glycosyl bonds
CL1811.Contig1_All	1.323	0.37	-1.66365	0.0111845	0.00060289		GO:0046872//metal ion binding;GO:0005524//ATP binding;GO:0016021//integral component of membrane;GO:0070469//respiratory chain;GO:0016887//ATPase activity;GO:0009916//alternative oxidase activity
CL1815.Contig1_All	50.18	76.4	0.658069	0.00251344	9.12458e-05	K22020//mucin-19
CL1815.Contig2_All	13.263	23.67	0.886505	1.02845e-05	1.5756e-07	K22020//mucin-19
CL1818.Contig5_All	18.65	50.98	1.46722	1.40576e-05	2.20887e-07	K00029//malate dehydrogenase (oxaloacetate-decarboxylating)(NADP+) [EC:1.1.1.40]+ko01100//Metabolic pathways+ko00620//Pyruvate metabolism+ko01200//Carbon metabolism;K00029//malate dehydrogenase (oxaloacetate-decarboxylating)(NADP+) [EC:1.1.1.40]+ko01100//Metabolic pathways+ko00620//Pyruvate metabolism+ko01200//Carbon metabolism;K00029//malate dehydrogenase (oxaloacetate-decarboxylating)(NADP+) [E…	GO:0004471//malate dehydrogenase (decarboxylating) (NAD+) activity;GO:0046872//metal ion binding;GO:0051287//NAD binding
CL1822.Contig2_All	2.813	1.063	-1.31713	6.91088e-05	1.36341e-06	K01900//succinyl-CoA synthetase beta subunit [EC:6.2.1.4 6.2.1.5]+ko00020//Citrate cycle (TCA cycle)+ko01100//Metabolic pathways+ko01130//Biosynthesis of antibiotics+ko00640//Propanoate metabolism+ko01110//Biosynthesis of secondary metabolites+ko01200//Carbon metabolism;K01900//succinyl-CoA synthetase beta subunit [EC:6.2.1.4 6.2.1.5]+ko00020//Citrate cycle (TCA cycle)+ko01100//Metabolic pathways…	GO:0003824//catalytic activity;GO:0016740//transferase activity
CL1825.Contig2_All	4.843	25.17	2.40328	3.26518e-31	9.9761e-35	K11422//histone-lysine N-methyltransferase SETD1 [EC:2.1.1.43]+ko00310//Lysine degradation;K05747//Wiskott-Aldrich syndrome protein+ko04144//Endocytosis	GO:0051301//cell division;GO:0016740//transferase activity
CL1827.Contig1_All	0.563	5.37	2.25224	0.0324357	0.00238408	K22684//metacaspase-1 [EC:3.4.22.-];K22684//metacaspase-1 [EC:3.4.22.-]	GO:0005815//microtubule organizing center
CL1827.Contig2_All	0.04	1.023	2.94634	0.00317326	0.000122022	K22684//metacaspase-1 [EC:3.4.22.-];K22684//metacaspase-1 [EC:3.4.22.-];K22684//metacaspase-1 [EC:3.4.22.-];K22684//metacaspase-1 [EC:3.4.22.-]	GO:0005815//microtubule organizing center
CL1827.Contig5_All	6.913	21.536	1.54608	0.0152713	0.000894969	K22684//metacaspase-1 [EC:3.4.22.-];K22684//metacaspase-1 [EC:3.4.22.-]	GO:0005815//microtubule organizing center
CL1836.Contig1_All	0.886	29.04	4.67202	2.27727e-22	2.94445e-25	K01279//tripeptidyl-peptidase I [EC:3.4.14.9];K01279//tripeptidyl-peptidase I [EC:3.4.14.9]	GO:0004252//serine-type endopeptidase activity;GO:0046872//metal ion binding
CL1836.Contig2_All	0.916	84.753	5.91267	1.28489e-30	6.43001e-34	K01279//tripeptidyl-peptidase I [EC:3.4.14.9];K01279//tripeptidyl-peptidase I [EC:3.4.14.9]	GO:0004252//serine-type endopeptidase activity;GO:0046872//metal ion binding
CL1839.Contig6_All	51.606	66.613	0.426597	0.000735402	2.11206e-05		GO:0016021//integral component of membrane
CL1842.Contig2_All	12.246	7.923	-0.56637	0.0215325	0.00137865	K17868//diphthine methyl ester acylhydrolase [EC:3.1.1.97]	GO:0006886//intracellular protein transport;GO:0005634//nucleus;GO:0051168//nuclear export;GO:0008536//Ran GTPase binding
CL1843.Contig4_All	41.963	29.036	-0.474105	0.0254878	0.00170986	K01783//ribulose-phosphate 3-epimerase [EC:5.1.3.1]+ko00030//Pentose phosphate pathway+ko01100//Metabolic pathways+ko01230//Biosynthesis of amino acids+ko00040//Pentose and glucuronate interconversions+ko01130//Biosynthesis of antibiotics+ko01110//Biosynthesis of secondary metabolites+ko01200//Carbon metabolism;K01783//ribulose-phosphate 3-epimerase [EC:5.1.3.1]+ko00030//Pentose phosphate pathway…	GO:0006098//pentose-phosphate shunt;GO:0046872//metal ion binding;GO:0005975//carbohydrate metabolic process;GO:0004750//ribulose-phosphate 3-epimerase activity
CL1844.Contig2_All	66.386	39.673	-0.689911	2.5732e-09	1.93178e-11	K20103//ATP-dependent RNA helicase DDX60 [EC:3.6.4.13]
CL1858.Contig1_All	2.266	1.02	-1.05512	0.00831489	0.000410827	K22020//mucin-19;K19851//flocculation protein FLO11+ko04011//MAPK signaling pathway - yeast;K01183//chitinase [EC:3.2.1.14]+ko00520//Amino sugar and nucleotide sugar metabolism+ko01100//Metabolic pathways;K01183//chitinase [EC:3.2.1.14]+ko00520//Amino sugar and nucleotide sugar metabolism+ko01100//Metabolic pathways	GO:0046872//metal ion binding;GO:0035023//regulation of Rho protein signal transduction
CL1860.Contig1_All	5.38	12.93	1.2394	0.0260833	0.00177145	K16815//calcium-independent phospholipase A2-gamma;K19851//flocculation protein FLO11+ko04011//MAPK signaling pathway - yeast;K21440//ankyrin repeat domain-containing protein 50	GO:0016787//hydrolase activity;GO:0016740//transferase activity;GO:0006629//lipid metabolic process
CL1869.Contig1_All	14.553	43.316	1.586	3.42853e-06	4.74376e-08	K19851//flocculation protein FLO11+ko04011//MAPK signaling pathway - yeast;K22020//mucin-19;K19475//WAS/WASL-interacting protein+ko04144//Endocytosis;K01183//chitinase [EC:3.2.1.14]+ko00520//Amino sugar and nucleotide sugar metabolism+ko01100//Metabolic pathways	GO:0055085//transmembrane transport;GO:0016021//integral component of membrane
CL1870.Contig3_All	147.126	197.53	0.478821	0.003834	0.000155462	K01288//carboxypeptidase D [EC:3.4.16.6];K19851//flocculation protein FLO11+ko04011//MAPK signaling pathway - yeast;K22020//mucin-19	GO:0004185//serine-type carboxypeptidase activity
CL1875.Contig2_All	3.19	1.9	-0.67607	0.0476253	0.00408467	K14538//nuclear GTP-binding protein+ko03008//Ribosome biogenesis in eukaryotes;K01518//bis(5'-nucleosidyl)-tetraphosphatase [EC:3.6.1.17]+ko00230//Purine metabolism+ko00240//Pyrimidine metabolism;K19996//phosphatidylinositol transfer protein SFH5;K19996//phosphatidylinositol transfer protein SFH5;K19996//phosphatidylinositol transfer protein SFH5
CL1882.Contig2_All	20.8	34.996	0.801634	0.000704299	2.00122e-05	K00928//aspartate kinase [EC:2.7.2.4]+ko00300//Lysine biosynthesis+ko01100//Metabolic pathways+ko01230//Biosynthesis of amino acids+ko01130//Biosynthesis of antibiotics+ko01110//Biosynthesis of secondary metabolites+ko01210//2-Oxocarboxylic acid metabolism+ko00261//Monobactam biosynthesis+ko00260//Glycine, serine and threonine metabolism+ko00270//Cysteine and methionine metabolism;K00928//asparta…	GO:0008652//cellular amino acid biosynthetic process;GO:0009089//lysine biosynthetic process via diaminopimelate;GO:0004072//aspartate kinase activity
CL1887.Contig2_All	87.03	130.086	0.625299	0.0203981	0.00128473
CL1888.Contig2_All	84.06	48.113	-0.742582	1.72768e-07	1.84751e-09	K18584//actin-related protein 3+ko04138//Autophagy - yeast;K18584//actin-related protein 3+ko04138//Autophagy - yeast;K18584//actin-related protein 3+ko04138//Autophagy - yeast	GO:0005885//Arp2/3 protein complex;GO:0034314//Arp2/3 complex-mediated actin nucleation;GO:0005524//ATP binding
CL189.Contig1_All	8.506	12.266	0.580192	0.0126725	0.000703368	K01183//chitinase [EC:3.2.1.14]+ko00520//Amino sugar and nucleotide sugar metabolism+ko01100//Metabolic pathways;K19851//flocculation protein FLO11+ko04011//MAPK signaling pathway - yeast;K22020//mucin-19	GO:0016021//integral component of membrane;GO:0022857//transmembrane transporter activity
CL1893.Contig2_All	226.93	270.18	0.311776	0.0239173	0.0015711	K14688//solute carrier family 30 (zinc transporter), member 1;K14688//solute carrier family 30 (zinc transporter), member 1;K14688//solute carrier family 30 (zinc transporter), member 1;K14688//solute carrier family 30 (zinc transporter), member 1	GO:0016021//integral component of membrane;GO:0008324//cation transmembrane transporter activity
CL1896.Contig2_All	2.36	7.343	1.60966	0.000357176	8.94851e-06	K08734//DNA mismatch repair protein MLH1+ko03430//Mismatch repair;K08734//DNA mismatch repair protein MLH1+ko03430//Mismatch repair;K08734//DNA mismatch repair protein MLH1+ko03430//Mismatch repair	GO:0000981//DNA-binding transcription factor activity, RNA polymerase II-specific;GO:0005634//nucleus;GO:0005524//ATP binding;GO:0006298//mismatch repair;GO:0032300//mismatch repair complex;GO:0030983//mismatched DNA binding;GO:0008270//zinc ion binding;GO:0016887//ATPase activity
CL1899.Contig1_All	24.353	164.866	2.5876	3.00508e-07	3.39712e-09	K01288//carboxypeptidase D [EC:3.4.16.6]
CL1899.Contig2_All	15.723	63.566	1.98378	8.60864e-08	8.56693e-10	K01288//carboxypeptidase D [EC:3.4.16.6]
CL190.Contig2_All	0	0.986	4.6504	6.15618e-08	5.99201e-10	K11231//osomolarity two-component system, sensor histidine kinase SLN1 [EC:2.7.13.3]+ko04011//MAPK signaling pathway - yeast+ko04139//Mitophagy - yeast;K22020//mucin-19;K01183//chitinase [EC:3.2.1.14]+ko00520//Amino sugar and nucleotide sugar metabolism+ko01100//Metabolic pathways	GO:0055085//transmembrane transport;GO:0019904//protein domain specific binding;GO:0016021//integral component of membrane
CL1900.Contig1_All	11.776	7.623	-0.570118	0.0088458	0.000445115	K19851//flocculation protein FLO11+ko04011//MAPK signaling pathway - yeast;K01183//chitinase [EC:3.2.1.14]+ko00520//Amino sugar and nucleotide sugar metabolism+ko01100//Metabolic pathways	GO:0007155//cell adhesion
CL1902.Contig2_All	28.32	21.053	-0.362667	0.00737379	0.000353708	K00693//glycogen synthase [EC:2.4.1.11]+ko01100//Metabolic pathways+ko00500//Starch and sucrose metabolism;K00693//glycogen synthase [EC:2.4.1.11]+ko01100//Metabolic pathways+ko00500//Starch and sucrose metabolism;K00693//glycogen synthase [EC:2.4.1.11]+ko01100//Metabolic pathways+ko00500//Starch and sucrose metabolism;K00693//glycogen synthase [EC:2.4.1.11]+ko01100//Metabolic pathways+ko00500//S…	GO:0005978//glycogen biosynthetic process;GO:0004373//glycogen (starch) synthase activity;GO:0000293//ferric-chelate reductase activity;GO:0016021//integral component of membrane
CL1908.Contig3_All	18.143	24.6	0.49216	0.0105642	0.000555625	K00814//alanine transaminase [EC:2.6.1.2]+ko00250//Alanine, aspartate and glutamate metabolism+ko00220//Arginine biosynthesis+ko01100//Metabolic pathways+ko01230//Biosynthesis of amino acids+ko01210//2-Oxocarboxylic acid metabolism+ko01200//Carbon metabolism;K00814//alanine transaminase [EC:2.6.1.2]+ko00250//Alanine, aspartate and glutamate metabolism+ko00220//Arginine biosynthesis+ko01100//Metab…	GO:0009058//biosynthetic process;GO:0008483//transaminase activity;GO:0003824//catalytic activity;GO:0030170//pyridoxal phosphate binding
CL1917.Contig2_All	71.456	84.066	0.296527	0.000587655	1.61592e-05	K23114//protein-glutamate O-methyltransferase [EC:2.1.1.-];K23114//protein-glutamate O-methyltransferase [EC:2.1.1.-]	GO:0051998//protein carboxyl O-methyltransferase activity
CL1918.Contig1_All	48.253	72.706	0.639174	0.032727	0.00241264	K14803//protein phosphatase PTC2/3 [EC:3.1.3.16];K14803//protein phosphatase PTC2/3 [EC:3.1.3.16]	GO:0046872//metal ion binding;GO:0004722//protein serine/threonine phosphatase activity
CL1918.Contig3_All	6.036	8.66	0.575377	0.0322808	0.00236847	K14803//protein phosphatase PTC2/3 [EC:3.1.3.16];K14803//protein phosphatase PTC2/3 [EC:3.1.3.16]
CL1922.Contig1_All	0.576	2.163	1.78381	0.00312265	0.000119258	K02295//cryptochrome;K02295//cryptochrome;K02295//cryptochrome;K02295//cryptochrome	GO:0016829//lyase activity
CL1923.Contig1_All	172.006	131.98	-0.339325	0.0137113	0.000782187	K00418//ubiquinol-cytochrome c reductase subunit 8+ko01100//Metabolic pathways+ko00190//Oxidative phosphorylation;K00418//ubiquinol-cytochrome c reductase subunit 8+ko01100//Metabolic pathways+ko00190//Oxidative phosphorylation;K00418//ubiquinol-cytochrome c reductase subunit 8+ko01100//Metabolic pathways+ko00190//Oxidative phosphorylation	GO:0008121//ubiquinol-cytochrome-c reductase activity;GO:0016021//integral component of membrane
CL1928.Contig4_All	4.48	16.55	1.86801	6.24205e-07	7.49231e-09	K10844//DNA excision repair protein ERCC-2 [EC:3.6.4.12]+ko03420//Nucleotide excision repair+ko03022//Basal transcription factors	GO:0003677//DNA binding;GO:0005524//ATP binding;GO:0070816//phosphorylation of RNA polymerase II C-terminal domain;GO:0006289//nucleotide-excision repair;GO:0051539//4 iron, 4 sulfur cluster binding;GO:0033683//nucleotide-excision repair, DNA incision;GO:0000112//nucleotide-excision repair factor 3 complex;GO:0010525//regulation of transposition, RNA-mediated;GO:0005634//nucleus;GO:0000439//trans…
CL1928.Contig5_All	0.376	2.52	2.43255	0.000455199	1.2005e-05	K10844//DNA excision repair protein ERCC-2 [EC:3.6.4.12]+ko03420//Nucleotide excision repair+ko03022//Basal transcription factors	GO:0003677//DNA binding;GO:0005524//ATP binding;GO:0070816//phosphorylation of RNA polymerase II C-terminal domain;GO:0006289//nucleotide-excision repair;GO:0051539//4 iron, 4 sulfur cluster binding;GO:0033683//nucleotide-excision repair, DNA incision;GO:0000112//nucleotide-excision repair factor 3 complex;GO:0010525//regulation of transposition, RNA-mediated;GO:0005634//nucleus;GO:0000439//trans…
CL1930.Contig2_All	31.72	16.563	-0.871981	1.82359e-05	2.97683e-07	K07119//uncharacterized protein	GO:0016491//oxidoreductase activity
CL1934.Contig2_All	22.306	91.803	2.02532	3.15034e-09	2.43381e-11	K19851//flocculation protein FLO11+ko04011//MAPK signaling pathway - yeast;K01183//chitinase [EC:3.2.1.14]+ko00520//Amino sugar and nucleotide sugar metabolism+ko01100//Metabolic pathways;K01183//chitinase [EC:3.2.1.14]+ko00520//Amino sugar and nucleotide sugar metabolism+ko01100//Metabolic pathways;K05349//beta-glucosidase [EC:3.2.1.21]+ko01100//Metabolic pathways+ko00500//Starch and sucrose met…	GO:0004177//aminopeptidase activity
CL1936.Contig2_All	7.19	14.926	1.0932	0.000500037	1.33788e-05	K01273//membrane dipeptidase [EC:3.4.13.19];K01273//membrane dipeptidase [EC:3.4.13.19]	GO:0046872//metal ion binding;GO:0008237//metallopeptidase activity;GO:0009405//pathogenesis;GO:0016805//dipeptidase activity
CL194.Contig3_All	20.66	13.53	-0.545617	0.00619475	0.000283632	K14306//nuclear pore complex protein Nup62+ko03013//RNA transport	GO:0003796//lysozyme activity;GO:0016998//cell wall macromolecule catabolic process;GO:0009253//peptidoglycan catabolic process
CL1943.Contig2_All	8.326	4.69	-0.750407	0.0117685	0.000642592	K07874//Ras-related protein Rab-1A;K13721//aminopeptidase 2 [EC:3.4.11.-]	GO:0008237//metallopeptidase activity;GO:0004177//aminopeptidase activity;GO:0008270//zinc ion binding
CL1944.Contig2_All	0.753	4.016	2.28372	5.0708e-05	9.41262e-07	K19475//WAS/WASL-interacting protein+ko04144//Endocytosis;K19475//WAS/WASL-interacting protein+ko04144//Endocytosis
CL1947.Contig1_All	2.003	1	-0.916756	0.0279741	0.00194382	K14810//ATP-dependent RNA helicase DDX56/DBP9 [EC:3.6.4.13];K14810//ATP-dependent RNA helicase DDX56/DBP9 [EC:3.6.4.13];K14810//ATP-dependent RNA helicase DDX56/DBP9 [EC:3.6.4.13];K14810//ATP-dependent RNA helicase DDX56/DBP9 [EC:3.6.4.13]	GO:0016705//oxidoreductase activity, acting on paired donors, with incorporation or reduction of molecular oxygen;GO:0020037//heme binding;GO:0005524//ATP binding;GO:0005506//iron ion binding;GO:0004497//monooxygenase activity;GO:0004386//helicase activity;GO:0003676//nucleic acid binding
CL195.Contig3_All	9.56	5.613	-0.708709	0.0121685	0.00066815	K02882//large subunit ribosomal protein L18Ae+ko03010//Ribosome;K02882//large subunit ribosomal protein L18Ae+ko03010//Ribosome;K02882//large subunit ribosomal protein L18Ae+ko03010//Ribosome;K02882//large subunit ribosomal protein L18Ae+ko03010//Ribosome	GO:0005840//ribosome;GO:0006412//translation;GO:0003735//structural constituent of ribosome
CL1953.Contig2_All	11.773	6.816	-0.711308	0.0406098	0.00329153	K00010//myo-inositol 2-dehydrogenase / D-chiro-inositol 1-dehydrogenase [EC:1.1.1.18 1.1.1.369]+ko01100//Metabolic pathways+ko01130//Biosynthesis of antibiotics+ko00562//Inositol phosphate metabolism	GO:0000981//DNA-binding transcription factor activity, RNA polymerase II-specific;GO:0005634//nucleus;GO:0008270//zinc ion binding
CL1976.Contig2_All	134.236	22.85	-2.36956	1.14916e-09	7.97506e-12		GO:0016021//integral component of membrane
CL1983.Contig3_All	9.646	6.966	-0.41157	0.0397673	0.00318506
CL1984.Contig1_All	9.803	16.243	0.771453	0.0422983	0.00348563	K01885//glutamyl-tRNA synthetase [EC:6.1.1.17]+ko00860//Porphyrin and chlorophyll metabolism+ko00970//Aminoacyl-tRNA biosynthesis+ko01100//Metabolic pathways+ko01110//Biosynthesis of secondary metabolites;K01885//glutamyl-tRNA synthetase [EC:6.1.1.17]+ko00860//Porphyrin and chlorophyll metabolism+ko00970//Aminoacyl-tRNA biosynthesis+ko01100//Metabolic pathways+ko01110//Biosynthesis of secondary m…	GO:0005524//ATP binding;GO:0006424//glutamyl-tRNA aminoacylation;GO:0008270//zinc ion binding;GO:0004812//aminoacyl-tRNA ligase activity;GO:0004818//glutamate-tRNA ligase activity
CL1985.Contig3_All	20.493	33.883	0.750983	0.0428788	0.0035372
CL1987.Contig1_All	12.416	18.833	0.651912	0.00776392	0.000377504	K01183//chitinase [EC:3.2.1.14]+ko00520//Amino sugar and nucleotide sugar metabolism+ko01100//Metabolic pathways;K10955//mucin-2;K19851//flocculation protein FLO11+ko04011//MAPK signaling pathway - yeast
CL199.Contig2_All	17.12	11.423	-0.521398	0.0281685	0.00196601	K01634//sphinganine-1-phosphate aldolase [EC:4.1.2.27]+ko00600//Sphingolipid metabolism+ko01100//Metabolic pathways;K01634//sphinganine-1-phosphate aldolase [EC:4.1.2.27]+ko00600//Sphingolipid metabolism+ko01100//Metabolic pathways;K01634//sphinganine-1-phosphate aldolase [EC:4.1.2.27]+ko00600//Sphingolipid metabolism+ko01100//Metabolic pathways;K01634//sphinganine-1-phosphate aldolase [EC:4.1.2.…	GO:0019752//carboxylic acid metabolic process;GO:0016831//carboxy-lyase activity;GO:0016757//transferase activity, transferring glycosyl groups;GO:0016021//integral component of membrane;GO:0016740//transferase activity;GO:0030170//pyridoxal phosphate binding
CL1991.Contig4_All	400.066	639.366	0.734913	2.68826e-09	2.05336e-11	K00549//5-methyltetrahydropteroyltriglutamate--homocysteine methyltransferase [EC:2.1.1.14]+ko01100//Metabolic pathways+ko01230//Biosynthesis of amino acids+ko00450//Selenocompound metabolism+ko01110//Biosynthesis of secondary metabolites+ko00270//Cysteine and methionine metabolism;K00549//5-methyltetrahydropteroyltriglutamate--homocysteine methyltransferase [EC:2.1.1.14]+ko01100//Metabolic pathw…	GO:0008270//zinc ion binding;GO:0009086//methionine biosynthetic process;GO:0003871//5-methyltetrahydropteroyltriglutamate-homocysteine S-methyltransferase activity
CL1995.Contig1_All	0.473	3.366	2.56959	3.80001e-05	6.71731e-07	K04441//p38 MAP kinase [EC:2.7.11.24]+ko04011//MAPK signaling pathway - yeast+ko04139//Mitophagy - yeast+ko04933//AGE-RAGE signaling pathway in diabetic complications;K04441//p38 MAP kinase [EC:2.7.11.24]+ko04011//MAPK signaling pathway - yeast+ko04139//Mitophagy - yeast+ko04933//AGE-RAGE signaling pathway in diabetic complications;K04441//p38 MAP kinase [EC:2.7.11.24]+ko04011//MAPK signaling pat…	GO:0005524//ATP binding;GO:0004707//MAP kinase activity;GO:0051403//stress-activated MAPK cascade
CL1995.Contig3_All	6.536	25.42	1.95565	1.8172e-09	1.28491e-11	K04441//p38 MAP kinase [EC:2.7.11.24]+ko04011//MAPK signaling pathway - yeast+ko04139//Mitophagy - yeast+ko04933//AGE-RAGE signaling pathway in diabetic complications;K04441//p38 MAP kinase [EC:2.7.11.24]+ko04011//MAPK signaling pathway - yeast+ko04139//Mitophagy - yeast+ko04933//AGE-RAGE signaling pathway in diabetic complications;K04441//p38 MAP kinase [EC:2.7.11.24]+ko04011//MAPK signaling pat…	GO:0005524//ATP binding;GO:0004707//MAP kinase activity;GO:0051403//stress-activated MAPK cascade
CL1995.Contig4_All	58.703	113.753	0.99611	0.000847512	2.48213e-05	K04441//p38 MAP kinase [EC:2.7.11.24]+ko04011//MAPK signaling pathway - yeast+ko04139//Mitophagy - yeast+ko04933//AGE-RAGE signaling pathway in diabetic complications;K04441//p38 MAP kinase [EC:2.7.11.24]+ko04011//MAPK signaling pathway - yeast+ko04139//Mitophagy - yeast+ko04933//AGE-RAGE signaling pathway in diabetic complications;K04441//p38 MAP kinase [EC:2.7.11.24]+ko04011//MAPK signaling pat…	GO:0005524//ATP binding;GO:0004707//MAP kinase activity;GO:0051403//stress-activated MAPK cascade
CL1996.Contig4_All	18.08	13.153	-0.398372	0.00418615	0.00017303	K13303//serum/glucocorticoid-regulated kinase 2 [EC:2.7.11.1]	GO:0005524//ATP binding;GO:0004672//protein kinase activity
CL1997.Contig1_All	15.723	40.426	1.36953	0.000587655	1.61581e-05	K07937//ADP-ribosylation factor 1+ko04144//Endocytosis;K07937//ADP-ribosylation factor 1+ko04144//Endocytosis;K07937//ADP-ribosylation factor 1+ko04144//Endocytosis;K07937//ADP-ribosylation factor 1+ko04144//Endocytosis;K07937//ADP-ribosylation factor 1+ko04144//Endocytosis	GO:0005525//GTP binding
CL2.Contig2_All	0.546	1.693	1.56012	0.0137196	0.000783256	K03357//anaphase-promoting complex subunit 10+ko04120//Ubiquitin mediated proteolysis+ko04113//Meiosis - yeast+ko04111//Cell cycle - yeast;K03357//anaphase-promoting complex subunit 10+ko04120//Ubiquitin mediated proteolysis+ko04113//Meiosis - yeast+ko04111//Cell cycle - yeast;K03357//anaphase-promoting complex subunit 10+ko04120//Ubiquitin mediated proteolysis+ko04113//Meiosis - yeast+ko04111//C…	GO:0031145//anaphase-promoting complex-dependent catabolic process;GO:0005680//anaphase-promoting complex
CL2.Contig3_All	4.01	7.976	1.02467	0.00281858	0.000105554	K03357//anaphase-promoting complex subunit 10+ko04120//Ubiquitin mediated proteolysis+ko04113//Meiosis - yeast+ko04111//Cell cycle - yeast;K03357//anaphase-promoting complex subunit 10+ko04120//Ubiquitin mediated proteolysis+ko04113//Meiosis - yeast+ko04111//Cell cycle - yeast;K03357//anaphase-promoting complex subunit 10+ko04120//Ubiquitin mediated proteolysis+ko04113//Meiosis - yeast+ko04111//C…	GO:0031145//anaphase-promoting complex-dependent catabolic process;GO:0005680//anaphase-promoting complex
CL2.Contig4_All	9.986	26.203	1.43886	9.801e-24	1.02669e-26	K03357//anaphase-promoting complex subunit 10+ko04120//Ubiquitin mediated proteolysis+ko04113//Meiosis - yeast+ko04111//Cell cycle - yeast;K03357//anaphase-promoting complex subunit 10+ko04120//Ubiquitin mediated proteolysis+ko04113//Meiosis - yeast+ko04111//Cell cycle - yeast;K03357//anaphase-promoting complex subunit 10+ko04120//Ubiquitin mediated proteolysis+ko04113//Meiosis - yeast+ko04111//C…	GO:0031145//anaphase-promoting complex-dependent catabolic process;GO:0005680//anaphase-promoting complex
CL2002.Contig1_All	69.056	85.726	0.374401	0.0227788	0.00147544	K03021//DNA-directed RNA polymerase III subunit RPC2 [EC:2.7.7.6]+ko03020//RNA polymerase;K03021//DNA-directed RNA polymerase III subunit RPC2 [EC:2.7.7.6]+ko03020//RNA polymerase;K03021//DNA-directed RNA polymerase III subunit RPC2 [EC:2.7.7.6]+ko03020//RNA polymerase;K03021//DNA-directed RNA polymerase III subunit RPC2 [EC:2.7.7.6]+ko03020//RNA polymerase	GO:0003899//DNA-directed 5'-3' RNA polymerase activity;GO:0032549//ribonucleoside binding;GO:0003677//DNA binding;GO:0006351//transcription, DNA-templated
CL2002.Contig2_All	203.73	256.353	0.391952	0.00972975	0.000498994
CL2009.Contig3_All	13.78	6.706	-0.966489	2.44686e-05	4.10107e-07	K05747//Wiskott-Aldrich syndrome protein+ko04144//Endocytosis
CL2012.Contig2_All	9.126	6.07	-0.523187	0.0252374	0.00168866	K03006//DNA-directed RNA polymerase II subunit RPB1 [EC:2.7.7.6]+ko03020//RNA polymerase	GO:0000981//DNA-binding transcription factor activity, RNA polymerase II-specific;GO:0003677//DNA binding;GO:0005634//nucleus;GO:0016301//kinase activity;GO:0008270//zinc ion binding;GO:0006351//transcription, DNA-templated
CL2016.Contig2_All	25.2	17.03	-0.502533	0.0255482	0.00172395	K08286//protein-serine/threonine kinase [EC:2.7.11.-];K08294//mitogen-activated protein kinase kinase [EC:2.7.12.2]+ko04011//MAPK signaling pathway - yeast+ko04139//Mitophagy - yeast;K08294//mitogen-activated protein kinase kinase [EC:2.7.12.2]+ko04011//MAPK signaling pathway - yeast+ko04139//Mitophagy - yeast;K08294//mitogen-activated protein kinase kinase [EC:2.7.12.2]+ko04011//MAPK signaling p…	GO:0005524//ATP binding;GO:0004672//protein kinase activity
CL2017.Contig2_All	21.006	7.663	-1.28987	0.0399149	0.003205	K13523//lysophosphatidic acid acyltransferase / lysophosphatidylinositol acyltransferase [EC:2.3.1.51 2.3.1.-]+ko01100//Metabolic pathways+ko01110//Biosynthesis of secondary metabolites+ko00564//Glycerophospholipid metabolism+ko00561//Glycerolipid metabolism	GO:0016746//transferase activity, transferring acyl groups;GO:0016021//integral component of membrane
CL202.Contig5_All	2.48	7.016	1.50021	7.00727e-05	1.38855e-06	K17822//DCN1-like protein 1/2;K17822//DCN1-like protein 1/2
CL2026.Contig2_All	4.603	13.206	1.47114	0.00840751	0.000417238	K22020//mucin-19;K19475//WAS/WASL-interacting protein+ko04144//Endocytosis;K19475//WAS/WASL-interacting protein+ko04144//Endocytosis
CL2031.Contig1_All	17.546	28.436	0.742653	0.0263997	0.001801	K22020//mucin-19;K19898//alpha-agglutinin	GO:0016301//kinase activity;GO:0000079//regulation of cyclin-dependent protein serine/threonine kinase activity;GO:0019901//protein kinase binding
CL2033.Contig2_All	62.603	34.523	-0.790463	0.000685691	1.93937e-05	K13985//N-acyl-phosphatidylethanolamine-hydrolysing phospholipase D [EC:3.1.4.54]	GO:0016787//hydrolase activity
CL2035.Contig1_All	8.786	15.29	0.843948	4.36021e-05	7.78371e-07	K20293//conserved oligomeric Golgi complex subunit 6;K14568//rRNA small subunit pseudouridine methyltransferase Nep1 [EC:2.1.1.260]+ko03008//Ribosome biogenesis in eukaryotes;K14568//rRNA small subunit pseudouridine methyltransferase Nep1 [EC:2.1.1.260]+ko03008//Ribosome biogenesis in eukaryotes	GO:0030686//90S preribosome;GO:0000472//endonucleolytic cleavage to generate mature 5'-end of SSU-rRNA from (SSU-rRNA, 5.8S rRNA, LSU-rRNA);GO:0008168//methyltransferase activity;GO:0042802//identical protein binding;GO:0000447//endonucleolytic cleavage in ITS1 to separate SSU-rRNA from 5.8S rRNA and LSU-rRNA from tricistronic rRNA transcript (SSU-rRNA, 5.8S rRNA, LSU-rRNA);GO:0005737//cytoplasm;…
CL2040.Contig1_All	1.843	3.406	0.899518	0.046311	0.00393048	K01850//chorismate mutase [EC:5.4.99.5]+ko01100//Metabolic pathways+ko01230//Biosynthesis of amino acids+ko01130//Biosynthesis of antibiotics+ko01110//Biosynthesis of secondary metabolites+ko00400//Phenylalanine, tyrosine and tryptophan biosynthesis;K01850//chorismate mutase [EC:5.4.99.5]+ko01100//Metabolic pathways+ko01230//Biosynthesis of amino acids+ko01130//Biosynthesis of antibiotics+ko01110…	GO:0046417//chorismate metabolic process;GO:0009094//L-phenylalanine biosynthetic process;GO:0004106//chorismate mutase activity;GO:0006571//tyrosine biosynthetic process;GO:0009073//aromatic amino acid family biosynthetic process
CL2041.Contig1_All	4.103	6.94	0.795385	0.0245205	0.00162892	K11361//transcription factor SPT20	GO:0000124//SAGA complex;GO:0003712//transcription coregulator activity;GO:0016021//integral component of membrane
CL205.Contig2_All	0.616	9.426	3.72251	3.56282e-17	9.48592e-20	K01183//chitinase [EC:3.2.1.14]+ko00520//Amino sugar and nucleotide sugar metabolism+ko01100//Metabolic pathways;K01183//chitinase [EC:3.2.1.14]+ko00520//Amino sugar and nucleotide sugar metabolism+ko01100//Metabolic pathways	GO:0004553//hydrolase activity, hydrolyzing O-glycosyl compounds;GO:0008061//chitin binding;GO:0005975//carbohydrate metabolic process
CL2053.Contig2_All	1.393	11.383	2.58381	0.000486779	1.2967e-05
CL2059.Contig11_All	51.166	100.62	1.025	8.54035e-12	4.47314e-14	K15114//mitochondrial ornithine carrier protein	GO:0016021//integral component of membrane;GO:0022857//transmembrane transporter activity
CL2059.Contig3_All	1.733	7.45	1.76713	0.0496455	0.00429032	K15114//mitochondrial ornithine carrier protein	GO:0016021//integral component of membrane;GO:0022857//transmembrane transporter activity
CL2064.Contig1_All	2.773	21.843	2.57977	0.000322429	7.96537e-06	K10955//mucin-2;K01183//chitinase [EC:3.2.1.14]+ko00520//Amino sugar and nucleotide sugar metabolism+ko01100//Metabolic pathways;K01183//chitinase [EC:3.2.1.14]+ko00520//Amino sugar and nucleotide sugar metabolism+ko01100//Metabolic pathways
CL2064.Contig2_All	0.043	0.576	3.06172	0.000510996	1.36944e-05	K01183//chitinase [EC:3.2.1.14]+ko00520//Amino sugar and nucleotide sugar metabolism+ko01100//Metabolic pathways;K01183//chitinase [EC:3.2.1.14]+ko00520//Amino sugar and nucleotide sugar metabolism+ko01100//Metabolic pathways;K01183//chitinase [EC:3.2.1.14]+ko00520//Amino sugar and nucleotide sugar metabolism+ko01100//Metabolic pathways
CL2064.Contig3_All	4.833	43.483	3.0108	3.79636e-11	2.08783e-13	K10955//mucin-2;K01183//chitinase [EC:3.2.1.14]+ko00520//Amino sugar and nucleotide sugar metabolism+ko01100//Metabolic pathways;K01183//chitinase [EC:3.2.1.14]+ko00520//Amino sugar and nucleotide sugar metabolism+ko01100//Metabolic pathways
CL2071.Contig2_All	28.996	13.176	-1.06033	0.00142183	4.57065e-05	K01253//microsomal epoxide hydrolase [EC:3.3.2.9];K02932//large subunit ribosomal protein L5e+ko03010//Ribosome;K02932//large subunit ribosomal protein L5e+ko03010//Ribosome	GO:0016787//hydrolase activity
CL2073.Contig2_All	6.613	3.976	-0.665896	0.0150516	0.000878354		GO:0000981//DNA-binding transcription factor activity, RNA polymerase II-specific;GO:0003677//DNA binding;GO:0005634//nucleus;GO:0008270//zinc ion binding;GO:0006351//transcription, DNA-templated
CL2079.Contig2_All	34.79	51.623	0.618397	0.0176993	0.00107845		GO:0003824//catalytic activity;GO:0050662//coenzyme binding
CL2086.Contig7_All	56.396	103.146	0.916121	0.000171006	3.86631e-06	K03564//peroxiredoxin Q/BCP [EC:1.11.1.15];K03564//peroxiredoxin Q/BCP [EC:1.11.1.15];K03564//peroxiredoxin Q/BCP [EC:1.11.1.15];K03564//peroxiredoxin Q/BCP [EC:1.11.1.15]	GO:0016209//antioxidant activity;GO:0005623//cell;GO:0045454//cell redox homeostasis;GO:0016491//oxidoreductase activity
CL2091.Contig3_All	34.663	21.78	-0.607797	9.74026e-08	9.90564e-10	K15102//solute carrier family 25 (mitochondrial phosphate transporter), member 3	GO:0016021//integral component of membrane;GO:0022857//transmembrane transporter activity
CL2093.Contig2_All	3.933	8.286	1.09753	0.00726833	0.000346111	K22832//1,3-beta-glucanosyltransferase GAS1 [EC:2.4.1.-];K22832//1,3-beta-glucanosyltransferase GAS1 [EC:2.4.1.-];K22832//1,3-beta-glucanosyltransferase GAS1 [EC:2.4.1.-]	GO:0016740//transferase activity;GO:0005886//plasma membrane;GO:0031225//anchored component of membrane
CL2097.Contig3_All	9.4	3.903	-1.13035	0.0498475	0.00431441	K14263//kynurenine formamidase [EC:3.5.1.9]+ko00380//Tryptophan metabolism+ko01100//Metabolic pathways+ko00630//Glyoxylate and dicarboxylate metabolism;K19851//flocculation protein FLO11+ko04011//MAPK signaling pathway - yeast	GO:0034354//'de novo' NAD biosynthetic process from tryptophan;GO:0004061//arylformamidase activity;GO:0019441//tryptophan catabolic process to kynurenine
CL2111.Contig1_All	1.973	0	-6.49635	2.38269e-21	3.74391e-24	K01183//chitinase [EC:3.2.1.14]+ko00520//Amino sugar and nucleotide sugar metabolism+ko01100//Metabolic pathways	GO:0000981//DNA-binding transcription factor activity, RNA polymerase II-specific;GO:0003677//DNA binding;GO:0005634//nucleus;GO:0008270//zinc ion binding;GO:0016021//integral component of membrane;GO:0006351//transcription, DNA-templated
CL2114.Contig2_All	11.61	18.873	0.741164	0.045028	0.00376432	K19475//WAS/WASL-interacting protein+ko04144//Endocytosis	GO:0003676//nucleic acid binding
CL2115.Contig1_All	1.39	0.46	-1.44376	0.046311	0.00393152
CL2118.Contig1_All	0.453	2.236	2.01883	0.00913215	0.000462766	K19564//choline transport protein;K19564//choline transport protein	GO:0016021//integral component of membrane;GO:0022857//transmembrane transporter activity
CL2118.Contig2_All	4.676	15.866	1.73253	2.97647e-05	5.11863e-07	K19564//choline transport protein;K19564//choline transport protein	GO:0016021//integral component of membrane;GO:0022857//transmembrane transporter activity
CL2119.Contig1_All	11.58	20.256	0.857329	5.38118e-09	4.32167e-11	K15423//serine/threonine-protein phosphatase 4 catalytic subunit [EC:3.1.3.16];K15423//serine/threonine-protein phosphatase 4 catalytic subunit [EC:3.1.3.16];K15423//serine/threonine-protein phosphatase 4 catalytic subunit [EC:3.1.3.16]	GO:0004721//phosphoprotein phosphatase activity
CL2122.Contig1_All	50.306	72.553	0.583552	9.32626e-05	1.94577e-06		GO:0008289//lipid binding;GO:0003677//DNA binding;GO:0005634//nucleus;GO:0061817//endoplasmic reticulum-plasma membrane tethering;GO:0006869//lipid transport;GO:0008270//zinc ion binding;GO:0016021//integral component of membrane;GO:0006351//transcription, DNA-templated
CL2125.Contig1_All	16.1	60.56	1.73294	0.0173138	0.00104891	K19851//flocculation protein FLO11+ko04011//MAPK signaling pathway - yeast;K01183//chitinase [EC:3.2.1.14]+ko00520//Amino sugar and nucleotide sugar metabolism+ko01100//Metabolic pathways;K22020//mucin-19	GO:0055085//transmembrane transport;GO:0016021//integral component of membrane
CL2129.Contig1_All	6.273	25.483	2.04334	1.45382e-17	3.6804e-20		GO:0016021//integral component of membrane
CL2129.Contig2_All	19.073	68.45	1.86323	1.15068e-12	5.37395e-15		GO:0016021//integral component of membrane
CL2132.Contig2_All	53.266	39.093	-0.394326	0.0286028	0.00200997	K02908//large subunit ribosomal protein L30e+ko03010//Ribosome;K02908//large subunit ribosomal protein L30e+ko03010//Ribosome;K02908//large subunit ribosomal protein L30e+ko03010//Ribosome;K02908//large subunit ribosomal protein L30e+ko03010//Ribosome	GO:0005840//ribosome;GO:0003723//RNA binding;GO:0006412//translation;GO:0003735//structural constituent of ribosome
CL2140.Contig3_All	17.736	9.74	-0.796392	0.000194096	4.47307e-06	K06641//serine/threonine-protein kinase CHEK2 [EC:2.7.11.1]+ko04111//Cell cycle - yeast;K06641//serine/threonine-protein kinase CHEK2 [EC:2.7.11.1]+ko04111//Cell cycle - yeast;K06641//serine/threonine-protein kinase CHEK2 [EC:2.7.11.1]+ko04111//Cell cycle - yeast	GO:0005524//ATP binding;GO:0004672//protein kinase activity
CL2149.Contig3_All	8.176	1.966	-1.81149	0.00882491	0.00044296
CL2159.Contig1_All	11.66	7.31	-0.607387	0.0458541	0.0038667	K21451//xylanolytic transcriptional activator XlnR;K21451//xylanolytic transcriptional activator XlnR;K21451//xylanolytic transcriptional activator XlnR;K21451//xylanolytic transcriptional activator XlnR	GO:0000981//DNA-binding transcription factor activity, RNA polymerase II-specific;GO:0003677//DNA binding;GO:0005634//nucleus;GO:0008270//zinc ion binding;GO:0016021//integral component of membrane;GO:0006351//transcription, DNA-templated
CL2168.Contig4_All	0.52	2.673	2.16185	0.000843879	2.46613e-05
CL2168.Contig5_All	0.83	3.6	1.88317	0.0164016	0.000980168
CL217.Contig4_All	9.576	25.7	1.35913	0.03404	0.00255103	K14811//ATP-dependent RNA helicase DBP3 [EC:3.6.4.13];K14811//ATP-dependent RNA helicase DBP3 [EC:3.6.4.13];K14811//ATP-dependent RNA helicase DBP3 [EC:3.6.4.13];K14811//ATP-dependent RNA helicase DBP3 [EC:3.6.4.13]	GO:0005524//ATP binding;GO:0004386//helicase activity;GO:0003676//nucleic acid binding
CL2173.Contig4_All	1.27	2.476	0.995205	0.016777	0.00100833	K21594//translation factor GUF1, mitochondrial [EC:3.6.5.-];K21594//translation factor GUF1, mitochondrial [EC:3.6.5.-];K21594//translation factor GUF1, mitochondrial [EC:3.6.5.-]	GO:0043022//ribosome binding;GO:0005759//mitochondrial matrix;GO:0006412//translation;GO:0005743//mitochondrial inner membrane;GO:0045727//positive regulation of translation;GO:0005525//GTP binding;GO:0003924//GTPase activity
CL2173.Contig5_All	0.196	1.23	2.20496	0.0128762	0.000718571	K21594//translation factor GUF1, mitochondrial [EC:3.6.5.-];K21594//translation factor GUF1, mitochondrial [EC:3.6.5.-];K21594//translation factor GUF1, mitochondrial [EC:3.6.5.-]	GO:0043022//ribosome binding;GO:0005759//mitochondrial matrix;GO:0006412//translation;GO:0005743//mitochondrial inner membrane;GO:0045727//positive regulation of translation;GO:0005525//GTP binding;GO:0003924//GTPase activity
CL2179.Contig1_All	12.463	7.366	-0.686976	0.0153951	0.000907236	K13617//protein phosphatase methylesterase 1 [EC:3.1.1.89];K13617//protein phosphatase methylesterase 1 [EC:3.1.1.89]	GO:0005840//ribosome;GO:0051723//protein methylesterase activity;GO:0006482//protein demethylation
CL218.Contig1_All	15.113	38.62	1.38323	9.94818e-06	1.51539e-07	K01166//ribonuclease T2 [EC:3.1.27.1]	GO:0003723//RNA binding;GO:0030176//integral component of endoplasmic reticulum membrane;GO:0033897//ribonuclease T2 activity;GO:0015031//protein transport
CL218.Contig2_All	18.023	10.506	-0.702002	0.0242417	0.00160405	K19851//flocculation protein FLO11+ko04011//MAPK signaling pathway - yeast;K22020//mucin-19	GO:0003723//RNA binding;GO:0030176//integral component of endoplasmic reticulum membrane;GO:0033897//ribonuclease T2 activity;GO:0015031//protein transport
CL218.Contig8_All	3.916	1.96	-0.905091	0.0441955	0.00367283	K19851//flocculation protein FLO11+ko04011//MAPK signaling pathway - yeast;K22020//mucin-19	GO:0003723//RNA binding;GO:0030176//integral component of endoplasmic reticulum membrane;GO:0033897//ribonuclease T2 activity;GO:0015031//protein transport
CL2190.Contig1_All	0	0.883	3.04777	0.00318121	0.000122466
CL2193.Contig4_All	4.03	9.353	1.22562	0.00291513	0.000110589	K05349//beta-glucosidase [EC:3.2.1.21]+ko01100//Metabolic pathways+ko00500//Starch and sucrose metabolism+ko01110//Biosynthesis of secondary metabolites+ko00460//Cyanoamino acid metabolism	GO:0000981//DNA-binding transcription factor activity, RNA polymerase II-specific;GO:0005634//nucleus;GO:0008270//zinc ion binding
CL2193.Contig5_All	4.57	8.463	0.922452	0.0262002	0.00178167	K05349//beta-glucosidase [EC:3.2.1.21]+ko01100//Metabolic pathways+ko00500//Starch and sucrose metabolism+ko01110//Biosynthesis of secondary metabolites+ko00460//Cyanoamino acid metabolism	GO:0000981//DNA-binding transcription factor activity, RNA polymerase II-specific;GO:0005634//nucleus;GO:0008270//zinc ion binding
CL2195.Contig2_All	12.623	51.553	1.93569	0.000171665	3.89246e-06	K19851//flocculation protein FLO11+ko04011//MAPK signaling pathway - yeast	GO:0016810//hydrolase activity, acting on carbon-nitrogen (but not peptide) bonds
CL2197.Contig2_All	22.136	11.123	-0.910497	0.00183851	6.18896e-05
CL2197.Contig4_All	42.003	28.276	-0.507164	0.0315648	0.00229251
CL2208.Contig2_All	51.2	31.85	-0.628631	9.43424e-07	1.16533e-08
CL2208.Contig3_All	14.093	8.26	-0.709342	0.00314606	0.000120564
CL2213.Contig4_All	3.95	6.386	0.742747	0.012732	0.000709648	K11493//regulator of chromosome condensation;K11493//regulator of chromosome condensation;K11493//regulator of chromosome condensation
CL2220.Contig4_All	554.766	381.906	-0.485381	0.00592185	0.000269069	K09498//T-complex protein 1 subunit zeta
CL2224.Contig4_All	59.91	122.076	1.05831	0.00180708	6.03385e-05	K15114//mitochondrial ornithine carrier protein;K15114//mitochondrial ornithine carrier protein;K15114//mitochondrial ornithine carrier protein;K15114//mitochondrial ornithine carrier protein	GO:0016021//integral component of membrane;GO:0022857//transmembrane transporter activity
CL2228.Contig1_All	5.183	15.896	1.60832	4.13674e-05	7.34866e-07	K15083//DNA repair protein RAD16;K15083//DNA repair protein RAD16;K15083//DNA repair protein RAD16;K15083//DNA repair protein RAD16	GO:0046872//metal ion binding;GO:0005524//ATP binding
CL2229.Contig4_All	6.936	5.16	-0.362237	0.00442351	0.000185544	K00866//choline kinase [EC:2.7.1.32]+ko01100//Metabolic pathways+ko00564//Glycerophospholipid metabolism;K00866//choline kinase [EC:2.7.1.32]+ko01100//Metabolic pathways+ko00564//Glycerophospholipid metabolism;K00866//choline kinase [EC:2.7.1.32]+ko01100//Metabolic pathways+ko00564//Glycerophospholipid metabolism	GO:0016301//kinase activity
CL223.Contig1_All	6.9	21.176	1.57213	0.00251344	9.13419e-05	K06683//cell division control protein CDC15 [EC:2.7.11.1]+ko04392//Hippo signaling pathway - multiple species+ko04113//Meiosis - yeast+ko04111//Cell cycle - yeast
CL2234.Contig1_All	0.086	0.986	2.26786	0.0410695	0.00335568		GO:0033255//SAS acetyltransferase complex;GO:0016573//histone acetylation
CL2237.Contig2_All	4.196	1.903	-1.04669	0.00632486	0.000290693	K09579//peptidyl-prolyl cis-trans isomerase NIMA-interacting 4 [EC:5.2.1.8]	GO:0003755//peptidyl-prolyl cis-trans isomerase activity
CL2250.Contig2_All	217.233	295.326	0.503656	0.0414193	0.0033915	K01043//reducing polyketide synthase SwnK [EC:2.3.1.-];K01043//reducing polyketide synthase SwnK [EC:2.3.1.-];K15320//6-methylsalicylic acid synthase [EC:2.3.1.165]+ko01130//Biosynthesis of antibiotics	GO:0031177//phosphopantetheine binding;GO:0016740//transferase activity
CL2255.Contig5_All	1.446	5.476	1.9242	2.01559e-09	1.43399e-11	K15053//charged multivesicular body protein 7+ko04144//Endocytosis	GO:0016829//lyase activity;GO:0016787//hydrolase activity
CL2256.Contig1_All	0.253	1.046	1.90022	0.0123479	0.000680153	K04712//sphingolipid 4-desaturase/C4-monooxygenase [EC:1.14.19.17 1.14.18.5]+ko00600//Sphingolipid metabolism+ko01100//Metabolic pathways;K04712//sphingolipid 4-desaturase/C4-monooxygenase [EC:1.14.19.17 1.14.18.5]+ko00600//Sphingolipid metabolism+ko01100//Metabolic pathways	GO:0042284//sphingolipid delta-4 desaturase activity;GO:0005783//endoplasmic reticulum;GO:0046512//sphingosine biosynthetic process;GO:0030148//sphingolipid biosynthetic process;GO:0007155//cell adhesion;GO:0019031//viral envelope;GO:0016021//integral component of membrane;GO:0046513//ceramide biosynthetic process
CL2260.Contig1_All	48.44	21.456	-1.1005	0.00194354	6.6337e-05	K02976//small subunit ribosomal protein S26e+ko03010//Ribosome;K02976//small subunit ribosomal protein S26e+ko03010//Ribosome;K02976//small subunit ribosomal protein S26e+ko03010//Ribosome;K02976//small subunit ribosomal protein S26e+ko03010//Ribosome	GO:0005840//ribosome;GO:0006412//translation;GO:0003735//structural constituent of ribosome
CL2265.Contig3_All	46.396	57.943	0.381181	0.00735353	0.000352415	K05665//ATP-binding cassette, subfamily C (CFTR/MRP), member 1 [EC:7.6.2.3]+ko02010//ABC transporters;K05665//ATP-binding cassette, subfamily C (CFTR/MRP), member 1 [EC:7.6.2.3]+ko02010//ABC transporters;K05665//ATP-binding cassette, subfamily C (CFTR/MRP), member 1 [EC:7.6.2.3]+ko02010//ABC transporters	GO:0005524//ATP binding;GO:0042626//ATPase activity, coupled to transmembrane movement of substances;GO:0016021//integral component of membrane
CL2268.Contig2_All	98.03	209.54	1.10088	0.0167008	0.0010023		GO:0016301//kinase activity;GO:0016740//transferase activity
CL2268.Contig4_All	27.853	38.023	0.503517	0.00505468	0.000220403		GO:0016740//transferase activity
CL228.Contig3_All	5.026	9.796	0.977929	0.0490122	0.00422287
CL2283.Contig1_All	2.53	12.48	2.15502	9.41083e-05	1.96752e-06
CL2283.Contig2_All	34.986	108.95	1.63085	2.30563e-05	3.85428e-07
CL2284.Contig2_All	30.423	44.046	0.58793	0.0180723	0.00110432	K01922//phosphopantothenate---cysteine ligase (ATP) [EC:6.3.2.51]+ko00770//Pantothenate and CoA biosynthesis+ko01100//Metabolic pathways	GO:0016874//ligase activity
CL2296.Contig2_All	14.656	21.07	0.581672	2.00146e-06	2.60463e-08	K00809//deoxyhypusine synthase [EC:2.5.1.46];K00809//deoxyhypusine synthase [EC:2.5.1.46];K00809//deoxyhypusine synthase [EC:2.5.1.46]	GO:0008612//peptidyl-lysine modification to peptidyl-hypusine;GO:0034038//deoxyhypusine synthase activity
CL2299.Contig1_All	63.03	28.64	-1.0558	0.00127159	4.01275e-05	K15401//long-chain fatty acid omega-monooxygenase [EC:1.14.14.80]+ko00071//Fatty acid degradation+ko00073//Cutin, suberine and wax biosynthesis;K19851//flocculation protein FLO11+ko04011//MAPK signaling pathway - yeast;K01183//chitinase [EC:3.2.1.14]+ko00520//Amino sugar and nucleotide sugar metabolism+ko01100//Metabolic pathways	GO:0016705//oxidoreductase activity, acting on paired donors, with incorporation or reduction of molecular oxygen;GO:0020037//heme binding;GO:0005506//iron ion binding;GO:0016021//integral component of membrane;GO:0004497//monooxygenase activity
CL2299.Contig2_All	98.833	48.023	-0.977792	6.00474e-08	5.81839e-10	K15401//long-chain fatty acid omega-monooxygenase [EC:1.14.14.80]+ko00071//Fatty acid degradation+ko00073//Cutin, suberine and wax biosynthesis;K19851//flocculation protein FLO11+ko04011//MAPK signaling pathway - yeast;K01183//chitinase [EC:3.2.1.14]+ko00520//Amino sugar and nucleotide sugar metabolism+ko01100//Metabolic pathways	GO:0016705//oxidoreductase activity, acting on paired donors, with incorporation or reduction of molecular oxygen;GO:0020037//heme binding;GO:0005506//iron ion binding;GO:0016021//integral component of membrane;GO:0004497//monooxygenase activity
CL23.Contig1_All	49.93	29.793	-0.681065	4.74148e-05	8.65061e-07	K19851//flocculation protein FLO11+ko04011//MAPK signaling pathway - yeast;K20368//protein cornichon
CL23.Contig2_All	6.896	4.08	-0.692644	0.00677291	0.000314834	K20368//protein cornichon
CL2300.Contig1_All	1.953	5.286	1.42688	0.00186838	6.30983e-05
CL2300.Contig2_All	32.85	60.206	0.928801	2.09318e-06	2.74084e-08
CL2300.Contig3_All	6.466	10.016	0.676745	0.0283488	0.00198594
CL2302.Contig2_All	16.856	9.95	-0.697018	0.000267079	6.46977e-06	K01179//endoglucanase [EC:3.2.1.4]+ko01100//Metabolic pathways+ko00500//Starch and sucrose metabolism;K01179//endoglucanase [EC:3.2.1.4]+ko01100//Metabolic pathways+ko00500//Starch and sucrose metabolism;K01179//endoglucanase [EC:3.2.1.4]+ko01100//Metabolic pathways+ko00500//Starch and sucrose metabolism;K01179//endoglucanase [EC:3.2.1.4]+ko01100//Metabolic pathways+ko00500//Starch and sucrose me…	GO:0004553//hydrolase activity, hydrolyzing O-glycosyl compounds;GO:0005975//carbohydrate metabolic process;GO:0016021//integral component of membrane
CL2306.Contig2_All	11.65	6.513	-0.763529	0.0195944	0.00122244	K17605//serine/threonine-protein phosphatase 2A activator;K17605//serine/threonine-protein phosphatase 2A activator;K17605//serine/threonine-protein phosphatase 2A activator;K17605//serine/threonine-protein phosphatase 2A activator	GO:0003755//peptidyl-prolyl cis-trans isomerase activity;GO:0019211//phosphatase activator activity;GO:0005737//cytoplasm
CL2306.Contig5_All	0	7.016	7.52286	5.70855e-30	3.2391e-33	K17605//serine/threonine-protein phosphatase 2A activator;K17605//serine/threonine-protein phosphatase 2A activator;K17605//serine/threonine-protein phosphatase 2A activator;K17605//serine/threonine-protein phosphatase 2A activator	GO:0003755//peptidyl-prolyl cis-trans isomerase activity;GO:0019211//phosphatase activator activity;GO:0005737//cytoplasm
CL232.Contig1_All	0.543	1.373	1.33779	0.0175355	0.0010654
CL2321.Contig1_All	1.54	3.796	1.29986	0.00659054	0.000304918
CL2321.Contig2_All	9.51	23.17	1.30164	0.000949081	2.86245e-05
CL2330.Contig1_All	1.243	3.65	1.47357	0.0274586	0.00189841	K05747//Wiskott-Aldrich syndrome protein+ko04144//Endocytosis;K01183//chitinase [EC:3.2.1.14]+ko00520//Amino sugar and nucleotide sugar metabolism+ko01100//Metabolic pathways;K03006//DNA-directed RNA polymerase II subunit RPB1 [EC:2.7.7.6]+ko03020//RNA polymerase
CL2333.Contig1_All	71.39	138.506	1.00102	0.00150392	4.89031e-05	K00509//prostaglandin-endoperoxide synthase 1 [EC:1.14.99.1]+ko01100//Metabolic pathways+ko00590//Arachidonic acid metabolism;K11987//prostaglandin-endoperoxide synthase 2 [EC:1.14.99.1]+ko01100//Metabolic pathways+ko00590//Arachidonic acid metabolism;K17862//linoleate 10R-lipoxygenase [EC:1.13.11.62]+ko00591//Linoleic acid metabolism	GO:0006979//response to oxidative stress;GO:0016705//oxidoreductase activity, acting on paired donors, with incorporation or reduction of molecular oxygen;GO:0020037//heme binding;GO:0004601//peroxidase activity;GO:0005506//iron ion binding;GO:0031408//oxylipin biosynthetic process
CL2333.Contig2_All	72.713	179.783	1.34352	3.39386e-06	4.66616e-08	K00509//prostaglandin-endoperoxide synthase 1 [EC:1.14.99.1]+ko01100//Metabolic pathways+ko00590//Arachidonic acid metabolism;K11987//prostaglandin-endoperoxide synthase 2 [EC:1.14.99.1]+ko01100//Metabolic pathways+ko00590//Arachidonic acid metabolism;K17862//linoleate 10R-lipoxygenase [EC:1.13.11.62]+ko00591//Linoleic acid metabolism	GO:0006979//response to oxidative stress;GO:0016705//oxidoreductase activity, acting on paired donors, with incorporation or reduction of molecular oxygen;GO:0020037//heme binding;GO:0004601//peroxidase activity;GO:0005506//iron ion binding;GO:0031408//oxylipin biosynthetic process
CL2343.Contig5_All	12.856	9.256	-0.407227	0.0352266	0.00267789	K03695//ATP-dependent Clp protease ATP-binding subunit ClpB+ko04213//Longevity regulating pathway - multiple species;K03695//ATP-dependent Clp protease ATP-binding subunit ClpB+ko04213//Longevity regulating pathway - multiple species;K03695//ATP-dependent Clp protease ATP-binding subunit ClpB+ko04213//Longevity regulating pathway - multiple species	GO:0005634//nucleus;GO:0005524//ATP binding;GO:0005737//cytoplasm;GO:0043335//protein unfolding;GO:0051787//misfolded protein binding;GO:0070370//cellular heat acclimation;GO:0019538//protein metabolic process;GO:0071218//cellular response to misfolded protein;GO:0042026//protein refolding;GO:0016887//ATPase activity
CL235.Contig1_All	31.033	9.236	-1.63478	0.000148731	3.31077e-06	K15111//solute carrier family 25 (mitochondrial S-adenosylmethionine transporter), member 26	GO:0016021//integral component of membrane;GO:0022857//transmembrane transporter activity
CL235.Contig2_All	220.653	81.436	-1.38069	2.31514e-08	2.07151e-10	K15111//solute carrier family 25 (mitochondrial S-adenosylmethionine transporter), member 26	GO:0016021//integral component of membrane;GO:0022857//transmembrane transporter activity
CL2351.Contig1_All	24.506	61.883	1.33	0.00497999	0.000216493	K11294//nucleolin;K11294//nucleolin	GO:0003723//RNA binding
CL2356.Contig2_All	2.54	6.28	1.2639	0.0395693	0.00316575	K18278//pyrimidine precursor biosynthesis enzyme+ko01100//Metabolic pathways+ko00730//Thiamine metabolism;K18278//pyrimidine precursor biosynthesis enzyme+ko01100//Metabolic pathways+ko00730//Thiamine metabolism;K18278//pyrimidine precursor biosynthesis enzyme+ko01100//Metabolic pathways+ko00730//Thiamine metabolism	GO:0009228//thiamine biosynthetic process
CL2356.Contig9_All	1.68	7.08	2.04216	3.60227e-07	4.19801e-09	K18278//pyrimidine precursor biosynthesis enzyme+ko01100//Metabolic pathways+ko00730//Thiamine metabolism;K18278//pyrimidine precursor biosynthesis enzyme+ko01100//Metabolic pathways+ko00730//Thiamine metabolism;K18278//pyrimidine precursor biosynthesis enzyme+ko01100//Metabolic pathways+ko00730//Thiamine metabolism
CL2359.Contig1_All	50.64	410.206	2.80381	1.39618e-07	1.44426e-09	K19791//iron transport multicopper oxidase;K01183//chitinase [EC:3.2.1.14]+ko00520//Amino sugar and nucleotide sugar metabolism+ko01100//Metabolic pathways	GO:0006979//response to oxidative stress;GO:0020037//heme binding;GO:0004601//peroxidase activity;GO:0046982//protein heterodimerization activity;GO:0071821//FANCM-MHF complex
CL2359.Contig2_All	6.35	25.646	1.94176	2.82011e-05	4.80049e-07	K19791//iron transport multicopper oxidase;K01183//chitinase [EC:3.2.1.14]+ko00520//Amino sugar and nucleotide sugar metabolism+ko01100//Metabolic pathways;K22020//mucin-19	GO:0006979//response to oxidative stress;GO:0020037//heme binding;GO:0004601//peroxidase activity;GO:0046982//protein heterodimerization activity;GO:0071821//FANCM-MHF complex
CL2360.Contig2_All	63.803	34.516	-0.80767	0.0207918	0.00131731
CL2361.Contig1_All	11.513	27.213	1.27259	5.8817e-05	1.12956e-06	K00485//dimethylaniline monooxygenase (N-oxide forming) [EC:1.14.13.8];K00485//dimethylaniline monooxygenase (N-oxide forming) [EC:1.14.13.8]	GO:0050661//NADP binding;GO:0004499//N,N-dimethylaniline monooxygenase activity;GO:0050660//flavin adenine dinucleotide binding
CL2370.Contig2_All	119.116	57.12	-0.999121	2.45634e-06	3.24854e-08	K00799//glutathione S-transferase [EC:2.5.1.18]+ko00480//Glutathione metabolism;K00799//glutathione S-transferase [EC:2.5.1.18]+ko00480//Glutathione metabolism	GO:0016740//transferase activity
CL2371.Contig1_All	27.963	132.33	2.04608	0.00192119	6.54902e-05	K22020//mucin-19	GO:0000981//DNA-binding transcription factor activity, RNA polymerase II-specific;GO:0003677//DNA binding;GO:0005634//nucleus;GO:0008270//zinc ion binding;GO:0006351//transcription, DNA-templated
CL2371.Contig2_All	9.196	0.666	-3.12283	1.01011e-05	1.54309e-07	K19851//flocculation protein FLO11+ko04011//MAPK signaling pathway - yeast;K22020//mucin-19;K01183//chitinase [EC:3.2.1.14]+ko00520//Amino sugar and nucleotide sugar metabolism+ko01100//Metabolic pathways	GO:0016021//integral component of membrane;GO:0022857//transmembrane transporter activity
CL2372.Contig2_All	24.936	20.573	-0.214881	0.0332399	0.00247221	K22723//inositol phosphorylceramide synthase catalytic subunit [EC:2.7.1.-];K22723//inositol phosphorylceramide synthase catalytic subunit [EC:2.7.1.-];K22723//inositol phosphorylceramide synthase catalytic subunit [EC:2.7.1.-]	GO:0005524//ATP binding;GO:0004672//protein kinase activity;GO:0016021//integral component of membrane;GO:0003747//translation release factor activity
CL2374.Contig1_All	1.693	0.516	-1.60605	0.000125175	2.7263e-06	K13953//alcohol dehydrogenase, propanol-preferring [EC:1.1.1.1]+ko00010//Glycolysis / Gluconeogenesis+ko01100//Metabolic pathways+ko01130//Biosynthesis of antibiotics+ko00350//Tyrosine metabolism+ko01110//Biosynthesis of secondary metabolites+ko00071//Fatty acid degradation;K05747//Wiskott-Aldrich syndrome protein+ko04144//Endocytosis;K05747//Wiskott-Aldrich syndrome protein+ko04144//Endocytosis	GO:0016021//integral component of membrane;GO:0022857//transmembrane transporter activity
CL2375.Contig1_All	42.26	84.233	1.01692	0.0133528	0.000752411	K19800//serine/threonine protein kinase SCH9 [EC:2.7.11.1]+ko04138//Autophagy - yeast+ko04213//Longevity regulating pathway - multiple species;K19800//serine/threonine protein kinase SCH9 [EC:2.7.11.1]+ko04138//Autophagy - yeast+ko04213//Longevity regulating pathway - multiple species;K19800//serine/threonine protein kinase SCH9 [EC:2.7.11.1]+ko04138//Autophagy - yeast+ko04213//Longevity regulati…	GO:0045945//positive regulation of transcription by RNA polymerase III;GO:0005634//nucleus;GO:0000329//fungal-type vacuole membrane;GO:0090153//regulation of sphingolipid biosynthetic process;GO:0005524//ATP binding;GO:0000785//chromatin;GO:0047484//regulation of response to osmotic stress;GO:0001324//age-dependent response to oxidative stress involved in chronological cell aging;GO:0060963//posi…
CL2375.Contig2_All	3.846	10.793	1.41604	0.0242296	0.00160113	K19800//serine/threonine protein kinase SCH9 [EC:2.7.11.1]+ko04138//Autophagy - yeast+ko04213//Longevity regulating pathway - multiple species;K19800//serine/threonine protein kinase SCH9 [EC:2.7.11.1]+ko04138//Autophagy - yeast+ko04213//Longevity regulating pathway - multiple species;K19800//serine/threonine protein kinase SCH9 [EC:2.7.11.1]+ko04138//Autophagy - yeast+ko04213//Longevity regulati…	GO:0045945//positive regulation of transcription by RNA polymerase III;GO:0005634//nucleus;GO:0000329//fungal-type vacuole membrane;GO:0090153//regulation of sphingolipid biosynthetic process;GO:0005524//ATP binding;GO:0000785//chromatin;GO:0047484//regulation of response to osmotic stress;GO:0001324//age-dependent response to oxidative stress involved in chronological cell aging;GO:0060963//posi…
CL2380.Contig2_All	6.35	14.763	1.21223	0.018769	0.00115346	K18626//trichohyalin
CL2383.Contig2_All	11.363	17.24	0.64701	0.00998823	0.000514866	K08257//mannan endo-1,6-alpha-mannosidase [EC:3.2.1.101];K08257//mannan endo-1,6-alpha-mannosidase [EC:3.2.1.101];K08257//mannan endo-1,6-alpha-mannosidase [EC:3.2.1.101];K08257//mannan endo-1,6-alpha-mannosidase [EC:3.2.1.101]	GO:0008496//mannan endo-1,6-alpha-mannosidase activity;GO:0016787//hydrolase activity;GO:0003824//catalytic activity;GO:0016052//carbohydrate catabolic process
CL2385.Contig2_All	4.61	6.646	0.583882	0.0406821	0.00330628	K06944//uncharacterized protein;K06944//uncharacterized protein	GO:0005525//GTP binding
CL2387.Contig1_All	11.186	26.366	1.23329	0.00697331	0.000328106	K07297//adiponectin receptor;K07297//adiponectin receptor;K07297//adiponectin receptor;K07297//adiponectin receptor	GO:0016021//integral component of membrane
CL239.Contig3_All	0.313	0	-2.86493	0.00680686	0.000317006	K14709//solute carrier family 39 (zinc transporter), member 1/2/3	GO:0046873//metal ion transmembrane transporter activity;GO:0016021//integral component of membrane;GO:0005385//zinc ion transmembrane transporter activity
CL239.Contig4_All	3.163	0	-6.28768	9.75377e-19	2.17119e-21	K14709//solute carrier family 39 (zinc transporter), member 1/2/3	GO:0046873//metal ion transmembrane transporter activity;GO:0016021//integral component of membrane;GO:0005385//zinc ion transmembrane transporter activity
CL239.Contig5_All	6.94	0.153	-4.25445	7.07772e-09	5.80774e-11	K14709//solute carrier family 39 (zinc transporter), member 1/2/3	GO:0046873//metal ion transmembrane transporter activity;GO:0016021//integral component of membrane;GO:0005385//zinc ion transmembrane transporter activity
CL239.Contig6_All	3.183	0	-6.58154	5.25221e-22	7.56505e-25	K14709//solute carrier family 39 (zinc transporter), member 1/2/3	GO:0046873//metal ion transmembrane transporter activity;GO:0016021//integral component of membrane;GO:0005385//zinc ion transmembrane transporter activity
CL239.Contig7_All	13.13	0	-7.22426	5.4781e-24	5.26028e-27	K14709//solute carrier family 39 (zinc transporter), member 1/2/3	GO:0046873//metal ion transmembrane transporter activity;GO:0016021//integral component of membrane;GO:0005385//zinc ion transmembrane transporter activity
CL239.Contig9_All	2.706	4.753	0.862788	0.000278935	6.80566e-06	K14709//solute carrier family 39 (zinc transporter), member 1/2/3	GO:0046873//metal ion transmembrane transporter activity;GO:0016021//integral component of membrane;GO:0005385//zinc ion transmembrane transporter activity
CL2393.Contig1_All	2.48	0.933	-1.25826	0.0368512	0.00284856	K17792//mitochondrial import inner membrane translocase subunit TIM54
CL2401.Contig2_All	513.94	762.213	0.620803	0.0336113	0.00251157	K01648//ATP citrate (pro-S)-lyase [EC:2.3.3.8]+ko00020//Citrate cycle (TCA cycle)+ko01100//Metabolic pathways+ko01130//Biosynthesis of antibiotics+ko01110//Biosynthesis of secondary metabolites	GO:0016829//lyase activity
CL2402.Contig2_All	3.433	0.96	-1.62049	0.0107839	0.000573601		GO:0016021//integral component of membrane
CL2404.Contig1_All	2.45	4.66	0.964687	0.0032371	0.000124901	K22020//mucin-19;K01183//chitinase [EC:3.2.1.14]+ko00520//Amino sugar and nucleotide sugar metabolism+ko01100//Metabolic pathways;K19851//flocculation protein FLO11+ko04011//MAPK signaling pathway - yeast	GO:0016021//integral component of membrane
CL2407.Contig3_All	16.513	32.333	1.00059	0.00247361	8.89208e-05	K22721//inositol phosphorylceramide mannosyltransferase catalytic subunit [EC:2.4.1.-]	GO:0016021//integral component of membrane;GO:0016740//transferase activity
CL2409.Contig2_All	2.243	4.423	0.998418	0.0327051	0.00240674		GO:0043386//mycotoxin biosynthetic process;GO:0016021//integral component of membrane
CL2410.Contig1_All	4.68	10.083	1.12975	0.00281233	0.000104706	K08294//mitogen-activated protein kinase kinase [EC:2.7.12.2]+ko04011//MAPK signaling pathway - yeast+ko04139//Mitophagy - yeast;K08294//mitogen-activated protein kinase kinase [EC:2.7.12.2]+ko04011//MAPK signaling pathway - yeast+ko04139//Mitophagy - yeast;K08294//mitogen-activated protein kinase kinase [EC:2.7.12.2]+ko04011//MAPK signaling pathway - yeast+ko04139//Mitophagy - yeast	GO:0003723//RNA binding;GO:0001522//pseudouridine synthesis;GO:0009982//pseudouridine synthase activity
CL2411.Contig2_All	0.276	1.216	1.81641	0.0385552	0.00305769	K00505//tyrosinase [EC:1.14.18.1]+ko01100//Metabolic pathways+ko00350//Tyrosine metabolism+ko01110//Biosynthesis of secondary metabolites	GO:0046872//metal ion binding;GO:0016021//integral component of membrane;GO:0016491//oxidoreductase activity
CL2413.Contig2_All	5.53	3.18	-0.730995	0.00253983	9.25652e-05		GO:0051301//cell division;GO:0016021//integral component of membrane;GO:0005525//GTP binding
CL2417.Contig3_All	9.256	35.386	1.92558	9.01517e-08	9.08928e-10
CL242.Contig4_All	50.45	62.98	0.377642	0.00134827	4.27237e-05	K00551//phosphatidylethanolamine/phosphatidyl-N-methylethanolamine N-methyltransferase [EC:2.1.1.17 2.1.1.71]+ko01100//Metabolic pathways+ko01110//Biosynthesis of secondary metabolites+ko00564//Glycerophospholipid metabolism;K00551//phosphatidylethanolamine/phosphatidyl-N-methylethanolamine N-methyltransferase [EC:2.1.1.17 2.1.1.71]+ko01100//Metabolic pathways+ko01110//Biosynthesis of secondary m…	GO:0080101//phosphatidyl-N-dimethylethanolamine N-methyltransferase activity;GO:0000773//phosphatidyl-N-methylethanolamine N-methyltransferase activity;GO:0016021//integral component of membrane;GO:0031966//mitochondrial membrane;GO:0005789//endoplasmic reticulum membrane;GO:0006656//phosphatidylcholine biosynthetic process
CL2422.Contig2_All	24.25	14.99	-0.62904	0.00337971	0.000131878	K20309//trafficking protein particle complex subunit 12
CL2425.Contig3_All	13.95	5.143	-1.35355	1.3971e-07	1.45131e-09	K00877//hydroxymethylpyrimidine/phosphomethylpyrimidine kinase / thiaminase [EC:2.7.1.49 2.7.4.7 3.5.99.2]+ko01100//Metabolic pathways+ko00730//Thiamine metabolism;K00877//hydroxymethylpyrimidine/phosphomethylpyrimidine kinase / thiaminase [EC:2.7.1.49 2.7.4.7 3.5.99.2]+ko01100//Metabolic pathways+ko00730//Thiamine metabolism	GO:0009228//thiamine biosynthetic process;GO:0008972//phosphomethylpyrimidine kinase activity;GO:0050334//thiaminase activity
CL2425.Contig5_All	8.663	2.266	-1.82501	1.53714e-10	9.59413e-13	K00877//hydroxymethylpyrimidine/phosphomethylpyrimidine kinase / thiaminase [EC:2.7.1.49 2.7.4.7 3.5.99.2]+ko01100//Metabolic pathways+ko00730//Thiamine metabolism	GO:0009228//thiamine biosynthetic process;GO:0008972//phosphomethylpyrimidine kinase activity;GO:0016021//integral component of membrane;GO:0050334//thiaminase activity
CL2426.Contig2_All	21.843	8.043	-1.3228	0.00694523	0.000326178	K01183//chitinase [EC:3.2.1.14]+ko00520//Amino sugar and nucleotide sugar metabolism+ko01100//Metabolic pathways;K22020//mucin-19;K19475//WAS/WASL-interacting protein+ko04144//Endocytosis	GO:0016021//integral component of membrane
CL2433.Contig1_All	9.69	6.296	-0.553166	0.0262386	0.00178772	K13115//coiled-coil domain-containing protein 130;K19851//flocculation protein FLO11+ko04011//MAPK signaling pathway - yeast;K22020//mucin-19;K11422//histone-lysine N-methyltransferase SETD1 [EC:2.1.1.43]+ko00310//Lysine degradation	GO:0005840//ribosome
CL2435.Contig2_All	4.52	2.196	-0.960863	0.00999035	0.000516283
CL2440.Contig3_All	1.636	5.783	1.71889	0.00433802	0.0001812	K07300//Ca2+:H+ antiporter;K07300//Ca2+:H+ antiporter;K07300//Ca2+:H+ antiporter	GO:0015369//calcium:proton antiporter activity;GO:0005774//vacuolar membrane;GO:0055085//transmembrane transport;GO:0016021//integral component of membrane
CL245.Contig4_All	12.19	3.17	-1.70052	0.0107839	0.000574515	K01183//chitinase [EC:3.2.1.14]+ko00520//Amino sugar and nucleotide sugar metabolism+ko01100//Metabolic pathways;K01199//glucan endo-1,3-beta-D-glucosidase [EC:3.2.1.39]+ko00500//Starch and sucrose metabolism;K22390//acid phosphatase type 7;K22020//mucin-19
CL2451.Contig1_All	1.97	3.846	0.995479	0.00281653	0.000105137	K15303//aflatoxin B1 aldehyde reductase
CL2455.Contig1_All	0.28	2.586	2.83139	8.28916e-05	1.70769e-06		GO:0055085//transmembrane transport;GO:0016021//integral component of membrane
CL2455.Contig3_All	7.263	0.16	-5.02727	1.87012e-24	1.55089e-27	K19851//flocculation protein FLO11+ko04011//MAPK signaling pathway - yeast;K22020//mucin-19;K01183//chitinase [EC:3.2.1.14]+ko00520//Amino sugar and nucleotide sugar metabolism+ko01100//Metabolic pathways	GO:0055085//transmembrane transport;GO:0016021//integral component of membrane
CL2455.Contig4_All	20.9	79.616	1.91557	1.26651e-08	1.0669e-10	K19851//flocculation protein FLO11+ko04011//MAPK signaling pathway - yeast;K22020//mucin-19;K01183//chitinase [EC:3.2.1.14]+ko00520//Amino sugar and nucleotide sugar metabolism+ko01100//Metabolic pathways	GO:0055085//transmembrane transport;GO:0016021//integral component of membrane
CL2466.Contig2_All	69.773	45.703	-0.546066	0.0128762	0.000718813	K00323//H+-translocating NAD(P) transhydrogenase [EC:1.6.1.2 7.1.1.1]+ko01100//Metabolic pathways+ko00760//Nicotinate and nicotinamide metabolism;K00323//H+-translocating NAD(P) transhydrogenase [EC:1.6.1.2 7.1.1.1]+ko01100//Metabolic pathways+ko00760//Nicotinate and nicotinamide metabolism;K00323//H+-translocating NAD(P) transhydrogenase [EC:1.6.1.2 7.1.1.1]+ko01100//Metabolic pathways+ko00760//…	GO:1902600//proton transmembrane transport;GO:0016021//integral component of membrane;GO:0008746//NAD(P)+ transhydrogenase activity
CL2470.Contig1_All	0.49	5.7	2.22198	0.0462979	0.00392636
CL2472.Contig2_All	13.17	37.156	1.44159	0.01066	0.000563452	K05747//Wiskott-Aldrich syndrome protein+ko04144//Endocytosis;K19475//WAS/WASL-interacting protein+ko04144//Endocytosis	GO:0016021//integral component of membrane
CL2473.Contig1_All	14.57	8.19	-0.757611	0.0188711	0.00116313		GO:0016021//integral component of membrane;GO:0071786//endoplasmic reticulum tubular network organization
CL2473.Contig2_All	0.616	1.526	1.27799	0.0340638	0.00255655		GO:0016021//integral component of membrane;GO:0071786//endoplasmic reticulum tubular network organization
CL2474.Contig2_All	30.143	23.47	-0.299059	0.00477465	0.000205066	K12581//CCR4-NOT transcription complex subunit 7/8+ko03018//RNA degradation;K12581//CCR4-NOT transcription complex subunit 7/8+ko03018//RNA degradation;K12581//CCR4-NOT transcription complex subunit 7/8+ko03018//RNA degradation;K12581//CCR4-NOT transcription complex subunit 7/8+ko03018//RNA degradation	GO:0004535//poly(A)-specific ribonuclease activity;GO:0030014//CCR4-NOT complex;GO:0003676//nucleic acid binding
CL2478.Contig3_All	7.336	16.18	1.12195	0.0458306	0.00385844	K05863//solute carrier family 25 (mitochondrial adenine nucleotide translocator), member 4/5/6/31;K05863//solute carrier family 25 (mitochondrial adenine nucleotide translocator), member 4/5/6/31;K05863//solute carrier family 25 (mitochondrial adenine nucleotide translocator), member 4/5/6/31;K05863//solute carrier family 25 (mitochondrial adenine nucleotide translocator), member 4/5/6/31	GO:0140021//mitochondrial ADP transmembrane transport;GO:1990544//mitochondrial ATP transmembrane transport;GO:0005471//ATP:ADP antiporter activity;GO:0005743//mitochondrial inner membrane;GO:0016021//integral component of membrane;GO:0022857//transmembrane transporter activity
CL2482.Contig2_All	0.81	1.713	1.08701	0.0496455	0.00428967	K14537//nuclear GTP-binding protein+ko03008//Ribosome biogenesis in eukaryotes;K14537//nuclear GTP-binding protein+ko03008//Ribosome biogenesis in eukaryotes;K14537//nuclear GTP-binding protein+ko03008//Ribosome biogenesis in eukaryotes;K14537//nuclear GTP-binding protein+ko03008//Ribosome biogenesis in eukaryotes	GO:0005730//nucleolus;GO:0005525//GTP binding
CL2485.Contig4_All	7.8	3.083	-1.26275	3.96508e-08	3.73819e-10	K05349//beta-glucosidase [EC:3.2.1.21]+ko01100//Metabolic pathways+ko00500//Starch and sucrose metabolism+ko01110//Biosynthesis of secondary metabolites+ko00460//Cyanoamino acid metabolism;K05349//beta-glucosidase [EC:3.2.1.21]+ko01100//Metabolic pathways+ko00500//Starch and sucrose metabolism+ko01110//Biosynthesis of secondary metabolites+ko00460//Cyanoamino acid metabolism;K05349//beta-glucosid…	GO:0004553//hydrolase activity, hydrolyzing O-glycosyl compounds;GO:0005975//carbohydrate metabolic process
CL2485.Contig6_All	33.576	22.53	-0.511157	0.0300333	0.00214982	K05349//beta-glucosidase [EC:3.2.1.21]+ko01100//Metabolic pathways+ko00500//Starch and sucrose metabolism+ko01110//Biosynthesis of secondary metabolites+ko00460//Cyanoamino acid metabolism;K05349//beta-glucosidase [EC:3.2.1.21]+ko01100//Metabolic pathways+ko00500//Starch and sucrose metabolism+ko01110//Biosynthesis of secondary metabolites+ko00460//Cyanoamino acid metabolism;K05349//beta-glucosid…	GO:0004553//hydrolase activity, hydrolyzing O-glycosyl compounds;GO:0005975//carbohydrate metabolic process
CL2495.Contig2_All	22.97	13.516	-0.701637	0.00326747	0.0001265	K05747//Wiskott-Aldrich syndrome protein+ko04144//Endocytosis	GO:0016021//integral component of membrane
CL2495.Contig4_All	78.82	48.386	-0.640184	0.00353595	0.000139518	K19851//flocculation protein FLO11+ko04011//MAPK signaling pathway - yeast	GO:0016021//integral component of membrane
CL2496.Contig2_All	1.006	2.313	1.17781	0.0355569	0.00270817	K06113//arabinan endo-1,5-alpha-L-arabinosidase [EC:3.2.1.99]	GO:0016301//kinase activity
CL2499.Contig2_All	19.83	27.736	0.530377	0.0407739	0.00331551	K12821//pre-mRNA-processing factor 40+ko03040//Spliceosome	GO:0016021//integral component of membrane
CL2505.Contig2_All	6.26	11.106	0.867125	0.0104462	0.000545313	K10772//AP endonuclease 2 [EC:4.2.99.18]+ko03410//Base excision repair;K10772//AP endonuclease 2 [EC:4.2.99.18]+ko03410//Base excision repair;K10772//AP endonuclease 2 [EC:4.2.99.18]+ko03410//Base excision repair;K10772//AP endonuclease 2 [EC:4.2.99.18]+ko03410//Base excision repair;K10772//AP endonuclease 2 [EC:4.2.99.18]+ko03410//Base excision repair	GO:0016829//lyase activity;GO:0003677//DNA binding;GO:0006281//DNA repair;GO:0004519//endonuclease activity
CL2506.Contig1_All	115.926	134.976	0.276034	0.0467083	0.00397652	K06269//serine/threonine-protein phosphatase PP1 catalytic subunit [EC:3.1.3.16]+ko04113//Meiosis - yeast+ko03015//mRNA surveillance pathway;K06269//serine/threonine-protein phosphatase PP1 catalytic subunit [EC:3.1.3.16]+ko04113//Meiosis - yeast+ko03015//mRNA surveillance pathway;K06269//serine/threonine-protein phosphatase PP1 catalytic subunit [EC:3.1.3.16]+ko04113//Meiosis - yeast+ko03015//mR…	GO:0046872//metal ion binding;GO:0000164//protein phosphatase type 1 complex;GO:0004722//protein serine/threonine phosphatase activity
CL2506.Contig2_All	25.686	15.596	-0.654845	0.0154631	0.000912491	K06269//serine/threonine-protein phosphatase PP1 catalytic subunit [EC:3.1.3.16]+ko04113//Meiosis - yeast+ko03015//mRNA surveillance pathway;K06269//serine/threonine-protein phosphatase PP1 catalytic subunit [EC:3.1.3.16]+ko04113//Meiosis - yeast+ko03015//mRNA surveillance pathway;K06269//serine/threonine-protein phosphatase PP1 catalytic subunit [EC:3.1.3.16]+ko04113//Meiosis - yeast+ko03015//mR…	GO:0046872//metal ion binding;GO:0000164//protein phosphatase type 1 complex;GO:0004722//protein serine/threonine phosphatase activity
CL2507.Contig1_All	0.51	1.733	1.58983	0.0490531	0.00422853	K19898//alpha-agglutinin;K22020//mucin-19;K01183//chitinase [EC:3.2.1.14]+ko00520//Amino sugar and nucleotide sugar metabolism+ko01100//Metabolic pathways;K01183//chitinase [EC:3.2.1.14]+ko00520//Amino sugar and nucleotide sugar metabolism+ko01100//Metabolic pathways	GO:0003677//DNA binding;GO:0016021//integral component of membrane
CL2510.Contig2_All	14.236	7.223	-0.912949	0.0293649	0.00208275	K19199//histone-lysine N-methyltransferase SETD3 [EC:2.1.1.43]+ko00310//Lysine degradation	GO:0016020//membrane;GO:0046873//metal ion transmembrane transporter activity
CL2518.Contig2_All	18.126	32.573	0.90266	1.56163e-11	8.45194e-14	K01624//fructose-bisphosphate aldolase, class II [EC:4.1.2.13]+ko00010//Glycolysis / Gluconeogenesis+ko00030//Pentose phosphate pathway+ko01100//Metabolic pathways+ko01230//Biosynthesis of amino acids+ko01130//Biosynthesis of antibiotics+ko00051//Fructose and mannose metabolism+ko01110//Biosynthesis of secondary metabolites+ko00680//Methane metabolism+ko01200//Carbon metabolism;K01624//fructose-b…
CL2519.Contig2_All	2685.95	1302.36	-1.01702	0.000721384	2.05606e-05
CL2521.Contig2_All	23.096	18.233	-0.280535	0.028937	0.00204482	K19851//flocculation protein FLO11+ko04011//MAPK signaling pathway - yeast
CL2521.Contig3_All	30.18	23.813	-0.278591	0.00992978	0.000510119	K22020//mucin-19
CL2523.Contig1_All	18.686	58.94	1.67272	3.8828e-10	2.5134e-12	K11204//glutamate--cysteine ligase catalytic subunit [EC:6.3.2.2]+ko01100//Metabolic pathways+ko00270//Cysteine and methionine metabolism+ko00480//Glutathione metabolism;K11204//glutamate--cysteine ligase catalytic subunit [EC:6.3.2.2]+ko01100//Metabolic pathways+ko00270//Cysteine and methionine metabolism+ko00480//Glutathione metabolism;K11204//glutamate--cysteine ligase catalytic subunit [EC:6.…	GO:0004357//glutamate-cysteine ligase activity;GO:0006750//glutathione biosynthetic process
CL2538.Contig2_All	97.95	69.193	-0.449935	0.00151933	4.95368e-05	K22020//mucin-19	GO:0019031//viral envelope;GO:0005975//carbohydrate metabolic process;GO:0016021//integral component of membrane;GO:0003700//DNA-binding transcription factor activity
CL2549.Contig1_All	11.866	29.633	1.33368	0.000515846	1.38739e-05	K10866//DNA repair protein RAD50 [EC:3.6.-.-]+ko03440//Homologous recombination+ko03450//Non-homologous end-joining	GO:0055085//transmembrane transport;GO:0016021//integral component of membrane;GO:0005215//transporter activity
CL2549.Contig2_All	14.9	33.87	1.20483	0.00367994	0.00014749	K10866//DNA repair protein RAD50 [EC:3.6.-.-]+ko03440//Homologous recombination+ko03450//Non-homologous end-joining	GO:0055085//transmembrane transport;GO:0016021//integral component of membrane;GO:0005215//transporter activity
CL2554.Contig2_All	4.03	2.203	-0.797792	0.00163325	5.37503e-05	K19851//flocculation protein FLO11+ko04011//MAPK signaling pathway - yeast;K01183//chitinase [EC:3.2.1.14]+ko00520//Amino sugar and nucleotide sugar metabolism+ko01100//Metabolic pathways;K01183//chitinase [EC:3.2.1.14]+ko00520//Amino sugar and nucleotide sugar metabolism+ko01100//Metabolic pathways	GO:0016787//hydrolase activity
CL2557.Contig3_All	342.253	421.546	0.347896	0.00363965	0.000145198	K05765//cofilin;K05765//cofilin;K05765//cofilin;K05765//cofilin	GO:0003779//actin binding;GO:0005524//ATP binding;GO:0015629//actin cytoskeleton;GO:0030042//actin filament depolymerization;GO:0042026//protein refolding;GO:0005737//cytoplasm
CL2558.Contig3_All	6.606	4.523	-0.477672	0.0454925	0.00381438	K01183//chitinase [EC:3.2.1.14]+ko00520//Amino sugar and nucleotide sugar metabolism+ko01100//Metabolic pathways;K22020//mucin-19;K11244//cell wall integrity and stress response component+ko04011//MAPK signaling pathway - yeast+ko04139//Mitophagy - yeast	GO:0000981//DNA-binding transcription factor activity, RNA polymerase II-specific;GO:0005634//nucleus;GO:0008270//zinc ion binding;GO:0016491//oxidoreductase activity
CL2564.Contig1_All	8.463	12.523	0.619555	0.000110425	2.36648e-06		GO:0046872//metal ion binding;GO:0004842//ubiquitin-protein transferase activity
CL2564.Contig2_All	5.883	10.193	0.827269	0.0380158	0.0029894	K11971//E3 ubiquitin-protein ligase RNF14 [EC:2.3.2.31]	GO:0046872//metal ion binding;GO:0004842//ubiquitin-protein transferase activity
CL2567.Contig1_All	3.906	9.52	1.29408	0.00222984	7.80556e-05
CL2568.Contig1_All	310.326	371.676	0.308736	0.0238556	0.00156497	K11252//histone H2B;K11252//histone H2B;K11252//histone H2B;K11252//histone H2B;K11252//histone H2B	GO:0003677//DNA binding;GO:0005634//nucleus;GO:0046982//protein heterodimerization activity;GO:0005737//cytoplasm;GO:0008234//cysteine-type peptidase activity;GO:0006914//autophagy;GO:0015031//protein transport;GO:0000786//nucleosome
CL2568.Contig2_All	7.243	17.463	1.24566	0.0179843	0.00109738	K11252//histone H2B;K11252//histone H2B;K11252//histone H2B;K11252//histone H2B	GO:0003677//DNA binding;GO:0005634//nucleus;GO:0046982//protein heterodimerization activity;GO:0005737//cytoplasm;GO:0008234//cysteine-type peptidase activity;GO:0006914//autophagy;GO:0015031//protein transport;GO:0000786//nucleosome
CL2568.Contig3_All	305.46	367.093	0.326809	0.010546	0.000553286	K11252//histone H2B;K11252//histone H2B;K11252//histone H2B;K11252//histone H2B;K11252//histone H2B	GO:0003676//nucleic acid binding
CL257.Contig5_All	2.023	0.773	-1.24583	0.0320691	0.00234734
CL2570.Contig1_All	9.27	6.303	-0.489941	0.00727973	0.000347289	K00573//protein-L-isoaspartate(D-aspartate) O-methyltransferase [EC:2.1.1.77]	GO:0000981//DNA-binding transcription factor activity, RNA polymerase II-specific;GO:0005634//nucleus;GO:0008270//zinc ion binding
CL2575.Contig1_All	1.623	3.74	1.20474	0.01439	0.000829614	K19475//WAS/WASL-interacting protein+ko04144//Endocytosis	GO:0016021//integral component of membrane;GO:0055114//oxidation-reduction process
CL2577.Contig3_All	13.92	6.246	-1.06457	0.0125044	0.000691508		GO:0016021//integral component of membrane
CL2582.Contig2_All	53.043	35.893	-0.503206	0.042023	0.00345927	K11365//SAGA-associated factor 73;K11365//SAGA-associated factor 73;K11365//SAGA-associated factor 73;K11365//SAGA-associated factor 73	GO:0000124//SAGA complex;GO:0016788//hydrolase activity, acting on ester bonds
CL2595.Contig6_All	76.553	51.873	-0.501767	0.0209164	0.00132741	K05740//diaphanous 1+ko04933//AGE-RAGE signaling pathway in diabetic complications;K22020//mucin-19	GO:0055085//transmembrane transport;GO:0016021//integral component of membrane;GO:0005215//transporter activity
CL2599.Contig1_All	70.99	49.23	-0.466708	0.0236902	0.00155205	K20361//intracellular protein transport protein USO1
CL2601.Contig1_All	0.146	0.643	1.87224	0.0318997	0.00232798
CL2601.Contig2_All	1.246	4.11	1.72862	1.33334e-06	1.6877e-08
CL2605.Contig2_All	270.743	161.69	-0.67958	0.0168276	0.00101431
CL2608.Contig2_All	26.623	15.62	-0.702882	0.0057927	0.00026219	K00111//glycerol-3-phosphate dehydrogenase [EC:1.1.5.3]+ko01110//Biosynthesis of secondary metabolites+ko00564//Glycerophospholipid metabolism;K00606//3-methyl-2-oxobutanoate hydroxymethyltransferase [EC:2.1.2.11]+ko00770//Pantothenate and CoA biosynthesis+ko01100//Metabolic pathways+ko01110//Biosynthesis of secondary metabolites;K19851//flocculation protein FLO11+ko04011//MAPK signaling pathway …	GO:0016021//integral component of membrane
CL2609.Contig1_All	3.123	12.09	1.72898	0.0280014	0.00194763
CL2609.Contig2_All	1.466	7.433	2.01489	0.0129097	0.000722936
CL261.Contig2_All	219.65	267.763	0.333027	0.0115716	0.000629818		GO:0004672//protein kinase activity
CL2610.Contig3_All	6.78	17.96	1.43251	3.50336e-08	3.27231e-10	K00354//NADPH2 dehydrogenase [EC:1.6.99.1];K00354//NADPH2 dehydrogenase [EC:1.6.99.1];K00354//NADPH2 dehydrogenase [EC:1.6.99.1];K22020//mucin-19	GO:0010181//FMN binding;GO:0016491//oxidoreductase activity
CL2620.Contig2_All	19.876	35.856	0.902769	0.00117801	3.65573e-05	K12396//AP-3 complex subunit delta;K12396//AP-3 complex subunit delta;K12396//AP-3 complex subunit delta	GO:0006886//intracellular protein transport;GO:0005794//Golgi apparatus;GO:0030123//AP-3 adaptor complex;GO:0016192//vesicle-mediated transport
CL2621.Contig2_All	57.816	89.116	0.671462	0.0125044	0.000691858	K06662//cell cycle checkpoint protein+ko04113//Meiosis - yeast+ko04111//Cell cycle - yeast;K06662//cell cycle checkpoint protein+ko04113//Meiosis - yeast+ko04111//Cell cycle - yeast;K06662//cell cycle checkpoint protein+ko04113//Meiosis - yeast+ko04111//Cell cycle - yeast;K12813//pre-mRNA-splicing factor ATP-dependent RNA helicase DHX16 [EC:3.6.4.13]+ko03040//Spliceosome	GO:0005634//nucleus;GO:0006281//DNA repair;GO:0016491//oxidoreductase activity
CL2622.Contig4_All	8.823	0.563	-2.82717	0.00189656	6.42369e-05
CL2626.Contig2_All	27.61	42.356	0.66267	0.0125044	0.000691053
CL2631.Contig3_All	7.43	4.596	-0.627399	0.000875695	2.58791e-05	K19386//NADH kinase [EC:2.7.1.86];K19386//NADH kinase [EC:2.7.1.86]	GO:0005507//copper ion binding;GO:0016491//oxidoreductase activity
CL2635.Contig1_All	0.76	4.216	2.18095	0.00356671	0.000141043	K14816//pre-60S factor REI1;K14816//pre-60S factor REI1;K14816//pre-60S factor REI1	GO:0003676//nucleic acid binding
CL2637.Contig1_All	19.143	81.68	2.10738	6.82143e-18	1.66732e-20	K05747//Wiskott-Aldrich syndrome protein+ko04144//Endocytosis	GO:0016021//integral component of membrane;GO:0022857//transmembrane transporter activity
CL2641.Contig2_All	55.923	78.846	0.544786	0.0233618	0.00152238	K00384//thioredoxin reductase (NADPH) [EC:1.8.1.9]+ko00450//Selenocompound metabolism;K00384//thioredoxin reductase (NADPH) [EC:1.8.1.9]+ko00450//Selenocompound metabolism;K00384//thioredoxin reductase (NADPH) [EC:1.8.1.9]+ko00450//Selenocompound metabolism;K00384//thioredoxin reductase (NADPH) [EC:1.8.1.9]+ko00450//Selenocompound metabolism	GO:0019430//removal of superoxide radicals;GO:0000938//GARP complex;GO:0005829//cytosol;GO:0042147//retrograde transport, endosome to Golgi;GO:0005737//cytoplasm;GO:0004791//thioredoxin-disulfide reductase activity
CL2643.Contig2_All	23.933	48.316	1.05173	0.0013517	4.29504e-05	K01120//3',5'-cyclic-nucleotide phosphodiesterase [EC:3.1.4.17]+ko00230//Purine metabolism;K01120//3',5'-cyclic-nucleotide phosphodiesterase [EC:3.1.4.17]+ko00230//Purine metabolism	GO:0046872//metal ion binding;GO:0007165//signal transduction;GO:0004114//3',5'-cyclic-nucleotide phosphodiesterase activity
CL2645.Contig1_All	38.21	74.146	0.975812	0.0334367	0.00249186	K19475//WAS/WASL-interacting protein+ko04144//Endocytosis;K05747//Wiskott-Aldrich syndrome protein+ko04144//Endocytosis	GO:0003779//actin binding;GO:0016021//integral component of membrane
CL2645.Contig4_All	6.253	12.256	0.984557	0.0410812	0.00335844	K19475//WAS/WASL-interacting protein+ko04144//Endocytosis;K05747//Wiskott-Aldrich syndrome protein+ko04144//Endocytosis	GO:0003779//actin binding;GO:0016021//integral component of membrane
CL2646.Contig3_All	16.396	10.426	-0.582893	0.0238099	0.00156093	K19851//flocculation protein FLO11+ko04011//MAPK signaling pathway - yeast;K01183//chitinase [EC:3.2.1.14]+ko00520//Amino sugar and nucleotide sugar metabolism+ko01100//Metabolic pathways;K01183//chitinase [EC:3.2.1.14]+ko00520//Amino sugar and nucleotide sugar metabolism+ko01100//Metabolic pathways	GO:0055085//transmembrane transport;GO:0016021//integral component of membrane
CL2648.Contig1_All	22.876	15.146	-0.533667	0.00191165	6.50816e-05
CL2650.Contig2_All	0.03	1.966	3.86346	6.85629e-06	1.00551e-07	K19475//WAS/WASL-interacting protein+ko04144//Endocytosis	GO:0030246//carbohydrate binding;GO:0004190//aspartic-type endopeptidase activity
CL2650.Contig4_All	2.38	0.766	-1.47834	0.0208469	0.0013221		GO:0030246//carbohydrate binding;GO:0004190//aspartic-type endopeptidase activity
CL2651.Contig2_All	40.663	29.916	-0.381404	0.0181178	0.00111027
CL2657.Contig2_All	1.453	4.683	1.67122	0.000116868	2.52496e-06	K19851//flocculation protein FLO11+ko04011//MAPK signaling pathway - yeast;K01183//chitinase [EC:3.2.1.14]+ko00520//Amino sugar and nucleotide sugar metabolism+ko01100//Metabolic pathways
CL266.Contig3_All	0	0.656	3.41056	0.000455199	1.20202e-05	K19851//flocculation protein FLO11+ko04011//MAPK signaling pathway - yeast;K05747//Wiskott-Aldrich syndrome protein+ko04144//Endocytosis;K01183//chitinase [EC:3.2.1.14]+ko00520//Amino sugar and nucleotide sugar metabolism+ko01100//Metabolic pathways	GO:0016021//integral component of membrane
CL266.Contig6_All	1.326	4.56	1.72758	0.000589875	1.62717e-05	K01183//chitinase [EC:3.2.1.14]+ko00520//Amino sugar and nucleotide sugar metabolism+ko01100//Metabolic pathways	GO:0016021//integral component of membrane
CL2660.Contig1_All	15.916	11.723	-0.378532	0.0352266	0.00267893	K12178//COP9 signalosome complex subunit 4;K12178//COP9 signalosome complex subunit 4;K12178//COP9 signalosome complex subunit 4	GO:0008180//COP9 signalosome;GO:0005737//cytoplasm
CL2662.Contig2_All	33.363	26.03	-0.297482	0.0129196	0.000724054	K09265//transcription factor RLM1+ko04011//MAPK signaling pathway - yeast;K19475//WAS/WASL-interacting protein+ko04144//Endocytosis;K09265//transcription factor RLM1+ko04011//MAPK signaling pathway - yeast	GO:0008168//methyltransferase activity
CL2663.Contig1_All	8.586	3.736	-1.12367	5.03959e-05	9.32647e-07	K00101//L-lactate dehydrogenase (cytochrome) [EC:1.1.2.3]+ko01100//Metabolic pathways+ko00620//Pyruvate metabolism;K00101//L-lactate dehydrogenase (cytochrome) [EC:1.1.2.3]+ko01100//Metabolic pathways+ko00620//Pyruvate metabolism	GO:0010181//FMN binding;GO:0016491//oxidoreductase activity
CL2665.Contig1_All	48.256	81.706	0.796436	0.0365162	0.00281311
CL2673.Contig1_All	3.62	0.5	-2.12689	0.0260039	0.00176492
CL2674.Contig2_All	11.083	20.916	0.948544	0.0351143	0.00266373	K01183//chitinase [EC:3.2.1.14]+ko00520//Amino sugar and nucleotide sugar metabolism+ko01100//Metabolic pathways;K01183//chitinase [EC:3.2.1.14]+ko00520//Amino sugar and nucleotide sugar metabolism+ko01100//Metabolic pathways;K01183//chitinase [EC:3.2.1.14]+ko00520//Amino sugar and nucleotide sugar metabolism+ko01100//Metabolic pathways;K10955//mucin-2
CL2688.Contig2_All	25.436	43.336	0.809933	0.0229578	0.00149104	K01268//aminopeptidase I [EC:3.4.11.22];K01268//aminopeptidase I [EC:3.4.11.22];K01268//aminopeptidase I [EC:3.4.11.22]	GO:0008237//metallopeptidase activity;GO:0004177//aminopeptidase activity;GO:0008270//zinc ion binding
CL2692.Contig3_All	16.89	52.713	1.6761	3.71525e-15	1.3135e-17	K04091//alkanesulfonate monooxygenase [EC:1.14.14.5]+ko00920//Sulfur metabolism;K19791//iron transport multicopper oxidase;K19791//iron transport multicopper oxidase	GO:0016705//oxidoreductase activity, acting on paired donors, with incorporation or reduction of molecular oxygen;GO:0004497//monooxygenase activity
CL2693.Contig4_All	19.923	12.093	-0.677866	0.00608442	0.000277518	K01489//cytidine deaminase [EC:3.5.4.5]+ko01100//Metabolic pathways+ko00240//Pyrimidine metabolism;K01489//cytidine deaminase [EC:3.5.4.5]+ko01100//Metabolic pathways+ko00240//Pyrimidine metabolism	GO:0016787//hydrolase activity;GO:0004126//cytidine deaminase activity;GO:0008270//zinc ion binding;GO:0003824//catalytic activity
CL2694.Contig1_All	24.666	40.12	0.753925	0.000875695	2.5951e-05
CL2694.Contig3_All	40.56	54.98	0.496364	0.0399149	0.0032056
CL2696.Contig3_All	45.696	169.566	1.75537	0.00733341	0.00035113	K01626//3-deoxy-7-phosphoheptulonate synthase [EC:2.5.1.54]+ko01100//Metabolic pathways+ko01230//Biosynthesis of amino acids+ko01130//Biosynthesis of antibiotics+ko01110//Biosynthesis of secondary metabolites+ko00400//Phenylalanine, tyrosine and tryptophan biosynthesis;K01626//3-deoxy-7-phosphoheptulonate synthase [EC:2.5.1.54]+ko01100//Metabolic pathways+ko01230//Biosynthesis of amino acids+ko01…	GO:0003849//3-deoxy-7-phosphoheptulonate synthase activity;GO:0009073//aromatic amino acid family biosynthetic process
CL2696.Contig4_All	45.8	93.24	1.05207	0.00942188	0.000479504	K01626//3-deoxy-7-phosphoheptulonate synthase [EC:2.5.1.54]+ko01100//Metabolic pathways+ko01230//Biosynthesis of amino acids+ko01130//Biosynthesis of antibiotics+ko01110//Biosynthesis of secondary metabolites+ko00400//Phenylalanine, tyrosine and tryptophan biosynthesis;K01626//3-deoxy-7-phosphoheptulonate synthase [EC:2.5.1.54]+ko01100//Metabolic pathways+ko01230//Biosynthesis of amino acids+ko01…	GO:0003849//3-deoxy-7-phosphoheptulonate synthase activity;GO:0009073//aromatic amino acid family biosynthetic process
CL2698.Contig1_All	4.946	21.546	2.08447	1.93447e-07	2.09396e-09	K00574//cyclopropane-fatty-acyl-phospholipid synthase [EC:2.1.1.79];K00574//cyclopropane-fatty-acyl-phospholipid synthase [EC:2.1.1.79];K00574//cyclopropane-fatty-acyl-phospholipid synthase [EC:2.1.1.79];K00574//cyclopropane-fatty-acyl-phospholipid synthase [EC:2.1.1.79]	GO:0008610//lipid biosynthetic process
CL2698.Contig2_All	14.516	51.92	1.79033	0.000137301	3.02624e-06	K00574//cyclopropane-fatty-acyl-phospholipid synthase [EC:2.1.1.79];K00574//cyclopropane-fatty-acyl-phospholipid synthase [EC:2.1.1.79];K00574//cyclopropane-fatty-acyl-phospholipid synthase [EC:2.1.1.79];K00574//cyclopropane-fatty-acyl-phospholipid synthase [EC:2.1.1.79]	GO:0008610//lipid biosynthetic process
CL27.Contig2_All	1.74	8.066	2.11726	8.53618e-06	1.27938e-07		GO:0051213//dioxygenase activity
CL27.Contig4_All	2.243	7.973	1.81463	5.92275e-07	7.05736e-09		GO:0051213//dioxygenase activity;GO:0016491//oxidoreductase activity
CL27.Contig5_All	104.913	572.81	2.42073	2.23982e-15	7.52765e-18	K13172//serine/arginine repetitive matrix protein 2;K13100//pre-mRNA-splicing factor CWC22	GO:0051213//dioxygenase activity;GO:0016491//oxidoreductase activity
CL2700.Contig2_All	1.23	3.053	1.28193	0.0345158	0.002605	K03511//DNA polymerase kappa [EC:2.7.7.7]
CL2701.Contig2_All	3.786	21.3	2.36294	1.49145e-06	1.90085e-08	K00606//3-methyl-2-oxobutanoate hydroxymethyltransferase [EC:2.1.2.11]+ko00770//Pantothenate and CoA biosynthesis+ko01100//Metabolic pathways+ko01110//Biosynthesis of secondary metabolites;K15015//solute carrier family 32 (vesicular inhibitory amino acid transporter)	GO:0016021//integral component of membrane
CL2705.Contig2_All	10.603	30.586	1.45316	0.0170665	0.00103169	K03265//peptide chain release factor subunit 1+ko03015//mRNA surveillance pathway;K03265//peptide chain release factor subunit 1+ko03015//mRNA surveillance pathway;K03265//peptide chain release factor subunit 1+ko03015//mRNA surveillance pathway;K03265//peptide chain release factor subunit 1+ko03015//mRNA surveillance pathway	GO:0006353//DNA-templated transcription, termination;GO:0010494//cytoplasmic stress granule;GO:0018444//translation release factor complex;GO:0016149//translation release factor activity, codon specific;GO:0005737//cytoplasm;GO:0003747//translation release factor activity
CL2705.Contig3_All	62.55	115.336	0.934003	1.47485e-05	2.34215e-07	K03265//peptide chain release factor subunit 1+ko03015//mRNA surveillance pathway;K03265//peptide chain release factor subunit 1+ko03015//mRNA surveillance pathway;K03265//peptide chain release factor subunit 1+ko03015//mRNA surveillance pathway;K03265//peptide chain release factor subunit 1+ko03015//mRNA surveillance pathway	GO:0006353//DNA-templated transcription, termination;GO:0010494//cytoplasmic stress granule;GO:0018444//translation release factor complex;GO:0016149//translation release factor activity, codon specific;GO:0005737//cytoplasm;GO:0003747//translation release factor activity
CL2712.Contig4_All	2.85	1.053	-1.28298	0.038205	0.00301324	K05351//D-xylulose reductase [EC:1.1.1.9]+ko01100//Metabolic pathways+ko00040//Pentose and glucuronate interconversions	GO:0055114//oxidation-reduction process
CL272.Contig5_All	0.89	3.53	1.75325	0.0254953	0.00171553	K21440//ankyrin repeat domain-containing protein 50;K06694//26S proteasome non-ATPase regulatory subunit 10;K06694//26S proteasome non-ATPase regulatory subunit 10	GO:0007623//circadian rhythm;GO:0005634//nucleus;GO:0006355//regulation of transcription, DNA-templated;GO:0005737//cytoplasm
CL2721.Contig1_All	4.13	2.506	-0.652109	0.0261918	0.00177996	K05747//Wiskott-Aldrich syndrome protein+ko04144//Endocytosis;K19475//WAS/WASL-interacting protein+ko04144//Endocytosis	GO:0005199//structural constituent of cell wall;GO:0009277//fungal-type cell wall;GO:0050839//cell adhesion molecule binding;GO:0000752//agglutination involved in conjugation with cellular fusion
CL2723.Contig2_All	52.863	36.753	-0.46281	0.0189985	0.00117419	K12614//ATP-dependent RNA helicase DDX6/DHH1 [EC:3.6.4.13]+ko03018//RNA degradation	GO:0008237//metallopeptidase activity
CL2725.Contig1_All	5.79	16.13	1.48642	4.92031e-05	9.01981e-07	K12386//cystinosin	GO:0016021//integral component of membrane
CL2725.Contig2_All	36.55	80.816	1.19038	1.37664e-08	1.17169e-10	K12386//cystinosin	GO:0016021//integral component of membrane
CL273.Contig15_All	0.75	0	-4.83595	1.40247e-09	9.8554e-12	K13181//ATP-dependent RNA helicase DDX27 [EC:3.6.4.13]	GO:0000981//DNA-binding transcription factor activity, RNA polymerase II-specific;GO:0003677//DNA binding;GO:0005634//nucleus;GO:0008270//zinc ion binding;GO:0016021//integral component of membrane;GO:0006351//transcription, DNA-templated
CL2733.Contig3_All	5.046	6.963	0.521032	0.00696178	0.000327259	K19851//flocculation protein FLO11+ko04011//MAPK signaling pathway - yeast;K19475//WAS/WASL-interacting protein+ko04144//Endocytosis;K19475//WAS/WASL-interacting protein+ko04144//Endocytosis	GO:0016757//transferase activity, transferring glycosyl groups;GO:0016021//integral component of membrane;GO:0016740//transferase activity
CL2736.Contig6_All	1.606	5.666	1.84639	4.45318e-10	2.93497e-12	K02519//translation initiation factor IF-2	GO:0004488//methylenetetrahydrofolate dehydrogenase (NADP+) activity;GO:0030248//cellulose binding;GO:0005524//ATP binding;GO:0005975//carbohydrate metabolic process;GO:0005576//extracellular region;GO:0016021//integral component of membrane;GO:0004329//formate-tetrahydrofolate ligase activity
CL2743.Contig1_All	10.476	3.603	-1.41014	0.0239173	0.00157016
CL2745.Contig1_All	362.156	442.826	0.349018	0.0364205	0.00280256	K19475//WAS/WASL-interacting protein+ko04144//Endocytosis;K19475//WAS/WASL-interacting protein+ko04144//Endocytosis;K19475//WAS/WASL-interacting protein+ko04144//Endocytosis	GO:0003779//actin binding;GO:0009277//fungal-type cell wall;GO:0007155//cell adhesion;GO:0050839//cell adhesion molecule binding;GO:0000752//agglutination involved in conjugation with cellular fusion
CL275.Contig1_All	58.223	35.59	-0.642204	0.00361029	0.000143397	K01941//urea carboxylase [EC:6.3.4.6]+ko00220//Arginine biosynthesis+ko01100//Metabolic pathways+ko00791//Atrazine degradation	GO:0004252//serine-type endopeptidase activity
CL275.Contig4_All	1.86	1.13	-0.647822	0.0473117	0.0040469	K01941//urea carboxylase [EC:6.3.4.6]+ko00220//Arginine biosynthesis+ko01100//Metabolic pathways+ko00791//Atrazine degradation
CL2753.Contig2_All	24.036	16.313	-0.500598	0.00804799	0.000395181	K18163//NADH dehydrogenase [ubiquinone] 1 alpha subcomplex assembly factor 6;K18163//NADH dehydrogenase [ubiquinone] 1 alpha subcomplex assembly factor 6;K18163//NADH dehydrogenase [ubiquinone] 1 alpha subcomplex assembly factor 6	GO:0005840//ribosome;GO:0006412//translation;GO:0003735//structural constituent of ribosome;GO:0019843//rRNA binding
CL2757.Contig1_All	2.896	0.6	-2.08166	1.06691e-05	1.63918e-07	K19475//WAS/WASL-interacting protein+ko04144//Endocytosis	GO:0031177//phosphopantetheine binding;GO:0016874//ligase activity
CL2758.Contig4_All	0.306	2.983	2.3594	0.0195327	0.0012134		GO:0016021//integral component of membrane
CL276.Contig2_All	3.676	14.86	1.78067	0.0244984	0.00162638
CL276.Contig6_All	3.113	7.033	1.21195	0.000117257	2.53849e-06
CL2760.Contig2_All	10.846	21.653	1.05289	5.42274e-12	2.67457e-14
CL2763.Contig2_All	13.17	20.65	0.700111	0.000183211	4.18224e-06	K19704//protein phosphatase PTC1 [EC:3.1.3.16]+ko04011//MAPK signaling pathway - yeast;K19704//protein phosphatase PTC1 [EC:3.1.3.16]+ko04011//MAPK signaling pathway - yeast;K19704//protein phosphatase PTC1 [EC:3.1.3.16]+ko04011//MAPK signaling pathway - yeast;K19704//protein phosphatase PTC1 [EC:3.1.3.16]+ko04011//MAPK signaling pathway - yeast	GO:0046872//metal ion binding;GO:0004722//protein serine/threonine phosphatase activity
CL2766.Contig5_All	23.74	17.2	-0.403103	0.0320691	0.00234661	K08832//serine/threonine-protein kinase SRPK3 [EC:2.7.11.1];K08832//serine/threonine-protein kinase SRPK3 [EC:2.7.11.1];K08832//serine/threonine-protein kinase SRPK3 [EC:2.7.11.1]	GO:0005524//ATP binding;GO:0004672//protein kinase activity
CL2768.Contig2_All	2.193	3.613	0.760034	0.0386571	0.00307252	K01426//amidase [EC:3.5.1.4]+ko00380//Tryptophan metabolism+ko00330//Arginine and proline metabolism+ko00360//Phenylalanine metabolism	GO:0055085//transmembrane transport;GO:0016021//integral component of membrane
CL2772.Contig2_All	82.283	39.353	-0.997428	8.29538e-06	1.23466e-07	K19475//WAS/WASL-interacting protein+ko04144//Endocytosis;K19475//WAS/WASL-interacting protein+ko04144//Endocytosis;K19851//flocculation protein FLO11+ko04011//MAPK signaling pathway - yeast;K19475//WAS/WASL-interacting protein+ko04144//Endocytosis	GO:0016021//integral component of membrane
CL2773.Contig2_All	25.44	38.996	0.663759	0.0445844	0.00370904	K01183//chitinase [EC:3.2.1.14]+ko00520//Amino sugar and nucleotide sugar metabolism+ko01100//Metabolic pathways;K14306//nuclear pore complex protein Nup62+ko03013//RNA transport
CL2777.Contig1_All	29.826	41.413	0.519722	0.0224015	0.00144904
CL2778.Contig3_All	0.933	2.836	1.5424	0.0129334	0.000725577	K11344//chromatin modification-related protein EAF6;K11344//chromatin modification-related protein EAF6;K11344//chromatin modification-related protein EAF6;K11344//chromatin modification-related protein EAF6	GO:0006397//mRNA processing;GO:0016573//histone acetylation;GO:0016740//transferase activity;GO:0000123//histone acetyltransferase complex
CL2779.Contig2_All	0.236	0.79	1.58315	0.0383892	0.00303783	K19851//flocculation protein FLO11+ko04011//MAPK signaling pathway - yeast;K01183//chitinase [EC:3.2.1.14]+ko00520//Amino sugar and nucleotide sugar metabolism+ko01100//Metabolic pathways	GO:0016021//integral component of membrane
CL2786.Contig3_All	1.563	3.09	0.994444	0.0374864	0.00293203	K01183//chitinase [EC:3.2.1.14]+ko00520//Amino sugar and nucleotide sugar metabolism+ko01100//Metabolic pathways;K22020//mucin-19;K19898//alpha-agglutinin	GO:0003677//DNA binding;GO:0005634//nucleus;GO:0046982//protein heterodimerization activity;GO:0000776//kinetochore;GO:0051382//kinetochore assembly
CL2786.Contig4_All	0.74	6.696	2.57727	0.00191165	6.5011e-05	K13348//protein Mpv17+ko04146//Peroxisome;K13348//protein Mpv17+ko04146//Peroxisome;K13348//protein Mpv17+ko04146//Peroxisome;K13348//protein Mpv17+ko04146//Peroxisome	GO:0003677//DNA binding;GO:0005634//nucleus;GO:0046982//protein heterodimerization activity;GO:0000776//kinetochore;GO:0051382//kinetochore assembly
CL2795.Contig2_All	120.806	180.246	0.623376	0.0195944	0.00122385	K09250//cellular nucleic acid-binding protein;K09250//cellular nucleic acid-binding protein;K09250//cellular nucleic acid-binding protein;K09250//cellular nucleic acid-binding protein	GO:0008270//zinc ion binding;GO:0003676//nucleic acid binding
CL2795.Contig3_All	2.013	5.13	1.31504	0.00913997	0.000463561	K09250//cellular nucleic acid-binding protein;K09250//cellular nucleic acid-binding protein;K09250//cellular nucleic acid-binding protein	GO:0008270//zinc ion binding;GO:0003676//nucleic acid binding
CL28.Contig2_All	9.536	3.59	-1.24124	0.0470647	0.00401809	K11245//mating pheromone-induced death protein 2+ko04011//MAPK signaling pathway - yeast
CL280.Contig18_All	7.046	11.276	0.740141	3.87917e-10	2.48893e-12	K01050//cholinesterase [EC:3.1.1.8];K17759//NAD(P)H-hydrate epimerase [EC:5.1.99.6];K17759//NAD(P)H-hydrate epimerase [EC:5.1.99.6];K17759//NAD(P)H-hydrate epimerase [EC:5.1.99.6];K17759//NAD(P)H-hydrate epimerase [EC:5.1.99.6]	GO:0016787//hydrolase activity
CL280.Contig1_All	13.416	24.55	0.925795	8.53607e-12	4.43365e-14	K17759//NAD(P)H-hydrate epimerase [EC:5.1.99.6];K17759//NAD(P)H-hydrate epimerase [EC:5.1.99.6];K17759//NAD(P)H-hydrate epimerase [EC:5.1.99.6]	GO:0046872//metal ion binding;GO:0000166//nucleotide binding;GO:0052856//NADHX epimerase activity;GO:0005739//mitochondrion
CL280.Contig2_All	5.53	31.016	2.23442	0.000776518	2.25048e-05	K17759//NAD(P)H-hydrate epimerase [EC:5.1.99.6]	GO:0046872//metal ion binding;GO:0000166//nucleotide binding;GO:0052856//NADHX epimerase activity;GO:0005739//mitochondrion
CL280.Contig30_All	0.216	14.106	5.53891	3.41392e-28	2.23512e-31	K17759//NAD(P)H-hydrate epimerase [EC:5.1.99.6];K17759//NAD(P)H-hydrate epimerase [EC:5.1.99.6];K17759//NAD(P)H-hydrate epimerase [EC:5.1.99.6];K17759//NAD(P)H-hydrate epimerase [EC:5.1.99.6];K17759//NAD(P)H-hydrate epimerase [EC:5.1.99.6]	GO:0046872//metal ion binding;GO:0000166//nucleotide binding;GO:0052856//NADHX epimerase activity;GO:0005739//mitochondrion
CL2801.Contig1_All	7.15	3.623	-0.902081	0.0038728	0.000157373	K08286//protein-serine/threonine kinase [EC:2.7.11.-];K08286//protein-serine/threonine kinase [EC:2.7.11.-];K08286//protein-serine/threonine kinase [EC:2.7.11.-]	GO:0004674//protein serine/threonine kinase activity;GO:0005524//ATP binding;GO:0004672//protein kinase activity
CL2802.Contig1_All	28.146	84.89	1.60805	3.11351e-07	3.54689e-09	K19851//flocculation protein FLO11+ko04011//MAPK signaling pathway - yeast;K19475//WAS/WASL-interacting protein+ko04144//Endocytosis	GO:0003676//nucleic acid binding
CL2802.Contig2_All	22.716	56.34	1.33556	4.86472e-05	8.89667e-07	K19851//flocculation protein FLO11+ko04011//MAPK signaling pathway - yeast;K19475//WAS/WASL-interacting protein+ko04144//Endocytosis	GO:0003676//nucleic acid binding
CL2802.Contig4_All	3.323	6.976	1.07454	0.0241401	0.00159058	K19851//flocculation protein FLO11+ko04011//MAPK signaling pathway - yeast;K19475//WAS/WASL-interacting protein+ko04144//Endocytosis	GO:0003676//nucleic acid binding
CL2804.Contig1_All	1.25	15.793	3.24929	1.05719e-07	1.07975e-09	K22020//mucin-19;K19475//WAS/WASL-interacting protein+ko04144//Endocytosis	GO:0016021//integral component of membrane
CL2804.Contig2_All	6.66	9.08	0.502641	0.045745	0.00384353	K22020//mucin-19	GO:0016021//integral component of membrane
CL2809.Contig1_All	7.8	3.5	-1.05725	0.0166965	0.00100035	K19851//flocculation protein FLO11+ko04011//MAPK signaling pathway - yeast;K01183//chitinase [EC:3.2.1.14]+ko00520//Amino sugar and nucleotide sugar metabolism+ko01100//Metabolic pathways;K01183//chitinase [EC:3.2.1.14]+ko00520//Amino sugar and nucleotide sugar metabolism+ko01100//Metabolic pathways;K19848//signaling mucin HKR1+ko04011//MAPK signaling pathway - yeast
CL2809.Contig2_All	38.616	22.966	-0.68292	0.00610799	0.000279126	K19851//flocculation protein FLO11+ko04011//MAPK signaling pathway - yeast;K22020//mucin-19;K01183//chitinase [EC:3.2.1.14]+ko00520//Amino sugar and nucleotide sugar metabolism+ko01100//Metabolic pathways	GO:0004527//exonuclease activity;GO:0004519//endonuclease activity
CL2810.Contig1_All	0.47	2.04	1.87917	0.0115542	0.000628367
CL2811.Contig1_All	8.176	13.08	0.736623	2.00146e-06	2.61201e-08	K03099//son of sevenless;K03099//son of sevenless	GO:0051301//cell division;GO:0007264//small GTPase mediated signal transduction;GO:0005085//guanyl-nucleotide exchange factor activity
CL2819.Contig1_All	2.67	1.376	-0.872457	0.033689	0.00251884	K00276//primary-amine oxidase [EC:1.4.3.21]+ko00410//beta-Alanine metabolism+ko01100//Metabolic pathways+ko00350//Tyrosine metabolism+ko01110//Biosynthesis of secondary metabolites+ko00260//Glycine, serine and threonine metabolism+ko00360//Phenylalanine metabolism;K00276//primary-amine oxidase [EC:1.4.3.21]+ko00410//beta-Alanine metabolism+ko01100//Metabolic pathways+ko00350//Tyrosine metabolism+…	GO:0008131//primary amine oxidase activity;GO:0005507//copper ion binding;GO:0048038//quinone binding;GO:0009308//amine metabolic process
CL2819.Contig3_All	52.576	24.916	-0.998561	0.000582391	1.59636e-05	K00276//primary-amine oxidase [EC:1.4.3.21]+ko00410//beta-Alanine metabolism+ko01100//Metabolic pathways+ko00350//Tyrosine metabolism+ko01110//Biosynthesis of secondary metabolites+ko00260//Glycine, serine and threonine metabolism+ko00360//Phenylalanine metabolism;K00276//primary-amine oxidase [EC:1.4.3.21]+ko00410//beta-Alanine metabolism+ko01100//Metabolic pathways+ko00350//Tyrosine metabolism+…	GO:0008131//primary amine oxidase activity;GO:0005507//copper ion binding;GO:0048038//quinone binding;GO:0009308//amine metabolic process
CL2821.Contig1_All	34.873	14.486	-1.17311	0.0024842	8.967e-05	K19851//flocculation protein FLO11+ko04011//MAPK signaling pathway - yeast;K01183//chitinase [EC:3.2.1.14]+ko00520//Amino sugar and nucleotide sugar metabolism+ko01100//Metabolic pathways	GO:0016021//integral component of membrane
CL2822.Contig1_All	1.81	6.413	1.84795	4.48081e-11	2.50335e-13	K19475//WAS/WASL-interacting protein+ko04144//Endocytosis;K19475//WAS/WASL-interacting protein+ko04144//Endocytosis
CL2822.Contig2_All	1.01	1.946	0.996359	0.000682511	1.92739e-05	K19475//WAS/WASL-interacting protein+ko04144//Endocytosis;K19475//WAS/WASL-interacting protein+ko04144//Endocytosis
CL2824.Contig2_All	32.273	39.34	0.348529	4.44965e-05	8.00163e-07	K19691//osomolarity two-component system, sensor histidine kinase NIK1 [EC:2.7.13.3];K19691//osomolarity two-component system, sensor histidine kinase NIK1 [EC:2.7.13.3];K19691//osomolarity two-component system, sensor histidine kinase NIK1 [EC:2.7.13.3];K19691//osomolarity two-component system, sensor histidine kinase NIK1 [EC:2.7.13.3]	GO:0000155//phosphorelay sensor kinase activity;GO:0016021//integral component of membrane
CL2824.Contig3_All	3.16	11.936	1.94502	8.06561e-16	2.49949e-18
CL2830.Contig3_All	3.066	1.39	-1.03641	0.01066	0.000563258		GO:0046872//metal ion binding;GO:0004222//metalloendopeptidase activity;GO:0002949//tRNA threonylcarbamoyladenosine modification;GO:0016021//integral component of membrane;GO:0061711//N(6)-L-threonylcarbamoyladenine synthase activity;GO:0005739//mitochondrion
CL2832.Contig3_All	34.03	20.933	-0.638972	0.0188708	0.00116218	K11244//cell wall integrity and stress response component+ko04011//MAPK signaling pathway - yeast+ko04139//Mitophagy - yeast;K11244//cell wall integrity and stress response component+ko04011//MAPK signaling pathway - yeast+ko04139//Mitophagy - yeast;K19475//WAS/WASL-interacting protein+ko04144//Endocytosis	GO:0016021//integral component of membrane
CL284.Contig2_All	25.736	17.41	-0.501952	0.0148928	0.000867135	K02957//small subunit ribosomal protein S15Ae+ko03010//Ribosome;K02957//small subunit ribosomal protein S15Ae+ko03010//Ribosome;K02957//small subunit ribosomal protein S15Ae+ko03010//Ribosome;K02957//small subunit ribosomal protein S15Ae+ko03010//Ribosome;K02957//small subunit ribosomal protein S15Ae+ko03010//Ribosome	GO:0016787//hydrolase activity
CL2842.Contig1_All	2.366	0.603	-1.76808	0.00835151	0.000413365
CL2849.Contig3_All	5.98	14.633	1.25448	0.02965	0.00211074	K03564//peroxiredoxin Q/BCP [EC:1.11.1.15]	GO:0003677//DNA binding
CL2852.Contig2_All	16.44	11.26	-0.482471	0.0269488	0.0018467	K19851//flocculation protein FLO11+ko04011//MAPK signaling pathway - yeast;K03243//translation initiation factor 5B+ko03013//RNA transport	GO:0000981//DNA-binding transcription factor activity, RNA polymerase II-specific;GO:0005634//nucleus;GO:0008270//zinc ion binding;GO:0016407//acetyltransferase activity
CL286.Contig34_All	0.983	0.176	-2.18198	0.00110094	3.37331e-05	K19851//flocculation protein FLO11+ko04011//MAPK signaling pathway - yeast;K01183//chitinase [EC:3.2.1.14]+ko00520//Amino sugar and nucleotide sugar metabolism+ko01100//Metabolic pathways;K22020//mucin-19	GO:0005774//vacuolar membrane;GO:0006865//amino acid transport;GO:0006914//autophagy;GO:0016021//integral component of membrane
CL286.Contig41_All	1.846	0.04	-3.62564	5.42709e-05	1.02331e-06	K01183//chitinase [EC:3.2.1.14]+ko00520//Amino sugar and nucleotide sugar metabolism+ko01100//Metabolic pathways;K19851//flocculation protein FLO11+ko04011//MAPK signaling pathway - yeast	GO:0005774//vacuolar membrane;GO:0006865//amino acid transport;GO:0006914//autophagy;GO:0016021//integral component of membrane
CL286.Contig5_All	1.05	0.026	-3.53659	7.19055e-05	1.43428e-06	K19851//flocculation protein FLO11+ko04011//MAPK signaling pathway - yeast;K01183//chitinase [EC:3.2.1.14]+ko00520//Amino sugar and nucleotide sugar metabolism+ko01100//Metabolic pathways;K22020//mucin-19	GO:0005774//vacuolar membrane;GO:0006865//amino acid transport;GO:0006914//autophagy;GO:0016021//integral component of membrane
CL2862.Contig4_All	32.396	40.743	0.392308	2.53615e-08	2.30247e-10	K11436//type I protein arginine methyltransferase [EC:2.1.1.319];K11436//type I protein arginine methyltransferase [EC:2.1.1.319];K11436//type I protein arginine methyltransferase [EC:2.1.1.319];K11436//type I protein arginine methyltransferase [EC:2.1.1.319];K11436//type I protein arginine methyltransferase [EC:2.1.1.319]	GO:0055085//transmembrane transport;GO:0016021//integral component of membrane
CL2868.Contig1_All	17.286	42.36	1.3053	0.00142494	4.58995e-05		GO:0003676//nucleic acid binding
CL2871.Contig3_All	18.59	3.843	-2.10734	3.25617e-07	3.72361e-09
CL2878.Contig2_All	21.716	11.33	-0.869747	0.0008765	2.60528e-05	K19851//flocculation protein FLO11+ko04011//MAPK signaling pathway - yeast;K22020//mucin-19;K01183//chitinase [EC:3.2.1.14]+ko00520//Amino sugar and nucleotide sugar metabolism+ko01100//Metabolic pathways	GO:0055085//transmembrane transport;GO:0016021//integral component of membrane
CL288.Contig1_All	5.54	14.133	1.3027	0.0286367	0.00201483	K08139//MFS transporter, SP family, sugar:H+ symporter+ko04113//Meiosis - yeast	GO:0008643//carbohydrate transport;GO:0016021//integral component of membrane;GO:0022857//transmembrane transporter activity
CL2886.Contig2_All	9.283	13.796	0.608276	0.0410695	0.00335301
CL2888.Contig1_All	11.09	19.376	0.842231	0.00523487	0.000230544	K22020//mucin-19;K01183//chitinase [EC:3.2.1.14]+ko00520//Amino sugar and nucleotide sugar metabolism+ko01100//Metabolic pathways;K19851//flocculation protein FLO11+ko04011//MAPK signaling pathway - yeast
CL2907.Contig1_All	4.513	0.353	-3.48267	2.36713e-24	2.06637e-27	K18549//oryzin [EC:3.4.21.63];K18549//oryzin [EC:3.4.21.63]	GO:0004252//serine-type endopeptidase activity
CL2907.Contig7_All	3.816	14.43	1.94404	4.07811e-13	1.85118e-15	K18549//oryzin [EC:3.4.21.63]	GO:0004252//serine-type endopeptidase activity;GO:0016491//oxidoreductase activity
CL291.Contig2_All	71.543	56.206	-0.29386	0.00117944	3.66533e-05	K08158//MFS transporter, DHA1 family, multidrug resistance protein
CL2916.Contig1_All	0.11	1.446	2.49646	0.0157758	0.000935767		GO:0016491//oxidoreductase activity
CL292.Contig3_All	7.853	4.973	-0.592083	0.00367994	0.000147492	K15158//mediator of RNA polymerase II transcription subunit 15, fungi type;K11648//SWI/SNF-related matrix-associated actin-dependent regulator of chromatin subfamily B member 1;K22020//mucin-19	GO:0005634//nucleus
CL2929.Contig1_All	1.053	3	1.41735	0.0430077	0.00354971		GO:0016021//integral component of membrane
CL2929.Contig2_All	20.696	82.776	1.99668	2.28372e-13	9.96779e-16		GO:0016021//integral component of membrane
CL2932.Contig3_All	19.82	7.043	-1.38703	7.3714e-05	1.48001e-06	K04565//superoxide dismutase, Cu-Zn family [EC:1.15.1.1]+ko04146//Peroxisome+ko04213//Longevity regulating pathway - multiple species;K04565//superoxide dismutase, Cu-Zn family [EC:1.15.1.1]+ko04146//Peroxisome+ko04213//Longevity regulating pathway - multiple species;K04565//superoxide dismutase, Cu-Zn family [EC:1.15.1.1]+ko04146//Peroxisome+ko04213//Longevity regulating pathway - multiple speci…	GO:0016705//oxidoreductase activity, acting on paired donors, with incorporation or reduction of molecular oxygen;GO:0020037//heme binding;GO:0005506//iron ion binding;GO:0016021//integral component of membrane;GO:0004497//monooxygenase activity
CL2933.Contig1_All	6.573	2.99	-1.04117	0.0236902	0.0015516
CL2933.Contig2_All	4.66	1.83	-1.26808	0.00254752	9.30677e-05
CL2933.Contig3_All	10.043	4.603	-1.05163	0.00350605	0.000137267
CL2933.Contig4_All	4.953	1.166	-1.90508	0.000521334	1.40624e-05
CL2937.Contig2_All	150.463	48.85	-1.49373	0.000271162	6.59236e-06	K13524//4-aminobutyrate aminotransferase / (S)-3-amino-2-methylpropionate transaminase [EC:2.6.1.19 2.6.1.22]+ko00410//beta-Alanine metabolism+ko00250//Alanine, aspartate and glutamate metabolism+ko00280//Valine, leucine and isoleucine degradation+ko01100//Metabolic pathways+ko00640//Propanoate metabolism+ko00650//Butanoate metabolism;K13524//4-aminobutyrate aminotransferase / (S)-3-amino-2-methy…	GO:0009448//gamma-aminobutyric acid metabolic process;GO:0030170//pyridoxal phosphate binding;GO:0003867//4-aminobutyrate transaminase activity
CL2941.Contig1_All	1.62	7.42	2.13548	5.40611e-07	6.32377e-09	K01183//chitinase [EC:3.2.1.14]+ko00520//Amino sugar and nucleotide sugar metabolism+ko01100//Metabolic pathways;K01183//chitinase [EC:3.2.1.14]+ko00520//Amino sugar and nucleotide sugar metabolism+ko01100//Metabolic pathways;K01183//chitinase [EC:3.2.1.14]+ko00520//Amino sugar and nucleotide sugar metabolism+ko01100//Metabolic pathways	GO:0000981//DNA-binding transcription factor activity, RNA polymerase II-specific;GO:0005634//nucleus;GO:0008270//zinc ion binding
CL2941.Contig2_All	2.586	7.84	1.61637	2.80296e-06	3.76811e-08	K01183//chitinase [EC:3.2.1.14]+ko00520//Amino sugar and nucleotide sugar metabolism+ko01100//Metabolic pathways;K01183//chitinase [EC:3.2.1.14]+ko00520//Amino sugar and nucleotide sugar metabolism+ko01100//Metabolic pathways;K01183//chitinase [EC:3.2.1.14]+ko00520//Amino sugar and nucleotide sugar metabolism+ko01100//Metabolic pathways	GO:0000981//DNA-binding transcription factor activity, RNA polymerase II-specific;GO:0005634//nucleus;GO:0008270//zinc ion binding
CL2942.Contig3_All	13.65	38.623	1.44115	0.0188708	0.00116192	K01531//Mg2+-importing ATPase [EC:3.6.3.2];K01531//Mg2+-importing ATPase [EC:3.6.3.2];K01531//Mg2+-importing ATPase [EC:3.6.3.2];K01531//Mg2+-importing ATPase [EC:3.6.3.2];K00480//salicylate hydroxylase [EC:1.14.13.1]+ko01100//Metabolic pathways	GO:0005524//ATP binding;GO:0016021//integral component of membrane;GO:0015444//magnesium-importing ATPase activity
CL2947.Contig2_All	187.47	237.433	0.398204	5.01535e-14	1.97015e-16	K11254//histone H4;K11254//histone H4	GO:0006888//ER to Golgi vesicle-mediated transport;GO:0005737//cytoplasm
CL295.Contig2_All	38.486	53.816	0.539699	0.00474287	0.000202872	K01012//biotin synthase [EC:2.8.1.6]+ko01100//Metabolic pathways+ko00780//Biotin metabolism;K01012//biotin synthase [EC:2.8.1.6]+ko01100//Metabolic pathways+ko00780//Biotin metabolism	GO:0004076//biotin synthase activity;GO:0046872//metal ion binding;GO:0051537//2 iron, 2 sulfur cluster binding;GO:0009058//biosynthetic process;GO:0051539//4 iron, 4 sulfur cluster binding;GO:0016740//transferase activity;GO:0051536//iron-sulfur cluster binding;GO:0030170//pyridoxal phosphate binding;GO:0009102//biotin biosynthetic process
CL296.Contig2_All	7.853	2.376	-1.58272	0.000233869	5.51216e-06	K12860//pre-mRNA-splicing factor CDC5/CEF1+ko03040//Spliceosome;K12860//pre-mRNA-splicing factor CDC5/CEF1+ko03040//Spliceosome;K12860//pre-mRNA-splicing factor CDC5/CEF1+ko03040//Spliceosome;K12860//pre-mRNA-splicing factor CDC5/CEF1+ko03040//Spliceosome	GO:0003677//DNA binding;GO:0005634//nucleus
CL2961.Contig2_All	15.096	10.453	-0.462395	0.0371439	0.00288664	K15855//exo-1,4-beta-D-glucosaminidase [EC:3.2.1.165]+ko00520//Amino sugar and nucleotide sugar metabolism+ko01100//Metabolic pathways;K15855//exo-1,4-beta-D-glucosaminidase [EC:3.2.1.165]+ko00520//Amino sugar and nucleotide sugar metabolism+ko01100//Metabolic pathways;K15855//exo-1,4-beta-D-glucosaminidase [EC:3.2.1.165]+ko00520//Amino sugar and nucleotide sugar metabolism+ko01100//Metabolic pat…	GO:0000272//polysaccharide catabolic process;GO:0005576//extracellular region;GO:0052761//exo-1,4-beta-D-glucosaminidase activity
CL2962.Contig1_All	13.3	5.2	-1.22829	0.0180736	0.0011052	K05747//Wiskott-Aldrich syndrome protein+ko04144//Endocytosis;K19851//flocculation protein FLO11+ko04011//MAPK signaling pathway - yeast	GO:0000981//DNA-binding transcription factor activity, RNA polymerase II-specific;GO:0003677//DNA binding;GO:0005634//nucleus;GO:0008270//zinc ion binding;GO:0006351//transcription, DNA-templated
CL2965.Contig1_All	3.32	1.74	-0.859716	0.0015405	5.04288e-05	K12820//pre-mRNA-splicing factor ATP-dependent RNA helicase DHX15/PRP43 [EC:3.6.4.13]+ko03040//Spliceosome;K12820//pre-mRNA-splicing factor ATP-dependent RNA helicase DHX15/PRP43 [EC:3.6.4.13]+ko03040//Spliceosome;K12820//pre-mRNA-splicing factor ATP-dependent RNA helicase DHX15/PRP43 [EC:3.6.4.13]+ko03040//Spliceosome;K12820//pre-mRNA-splicing factor ATP-dependent RNA helicase DHX15/PRP43 [EC:3.…	GO:0000462//maturation of SSU-rRNA from tricistronic rRNA transcript (SSU-rRNA, 5.8S rRNA, LSU-rRNA);GO:0005524//ATP binding;GO:0000466//maturation of 5.8S rRNA from tricistronic rRNA transcript (SSU-rRNA, 5.8S rRNA, LSU-rRNA);GO:0004386//helicase activity;GO:0003676//nucleic acid binding;GO:0004004//ATP-dependent RNA helicase activity;GO:0071014//post-mRNA release spliceosomal complex;GO:0000463…
CL2965.Contig7_All	0.736	2.336	1.53778	0.0281251	0.00196167	K12820//pre-mRNA-splicing factor ATP-dependent RNA helicase DHX15/PRP43 [EC:3.6.4.13]+ko03040//Spliceosome;K12820//pre-mRNA-splicing factor ATP-dependent RNA helicase DHX15/PRP43 [EC:3.6.4.13]+ko03040//Spliceosome;K12820//pre-mRNA-splicing factor ATP-dependent RNA helicase DHX15/PRP43 [EC:3.6.4.13]+ko03040//Spliceosome	GO:0000462//maturation of SSU-rRNA from tricistronic rRNA transcript (SSU-rRNA, 5.8S rRNA, LSU-rRNA);GO:0005524//ATP binding;GO:0000466//maturation of 5.8S rRNA from tricistronic rRNA transcript (SSU-rRNA, 5.8S rRNA, LSU-rRNA);GO:0004386//helicase activity;GO:0003676//nucleic acid binding;GO:0004004//ATP-dependent RNA helicase activity;GO:0071014//post-mRNA release spliceosomal complex;GO:0000463…
CL297.Contig3_All	565.15	290.903	-0.888944	0.00460728	0.000196067	K01183//chitinase [EC:3.2.1.14]+ko00520//Amino sugar and nucleotide sugar metabolism+ko01100//Metabolic pathways;K22020//mucin-19;K19851//flocculation protein FLO11+ko04011//MAPK signaling pathway - yeast
CL2972.Contig1_All	3.716	2.063	-0.779859	0.0073292	0.000350609	K04739//cAMP-dependent protein kinase regulator;K04739//cAMP-dependent protein kinase regulator;K04739//cAMP-dependent protein kinase regulator;K04739//cAMP-dependent protein kinase regulator	GO:0030552//cAMP binding;GO:0070461//SAGA-type complex;GO:0016301//kinase activity;GO:0008603//cAMP-dependent protein kinase regulator activity;GO:0005952//cAMP-dependent protein kinase complex
CL2974.Contig2_All	4.19	2.443	-0.707391	0.0127028	0.000707075
CL2979.Contig1_All	0.24	1.24	2.08902	0.00282576	0.000106069	K14809//ATP-dependent RNA helicase DDX55/SPB4 [EC:3.6.4.13];K14809//ATP-dependent RNA helicase DDX55/SPB4 [EC:3.6.4.13];K14809//ATP-dependent RNA helicase DDX55/SPB4 [EC:3.6.4.13]	GO:0003723//RNA binding;GO:0005524//ATP binding;GO:0004386//helicase activity
CL2980.Contig3_All	482.703	261.686	-0.814791	0.002117	7.31178e-05
CL2983.Contig1_All	4.41	33.61	2.60462	4.69494e-05	8.50656e-07	K00262//glutamate dehydrogenase (NADP+) [EC:1.4.1.4]+ko00250//Alanine, aspartate and glutamate metabolism+ko00910//Nitrogen metabolism+ko00220//Arginine biosynthesis+ko01100//Metabolic pathways;K00262//glutamate dehydrogenase (NADP+) [EC:1.4.1.4]+ko00250//Alanine, aspartate and glutamate metabolism+ko00910//Nitrogen metabolism+ko00220//Arginine biosynthesis+ko01100//Metabolic pathways;K00262//glu…	GO:0006520//cellular amino acid metabolic process;GO:0000166//nucleotide binding;GO:0016639//oxidoreductase activity, acting on the CH-NH2 group of donors, NAD or NADP as acceptor
CL2989.Contig1_All	13.623	8.383	-0.637904	0.0254953	0.00171316	K10437//phenylacetate 2-hydroxylase [EC:1.14.14.54]+ko01100//Metabolic pathways+ko00360//Phenylalanine metabolism	GO:0016740//transferase activity
CL299.Contig2_All	2	3.436	0.813053	0.0304161	0.00218121
CL2991.Contig2_All	14.94	4.706	-1.54522	0.000191828	4.41243e-06	K02731//20S proteasome subunit alpha 4 [EC:3.4.25.1]+ko03050//Proteasome;K02731//20S proteasome subunit alpha 4 [EC:3.4.25.1]+ko03050//Proteasome;K02731//20S proteasome subunit alpha 4 [EC:3.4.25.1]+ko03050//Proteasome;K02731//20S proteasome subunit alpha 4 [EC:3.4.25.1]+ko03050//Proteasome	GO:0005634//nucleus;GO:0019773//proteasome core complex, alpha-subunit complex;GO:0042175//nuclear outer membrane-endoplasmic reticulum membrane network;GO:0004298//threonine-type endopeptidase activity;GO:0010499//proteasomal ubiquitin-independent protein catabolic process;GO:0005737//cytoplasm;GO:0034515//proteasome storage granule;GO:0006511//ubiquitin-dependent protein catabolic process;GO:00…
CL2993.Contig1_All	5.436	17.336	1.54108	0.0287365	0.00202564	K06630//14-3-3 protein epsilon+ko04011//MAPK signaling pathway - yeast;K06630//14-3-3 protein epsilon+ko04011//MAPK signaling pathway - yeast;K06630//14-3-3 protein epsilon+ko04011//MAPK signaling pathway - yeast	GO:0019904//protein domain specific binding
CL2993.Contig2_All	12.19	17.54	0.580077	0.000827612	2.4094e-05	K06630//14-3-3 protein epsilon+ko04011//MAPK signaling pathway - yeast;K06630//14-3-3 protein epsilon+ko04011//MAPK signaling pathway - yeast;K06630//14-3-3 protein epsilon+ko04011//MAPK signaling pathway - yeast;K06630//14-3-3 protein epsilon+ko04011//MAPK signaling pathway - yeast	GO:0019904//protein domain specific binding
CL2996.Contig2_All	211.953	124.67	-0.6944	0.0386792	0.00307597	K19851//flocculation protein FLO11+ko04011//MAPK signaling pathway - yeast;K05747//Wiskott-Aldrich syndrome protein+ko04144//Endocytosis	GO:0016021//integral component of membrane
CL2998.Contig2_All	1.76	0	-5.21324	1.3294e-10	8.06544e-13	K14325//RNA-binding protein with serine-rich domain 1+ko03013//RNA transport+ko03015//mRNA surveillance pathway
CL2998.Contig4_All	0.983	0.003	-4.1148	6.21944e-06	9.09394e-08	K14325//RNA-binding protein with serine-rich domain 1+ko03013//RNA transport+ko03015//mRNA surveillance pathway
CL2998.Contig5_All	2.33	4.343	0.94492	8.35055e-05	1.72398e-06	K14325//RNA-binding protein with serine-rich domain 1+ko03013//RNA transport+ko03015//mRNA surveillance pathway	GO:0003723//RNA binding
CL2998.Contig6_All	2.333	9.63	2.07278	1.66223e-20	3.19228e-23	K14325//RNA-binding protein with serine-rich domain 1+ko03013//RNA transport+ko03015//mRNA surveillance pathway	GO:0003723//RNA binding
CL3013.Contig1_All	53.216	1133.83	4.12772	9.52181e-20	1.99488e-22	K22020//mucin-19;K01183//chitinase [EC:3.2.1.14]+ko00520//Amino sugar and nucleotide sugar metabolism+ko01100//Metabolic pathways;K19851//flocculation protein FLO11+ko04011//MAPK signaling pathway - yeast
CL3013.Contig2_All	3.34	7.583	1.19062	0.00936283	0.00047609	K01183//chitinase [EC:3.2.1.14]+ko00520//Amino sugar and nucleotide sugar metabolism+ko01100//Metabolic pathways;K22020//mucin-19;K19851//flocculation protein FLO11+ko04011//MAPK signaling pathway - yeast
CL3013.Contig3_All	102.263	2403.5	4.23298	8.86861e-20	1.81932e-22	K01183//chitinase [EC:3.2.1.14]+ko00520//Amino sugar and nucleotide sugar metabolism+ko01100//Metabolic pathways;K22020//mucin-19;K19851//flocculation protein FLO11+ko04011//MAPK signaling pathway - yeast
CL3014.Contig2_All	15.27	20.686	0.492355	0.00869967	0.000435914	K07019//uncharacterized protein;K07019//uncharacterized protein;K07019//uncharacterized protein	GO:0016787//hydrolase activity
CL3015.Contig1_All	9.07	15.69	0.826006	0.0371116	0.00288165	K11294//nucleolin
CL3015.Contig2_All	15.27	10.79	-0.438007	0.00272576	0.000100531	K22020//mucin-19;K12879//THO complex subunit 2+ko03040//Spliceosome+ko03013//RNA transport
CL302.Contig3_All	2.2	1.366	-0.618306	0.00268929	9.89512e-05	K01183//chitinase [EC:3.2.1.14]+ko00520//Amino sugar and nucleotide sugar metabolism+ko01100//Metabolic pathways
CL3026.Contig2_All	33.846	18.153	-0.840441	0.00125929	3.96295e-05	K01183//chitinase [EC:3.2.1.14]+ko00520//Amino sugar and nucleotide sugar metabolism+ko01100//Metabolic pathways;K19851//flocculation protein FLO11+ko04011//MAPK signaling pathway - yeast
CL3028.Contig1_All	3.223	10.113	1.68245	2.61538e-14	9.58893e-17	K19851//flocculation protein FLO11+ko04011//MAPK signaling pathway - yeast;K01183//chitinase [EC:3.2.1.14]+ko00520//Amino sugar and nucleotide sugar metabolism+ko01100//Metabolic pathways	GO:0055085//transmembrane transport;GO:0016021//integral component of membrane
CL304.Contig1_All	35.21	53.246	0.605761	0.0188875	0.00116568
CL3041.Contig2_All	19.206	13	-0.499249	0.00285173	0.000107293	K00311//electron-transferring-flavoprotein dehydrogenase [EC:1.5.5.1];K00311//electron-transferring-flavoprotein dehydrogenase [EC:1.5.5.1];K00311//electron-transferring-flavoprotein dehydrogenase [EC:1.5.5.1];K00311//electron-transferring-flavoprotein dehydrogenase [EC:1.5.5.1]	GO:0004174//electron-transferring-flavoprotein dehydrogenase activity
CL3042.Contig2_All	0.02	8.953	2.98483	0.00448912	0.000188492	K19851//flocculation protein FLO11+ko04011//MAPK signaling pathway - yeast;K11397//chromatin modification-related protein VID21;K01183//chitinase [EC:3.2.1.14]+ko00520//Amino sugar and nucleotide sugar metabolism+ko01100//Metabolic pathways;K01183//chitinase [EC:3.2.1.14]+ko00520//Amino sugar and nucleotide sugar metabolism+ko01100//Metabolic pathways
CL3055.Contig1_All	1.436	4.29	1.52979	0.00433802	0.000181081	K09323//homeobox protein aristaless-like 3	GO:0005634//nucleus;GO:0006355//regulation of transcription, DNA-templated;GO:0043565//sequence-specific DNA binding
CL3057.Contig1_All	0.766	2.213	1.47672	0.010469	0.000547858	K11231//osomolarity two-component system, sensor histidine kinase SLN1 [EC:2.7.13.3]+ko04011//MAPK signaling pathway - yeast+ko04139//Mitophagy - yeast;K11231//osomolarity two-component system, sensor histidine kinase SLN1 [EC:2.7.13.3]+ko04011//MAPK signaling pathway - yeast+ko04139//Mitophagy - yeast;K11231//osomolarity two-component system, sensor histidine kinase SLN1 [EC:2.7.13.3]+ko04011//M…	GO:0000155//phosphorelay sensor kinase activity;GO:0005524//ATP binding;GO:0016021//integral component of membrane
CL3057.Contig4_All	24.12	53.173	1.1668	0.00240561	8.55734e-05	K11231//osomolarity two-component system, sensor histidine kinase SLN1 [EC:2.7.13.3]+ko04011//MAPK signaling pathway - yeast+ko04139//Mitophagy - yeast;K11231//osomolarity two-component system, sensor histidine kinase SLN1 [EC:2.7.13.3]+ko04011//MAPK signaling pathway - yeast+ko04139//Mitophagy - yeast;K11231//osomolarity two-component system, sensor histidine kinase SLN1 [EC:2.7.13.3]+ko04011//M…	GO:0000155//phosphorelay sensor kinase activity;GO:0005524//ATP binding;GO:0016021//integral component of membrane
CL306.Contig1_All	1.706	4.106	1.25294	0.0197447	0.0012341
CL306.Contig8_All	118.083	85.466	-0.403189	0.0183896	0.00112773
CL3066.Contig1_All	2.023	10.886	2.39184	6.64751e-11	3.82991e-13	K21440//ankyrin repeat domain-containing protein 50
CL3066.Contig2_All	7.35	11.756	0.734517	0.000988997	3.00873e-05	K21440//ankyrin repeat domain-containing protein 50
CL3069.Contig2_All	3.423	0.3	-2.22668	0.0414902	0.00340455	K22745//apoptosis-inducing factor 2;K01183//chitinase [EC:3.2.1.14]+ko00520//Amino sugar and nucleotide sugar metabolism+ko01100//Metabolic pathways;K22020//mucin-19;K11244//cell wall integrity and stress response component+ko04011//MAPK signaling pathway - yeast+ko04139//Mitophagy - yeast	GO:0016491//oxidoreductase activity
CL307.Contig2_All	295.636	540.93	0.913333	0.00398351	0.000163089	K01915//glutamine synthetase [EC:6.3.1.2]+ko00250//Alanine, aspartate and glutamate metabolism+ko00910//Nitrogen metabolism+ko00220//Arginine biosynthesis+ko01100//Metabolic pathways+ko01230//Biosynthesis of amino acids+ko00630//Glyoxylate and dicarboxylate metabolism;K01915//glutamine synthetase [EC:6.3.1.2]+ko00250//Alanine, aspartate and glutamate metabolism+ko00910//Nitrogen metabolism+ko0022…	GO:0004356//glutamate-ammonia ligase activity;GO:0005524//ATP binding;GO:0006542//glutamine biosynthetic process
CL3077.Contig1_All	371.793	220.036	-0.70767	0.00375804	0.000152061	K01183//chitinase [EC:3.2.1.14]+ko00520//Amino sugar and nucleotide sugar metabolism+ko01100//Metabolic pathways
CL3077.Contig3_All	102.783	59.016	-0.727972	0.015377	0.000903182	K00988//sulfate adenylyltransferase (ADP) / ATP adenylyltransferase [EC:2.7.7.5 2.7.7.53]+ko00920//Sulfur metabolism+ko00230//Purine metabolism+ko01100//Metabolic pathways	GO:0016021//integral component of membrane
CL308.Contig2_All	0.97	11.483	2.55422	0.00831489	0.000410721	K19851//flocculation protein FLO11+ko04011//MAPK signaling pathway - yeast;K01183//chitinase [EC:3.2.1.14]+ko00520//Amino sugar and nucleotide sugar metabolism+ko01100//Metabolic pathways;K22020//mucin-19	GO:0005524//ATP binding
CL308.Contig3_All	5.073	2.343	-1.02717	0.003324	0.000129269	K19851//flocculation protein FLO11+ko04011//MAPK signaling pathway - yeast;K01183//chitinase [EC:3.2.1.14]+ko00520//Amino sugar and nucleotide sugar metabolism+ko01100//Metabolic pathways;K22020//mucin-19;K01183//chitinase [EC:3.2.1.14]+ko00520//Amino sugar and nucleotide sugar metabolism+ko01100//Metabolic pathways	GO:0005524//ATP binding
CL308.Contig7_All	17.31	8.073	-1.01974	5.84952e-05	1.12083e-06	K19851//flocculation protein FLO11+ko04011//MAPK signaling pathway - yeast;K01183//chitinase [EC:3.2.1.14]+ko00520//Amino sugar and nucleotide sugar metabolism+ko01100//Metabolic pathways;K22020//mucin-19;K01183//chitinase [EC:3.2.1.14]+ko00520//Amino sugar and nucleotide sugar metabolism+ko01100//Metabolic pathways	GO:0005524//ATP binding
CL3083.Contig2_All	7.883	3.96	-0.924479	1.37729e-05	2.15211e-07	K05747//Wiskott-Aldrich syndrome protein+ko04144//Endocytosis	GO:1903475//mitotic actomyosin contractile ring assembly;GO:0071963//establishment or maintenance of cell polarity regulating cell shape;GO:0000147//actin cortical patch assembly;GO:0031097//medial cortex;GO:0043332//mating projection tip;GO:0044397//actin cortical patch internalization;GO:0045010//actin nucleation;GO:0003779//actin binding;GO:0030479//actin cortical patch;GO:1902404//mitotic act…
CL309.Contig3_All	17	44.546	1.357	0.0163589	0.000976779	K13281//UV DNA damage endonuclease [EC:3.-.-.-]	GO:1990731//UV-damage excision repair, DNA incision;GO:0005634//nucleus;GO:0006284//base-excision repair;GO:0006298//mismatch repair;GO:0000404//heteroduplex DNA loop binding;GO:0006289//nucleotide-excision repair;GO:0043504//mitochondrial DNA repair;GO:0005739//mitochondrion;GO:0006290//pyrimidine dimer repair;GO:1990043//5' deoxyribonuclease (pyrimidine dimer) activity
CL309.Contig4_All	0.726	6.98	2.81639	7.357e-05	1.4739e-06	K13281//UV DNA damage endonuclease [EC:3.-.-.-]	GO:1990731//UV-damage excision repair, DNA incision;GO:0005634//nucleus;GO:0006284//base-excision repair;GO:0009411//response to UV;GO:0006298//mismatch repair;GO:0000404//heteroduplex DNA loop binding;GO:0006289//nucleotide-excision repair;GO:0043504//mitochondrial DNA repair;GO:0005739//mitochondrion;GO:0004519//endonuclease activity;GO:0006290//pyrimidine dimer repair;GO:1990043//5' deoxyribon…
CL309.Contig5_All	21.756	1.286	-3.71983	1.91757e-15	6.27723e-18
CL3091.Contig3_All	15.053	7.073	-0.985856	0.0195944	0.00122301	K12823//ATP-dependent RNA helicase DDX5/DBP2 [EC:3.6.4.13]+ko03040//Spliceosome;K12823//ATP-dependent RNA helicase DDX5/DBP2 [EC:3.6.4.13]+ko03040//Spliceosome;K12823//ATP-dependent RNA helicase DDX5/DBP2 [EC:3.6.4.13]+ko03040//Spliceosome;K12823//ATP-dependent RNA helicase DDX5/DBP2 [EC:3.6.4.13]+ko03040//Spliceosome;K12823//ATP-dependent RNA helicase DDX5/DBP2 [EC:3.6.4.13]+ko03040//Spliceosome	GO:0005524//ATP binding;GO:0004386//helicase activity;GO:0003676//nucleic acid binding
CL3093.Contig1_All	6.64	0.413	-3.48608	2.17732e-09	1.57756e-11	K19475//WAS/WASL-interacting protein+ko04144//Endocytosis	GO:0005199//structural constituent of cell wall;GO:0003779//actin binding
CL3099.Contig1_All	17.073	57.82	1.70724	0.000261532	6.28973e-06	K20989//urea-proton symporter	GO:0016021//integral component of membrane;GO:0022857//transmembrane transporter activity
CL3099.Contig2_All	4.706	14.906	1.55133	0.0195429	0.00121551	K20989//urea-proton symporter	GO:0016021//integral component of membrane;GO:0022857//transmembrane transporter activity
CL31.Contig56_All	3.76	1.253	-1.42322	0.00580493	0.000262997	K14709//solute carrier family 39 (zinc transporter), member 1/2/3	GO:0046873//metal ion transmembrane transporter activity;GO:0016021//integral component of membrane
CL3100.Contig2_All	0.76	2.803	1.69818	0.0330099	0.00244214	K22020//mucin-19;K19851//flocculation protein FLO11+ko04011//MAPK signaling pathway - yeast;K01183//chitinase [EC:3.2.1.14]+ko00520//Amino sugar and nucleotide sugar metabolism+ko01100//Metabolic pathways	GO:0055085//transmembrane transport;GO:0016021//integral component of membrane
CL3106.Contig2_All	15.9	11.136	-0.452142	0.0342504	0.00257577	K16261//yeast amino acid transporter;K16261//yeast amino acid transporter	GO:1902269//positive regulation of polyamine transmembrane transport;GO:0006865//amino acid transport;GO:0000329//fungal-type vacuole membrane;GO:0005887//integral component of plasma membrane;GO:0016021//integral component of membrane;GO:1902274//positive regulation of (R)-carnitine transmembrane transport;GO:0005789//endoplasmic reticulum membrane;GO:0022857//transmembrane transporter activity
CL3113.Contig2_All	260.876	153.303	-0.728628	0.00395033	0.000161386	K00799//glutathione S-transferase [EC:2.5.1.18]+ko00480//Glutathione metabolism
CL3115.Contig2_All	23.24	30.98	0.475994	0.000969213	2.9384e-05	K05747//Wiskott-Aldrich syndrome protein+ko04144//Endocytosis;K15562//serine/threonine-protein kinase BUR1 [EC:2.7.11.22 2.7.11.23];K05747//Wiskott-Aldrich syndrome protein+ko04144//Endocytosis
CL3117.Contig1_All	7.11	0.8	-2.67297	7.48169e-05	1.51195e-06	K01183//chitinase [EC:3.2.1.14]+ko00520//Amino sugar and nucleotide sugar metabolism+ko01100//Metabolic pathways;K03006//DNA-directed RNA polymerase II subunit RPB1 [EC:2.7.7.6]+ko03020//RNA polymerase;K03006//DNA-directed RNA polymerase II subunit RPB1 [EC:2.7.7.6]+ko03020//RNA polymerase	GO:0050482//arachidonic acid secretion;GO:0006644//phospholipid metabolic process;GO:0016021//integral component of membrane;GO:0004623//phospholipase A2 activity
CL3117.Contig2_All	2.593	0.063	-2.57667	0.0192795	0.00119576	K01183//chitinase [EC:3.2.1.14]+ko00520//Amino sugar and nucleotide sugar metabolism+ko01100//Metabolic pathways;K03006//DNA-directed RNA polymerase II subunit RPB1 [EC:2.7.7.6]+ko03020//RNA polymerase;K03006//DNA-directed RNA polymerase II subunit RPB1 [EC:2.7.7.6]+ko03020//RNA polymerase	GO:0050482//arachidonic acid secretion;GO:0006644//phospholipid metabolic process;GO:0016021//integral component of membrane;GO:0004623//phospholipase A2 activity
CL312.Contig1_All	1.786	3.133	0.845046	0.0298862	0.00213277
CL312.Contig5_All	26.273	59.606	1.22001	9.94205e-06	1.50144e-07
CL3121.Contig2_All	3.8	1.726	-1.06672	0.000526038	1.42123e-05	K11244//cell wall integrity and stress response component+ko04011//MAPK signaling pathway - yeast+ko04139//Mitophagy - yeast;K11244//cell wall integrity and stress response component+ko04011//MAPK signaling pathway - yeast+ko04139//Mitophagy - yeast;K22020//mucin-19;K01183//chitinase [EC:3.2.1.14]+ko00520//Amino sugar and nucleotide sugar metabolism+ko01100//Metabolic pathways	GO:0000981//DNA-binding transcription factor activity, RNA polymerase II-specific;GO:0003677//DNA binding;GO:0005634//nucleus;GO:0008270//zinc ion binding
CL3128.Contig2_All	30.77	21.536	-0.447731	0.0340675	0.00255904	K06640//serine/threonine-protein kinase ATR [EC:2.7.11.1]	GO:0005524//ATP binding
CL313.Contig8_All	0.433	1.136	1.35713	0.0274273	0.00189505	K22315//sedoheptulose-bisphosphatase [EC:3.1.3.37];K22315//sedoheptulose-bisphosphatase [EC:3.1.3.37];K22315//sedoheptulose-bisphosphatase [EC:3.1.3.37]
CL3134.Contig3_All	124.6	167.333	0.485687	6.11671e-05	1.18805e-06	K13721//aminopeptidase 2 [EC:3.4.11.-];K13721//aminopeptidase 2 [EC:3.4.11.-]	GO:0120113//protein localization by the NVT pathway;GO:0008237//metallopeptidase activity;GO:0004177//aminopeptidase activity;GO:0008270//zinc ion binding;GO:0061957//NVT complex;GO:0005771//multivesicular body;GO:0000328//fungal-type vacuole lumen
CL3137.Contig1_All	7.756	4.61	-0.680332	0.00617508	0.000282462	K00128//aldehyde dehydrogenase (NAD+) [EC:1.2.1.3]+ko00410//beta-Alanine metabolism+ko00310//Lysine degradation+ko00010//Glycolysis / Gluconeogenesis+ko00380//Tryptophan metabolism+ko00330//Arginine and proline metabolism+ko00280//Valine, leucine and isoleucine degradation+ko01100//Metabolic pathways+ko01130//Biosynthesis of antibiotics+ko00053//Ascorbate and aldarate metabolism+ko00340//Histidin…	GO:0016620//oxidoreductase activity, acting on the aldehyde or oxo group of donors, NAD or NADP as acceptor
CL3137.Contig3_All	12.296	9.21	-0.353104	0.0112823	0.000609151	K00128//aldehyde dehydrogenase (NAD+) [EC:1.2.1.3]+ko00410//beta-Alanine metabolism+ko00310//Lysine degradation+ko00010//Glycolysis / Gluconeogenesis+ko00380//Tryptophan metabolism+ko00330//Arginine and proline metabolism+ko00280//Valine, leucine and isoleucine degradation+ko01100//Metabolic pathways+ko01130//Biosynthesis of antibiotics+ko00053//Ascorbate and aldarate metabolism+ko00340//Histidin…	GO:0016620//oxidoreductase activity, acting on the aldehyde or oxo group of donors, NAD or NADP as acceptor;GO:0030151//molybdenum ion binding;GO:0016021//integral component of membrane;GO:0003824//catalytic activity;GO:0030170//pyridoxal phosphate binding
CL3141.Contig1_All	31.38	24.493	-0.292599	0.0192359	0.00119222	K14794//ribosomal RNA-processing protein 12;K14794//ribosomal RNA-processing protein 12;K14794//ribosomal RNA-processing protein 12;K14794//ribosomal RNA-processing protein 12	GO:0000462//maturation of SSU-rRNA from tricistronic rRNA transcript (SSU-rRNA, 5.8S rRNA, LSU-rRNA);GO:0005634//nucleus;GO:0030688//preribosome, small subunit precursor
CL3142.Contig1_All	2.67	1.163	-1.09619	0.0211673	0.00134622	K01443//N-acetylglucosamine-6-phosphate deacetylase [EC:3.5.1.25]+ko00520//Amino sugar and nucleotide sugar metabolism+ko01130//Biosynthesis of antibiotics;K01443//N-acetylglucosamine-6-phosphate deacetylase [EC:3.5.1.25]+ko00520//Amino sugar and nucleotide sugar metabolism+ko01130//Biosynthesis of antibiotics;K01443//N-acetylglucosamine-6-phosphate deacetylase [EC:3.5.1.25]+ko00520//Amino sugar …	GO:0046872//metal ion binding;GO:0006044//N-acetylglucosamine metabolic process;GO:0008448//N-acetylglucosamine-6-phosphate deacetylase activity
CL3142.Contig2_All	74.56	31.54	-1.13415	0.0159039	0.000944055	K01443//N-acetylglucosamine-6-phosphate deacetylase [EC:3.5.1.25]+ko00520//Amino sugar and nucleotide sugar metabolism+ko01130//Biosynthesis of antibiotics;K01443//N-acetylglucosamine-6-phosphate deacetylase [EC:3.5.1.25]+ko00520//Amino sugar and nucleotide sugar metabolism+ko01130//Biosynthesis of antibiotics;K01443//N-acetylglucosamine-6-phosphate deacetylase [EC:3.5.1.25]+ko00520//Amino sugar …	GO:0046872//metal ion binding;GO:0006044//N-acetylglucosamine metabolic process;GO:0008448//N-acetylglucosamine-6-phosphate deacetylase activity
CL3148.Contig1_All	0.396	1.693	1.98741	0.000358721	9.01958e-06		GO:0046872//metal ion binding;GO:0016491//oxidoreductase activity
CL3152.Contig1_All	2.913	16.716	2.39488	9.43984e-07	1.17014e-08	K00480//salicylate hydroxylase [EC:1.14.13.1]+ko01100//Metabolic pathways	GO:0016021//integral component of membrane
CL3152.Contig2_All	21.006	59.803	1.45122	0.0137662	0.000787122	K00480//salicylate hydroxylase [EC:1.14.13.1]+ko01100//Metabolic pathways	GO:0016021//integral component of membrane
CL3158.Contig1_All	19.74	29.87	0.654855	0.0110712	0.000594367	K01061//carboxymethylenebutenolidase [EC:3.1.1.45]+ko01100//Metabolic pathways+ko01130//Biosynthesis of antibiotics+ko01110//Biosynthesis of secondary metabolites;K01061//carboxymethylenebutenolidase [EC:3.1.1.45]+ko01100//Metabolic pathways+ko01130//Biosynthesis of antibiotics+ko01110//Biosynthesis of secondary metabolites;K01061//carboxymethylenebutenolidase [EC:3.1.1.45]+ko01100//Metabolic pat…	GO:0032955//regulation of division septum assembly;GO:0005938//cell cortex;GO:0008360//regulation of cell shape;GO:0032956//regulation of actin cytoskeleton organization;GO:0003924//GTPase activity;GO:0016787//hydrolase activity;GO:0007264//small GTPase mediated signal transduction;GO:0000935//division septum;GO:0034613//cellular protein localization;GO:0005525//GTP binding;GO:0000917//division s…
CL3158.Contig2_All	12.096	8.126	-0.509191	0.00808426	0.000397315	K01061//carboxymethylenebutenolidase [EC:3.1.1.45]+ko01100//Metabolic pathways+ko01130//Biosynthesis of antibiotics+ko01110//Biosynthesis of secondary metabolites;K01061//carboxymethylenebutenolidase [EC:3.1.1.45]+ko01100//Metabolic pathways+ko01130//Biosynthesis of antibiotics+ko01110//Biosynthesis of secondary metabolites	GO:0032955//regulation of division septum assembly;GO:0005938//cell cortex;GO:0008360//regulation of cell shape;GO:0032956//regulation of actin cytoskeleton organization;GO:0003924//GTPase activity;GO:0007264//small GTPase mediated signal transduction;GO:0000935//division septum;GO:0034613//cellular protein localization;GO:0005525//GTP binding;GO:0000917//division septum assembly
CL3172.Contig4_All	1.68	10.776	2.66161	1.82363e-18	4.2186e-21
CL318.Contig3_All	19.18	25.4	0.466089	0.019763	0.00123611	K19475//WAS/WASL-interacting protein+ko04144//Endocytosis;K19475//WAS/WASL-interacting protein+ko04144//Endocytosis;K05747//Wiskott-Aldrich syndrome protein+ko04144//Endocytosis	GO:0016021//integral component of membrane
CL3188.Contig1_All	0.653	3.666	2.21789	0.00216675	7.5469e-05	K01611//S-adenosylmethionine decarboxylase [EC:4.1.1.50]+ko00330//Arginine and proline metabolism+ko01100//Metabolic pathways+ko00270//Cysteine and methionine metabolism;K01611//S-adenosylmethionine decarboxylase [EC:4.1.1.50]+ko00330//Arginine and proline metabolism+ko01100//Metabolic pathways+ko00270//Cysteine and methionine metabolism;K01611//S-adenosylmethionine decarboxylase [EC:4.1.1.50]+ko…	GO:0004014//adenosylmethionine decarboxylase activity;GO:0006597//spermine biosynthetic process;GO:0008295//spermidine biosynthetic process
CL3189.Contig2_All	54.993	73.923	0.478799	0.0418204	0.00343679	K06072//deoxyhypusine monooxygenase [EC:1.14.99.29];K06072//deoxyhypusine monooxygenase [EC:1.14.99.29];K06072//deoxyhypusine monooxygenase [EC:1.14.99.29];K06072//deoxyhypusine monooxygenase [EC:1.14.99.29]	GO:0000226//microtubule cytoskeleton organization;GO:0046872//metal ion binding;GO:0005634//nucleus;GO:0016787//hydrolase activity;GO:0019135//deoxyhypusine monooxygenase activity;GO:0008612//peptidyl-lysine modification to peptidyl-hypusine;GO:0005737//cytoplasm
CL3192.Contig1_All	6.163	3.506	-0.740515	0.0242417	0.00160358	K05665//ATP-binding cassette, subfamily C (CFTR/MRP), member 1 [EC:7.6.2.3]+ko02010//ABC transporters;K05665//ATP-binding cassette, subfamily C (CFTR/MRP), member 1 [EC:7.6.2.3]+ko02010//ABC transporters;K05665//ATP-binding cassette, subfamily C (CFTR/MRP), member 1 [EC:7.6.2.3]+ko02010//ABC transporters	GO:0005524//ATP binding;GO:0042626//ATPase activity, coupled to transmembrane movement of substances;GO:0016021//integral component of membrane
CL3195.Contig1_All	545.793	2079.8	1.82517	0.00121267	3.77916e-05	K01183//chitinase [EC:3.2.1.14]+ko00520//Amino sugar and nucleotide sugar metabolism+ko01100//Metabolic pathways;K19475//WAS/WASL-interacting protein+ko04144//Endocytosis;K01183//chitinase [EC:3.2.1.14]+ko00520//Amino sugar and nucleotide sugar metabolism+ko01100//Metabolic pathways;K01183//chitinase [EC:3.2.1.14]+ko00520//Amino sugar and nucleotide sugar metabolism+ko01100//Metabolic pathways	GO:0016021//integral component of membrane
CL3195.Contig2_All	1.983	5.956	1.52883	0.00998039	0.000514026	K01183//chitinase [EC:3.2.1.14]+ko00520//Amino sugar and nucleotide sugar metabolism+ko01100//Metabolic pathways;K19475//WAS/WASL-interacting protein+ko04144//Endocytosis;K01183//chitinase [EC:3.2.1.14]+ko00520//Amino sugar and nucleotide sugar metabolism+ko01100//Metabolic pathways;K01183//chitinase [EC:3.2.1.14]+ko00520//Amino sugar and nucleotide sugar metabolism+ko01100//Metabolic pathways	GO:0016021//integral component of membrane
CL3196.Contig2_All	3.726	7.42	1.01156	0.00653535	0.000301508	K03263//translation initiation factor 5A;K03263//translation initiation factor 5A;K03263//translation initiation factor 5A;K03263//translation initiation factor 5A	GO:0043022//ribosome binding;GO:0003743//translation initiation factor activity;GO:0006452//translational frameshifting;GO:0003746//translation elongation factor activity;GO:0045905//positive regulation of translational termination;GO:0045901//positive regulation of translational elongation
CL32.Contig1_All	0.563	9.886	3.39885	3.18114e-06	4.34594e-08	K22020//mucin-19;K19851//flocculation protein FLO11+ko04011//MAPK signaling pathway - yeast;K05349//beta-glucosidase [EC:3.2.1.21]+ko01100//Metabolic pathways+ko00500//Starch and sucrose metabolism+ko01110//Biosynthesis of secondary metabolites+ko00460//Cyanoamino acid metabolism;K01183//chitinase [EC:3.2.1.14]+ko00520//Amino sugar and nucleotide sugar metabolism+ko01100//Metabolic pathways	GO:0016021//integral component of membrane;GO:0022857//transmembrane transporter activity
CL32.Contig2_All	0.833	11.803	3.19087	1.29222e-05	2.01254e-07	K19851//flocculation protein FLO11+ko04011//MAPK signaling pathway - yeast;K22020//mucin-19;K01183//chitinase [EC:3.2.1.14]+ko00520//Amino sugar and nucleotide sugar metabolism+ko01100//Metabolic pathways	GO:0016021//integral component of membrane;GO:0022857//transmembrane transporter activity
CL32.Contig6_All	2.616	93.803	4.63832	1.03282e-17	2.56953e-20	K19851//flocculation protein FLO11+ko04011//MAPK signaling pathway - yeast;K22020//mucin-19;K01183//chitinase [EC:3.2.1.14]+ko00520//Amino sugar and nucleotide sugar metabolism+ko01100//Metabolic pathways	GO:0016021//integral component of membrane;GO:0022857//transmembrane transporter activity
CL321.Contig10_All	0.023	0.373	2.44564	0.0254528	0.00170641	K00077//2-dehydropantoate 2-reductase [EC:1.1.1.169]+ko00770//Pantothenate and CoA biosynthesis+ko01100//Metabolic pathways+ko01110//Biosynthesis of secondary metabolites;K00077//2-dehydropantoate 2-reductase [EC:1.1.1.169]+ko00770//Pantothenate and CoA biosynthesis+ko01100//Metabolic pathways+ko01110//Biosynthesis of secondary metabolites;K16261//yeast amino acid transporter	GO:0016491//oxidoreductase activity
CL321.Contig11_All	0.05	0.56	2.21164	0.0479717	0.00412065	K00077//2-dehydropantoate 2-reductase [EC:1.1.1.169]+ko00770//Pantothenate and CoA biosynthesis+ko01100//Metabolic pathways+ko01110//Biosynthesis of secondary metabolites;K00077//2-dehydropantoate 2-reductase [EC:1.1.1.169]+ko00770//Pantothenate and CoA biosynthesis+ko01100//Metabolic pathways+ko01110//Biosynthesis of secondary metabolites;K16261//yeast amino acid transporter	GO:0016491//oxidoreductase activity
CL321.Contig28_All	16.306	41.01	1.32968	0.00429293	0.000178567	K00077//2-dehydropantoate 2-reductase [EC:1.1.1.169]+ko00770//Pantothenate and CoA biosynthesis+ko01100//Metabolic pathways+ko01110//Biosynthesis of secondary metabolites;K00077//2-dehydropantoate 2-reductase [EC:1.1.1.169]+ko00770//Pantothenate and CoA biosynthesis+ko01100//Metabolic pathways+ko01110//Biosynthesis of secondary metabolites;K16261//yeast amino acid transporter;K00077//2-dehydropan…	GO:0016491//oxidoreductase activity
CL3211.Contig3_All	10.56	6.356	-0.655963	0.0329845	0.00243882	K19851//flocculation protein FLO11+ko04011//MAPK signaling pathway - yeast;K11422//histone-lysine N-methyltransferase SETD1 [EC:2.1.1.43]+ko00310//Lysine degradation	GO:0071467//cellular response to pH
CL3211.Contig4_All	2.406	1.173	-0.93662	0.0435171	0.00360126	K19851//flocculation protein FLO11+ko04011//MAPK signaling pathway - yeast;K11422//histone-lysine N-methyltransferase SETD1 [EC:2.1.1.43]+ko00310//Lysine degradation	GO:0071467//cellular response to pH
CL3219.Contig2_All	67.073	232.586	1.82581	2.76006e-17	7.10767e-20	K00958//sulfate adenylyltransferase [EC:2.7.7.4]+ko00920//Sulfur metabolism+ko00230//Purine metabolism+ko01100//Metabolic pathways+ko01130//Biosynthesis of antibiotics+ko00450//Selenocompound metabolism+ko00261//Monobactam biosynthesis;K00958//sulfate adenylyltransferase [EC:2.7.7.4]+ko00920//Sulfur metabolism+ko00230//Purine metabolism+ko01100//Metabolic pathways+ko01130//Biosynthesis of antibio…	GO:0000103//sulfate assimilation;GO:0005524//ATP binding;GO:0070814//hydrogen sulfide biosynthetic process;GO:0019344//cysteine biosynthetic process;GO:0004020//adenylylsulfate kinase activity;GO:0004781//sulfate adenylyltransferase (ATP) activity;GO:0005737//cytoplasm;GO:0009086//methionine biosynthetic process
CL3227.Contig2_All	28.193	19.736	-0.45577	0.00765608	0.000369253	K14713//solute carrier family 39 (zinc transporter), member 7;K14713//solute carrier family 39 (zinc transporter), member 7;K14713//solute carrier family 39 (zinc transporter), member 7	GO:0046873//metal ion transmembrane transporter activity;GO:0016021//integral component of membrane
CL323.Contig2_All	3.5	1.016	-1.64353	6.06918e-05	1.17352e-06	K00480//salicylate hydroxylase [EC:1.14.13.1]+ko01100//Metabolic pathways	GO:0000981//DNA-binding transcription factor activity, RNA polymerase II-specific;GO:0005634//nucleus;GO:0008270//zinc ion binding
CL3245.Contig2_All	20.566	15.67	-0.329985	0.0459399	0.00387898	K20286//TATA element modulatory factor;K20286//TATA element modulatory factor
CL3246.Contig2_All	18.746	76.18	1.97141	3.89158e-06	5.48636e-08	K19475//WAS/WASL-interacting protein+ko04144//Endocytosis;K19475//WAS/WASL-interacting protein+ko04144//Endocytosis;K05747//Wiskott-Aldrich syndrome protein+ko04144//Endocytosis;K19475//WAS/WASL-interacting protein+ko04144//Endocytosis	GO:0016787//hydrolase activity;GO:0016021//integral component of membrane
CL3247.Contig3_All	6.376	17.213	1.37435	0.0166965	0.00100131	K19851//flocculation protein FLO11+ko04011//MAPK signaling pathway - yeast;K13100//pre-mRNA-splicing factor CWC22;K13100//pre-mRNA-splicing factor CWC22;K01183//chitinase [EC:3.2.1.14]+ko00520//Amino sugar and nucleotide sugar metabolism+ko01100//Metabolic pathways	GO:0016021//integral component of membrane
CL3248.Contig2_All	12.336	20.776	0.790712	0.0299872	0.00214521	K01693//imidazoleglycerol-phosphate dehydratase [EC:4.2.1.19]+ko01100//Metabolic pathways+ko01230//Biosynthesis of amino acids+ko00340//Histidine metabolism+ko01110//Biosynthesis of secondary metabolites;K01693//imidazoleglycerol-phosphate dehydratase [EC:4.2.1.19]+ko01100//Metabolic pathways+ko01230//Biosynthesis of amino acids+ko00340//Histidine metabolism+ko01110//Biosynthesis of secondary met…	GO:0000105//histidine biosynthetic process;GO:0004424//imidazoleglycerol-phosphate dehydratase activity
CL325.Contig4_All	147.81	106.796	-0.408343	0.00222928	7.79385e-05	K19475//WAS/WASL-interacting protein+ko04144//Endocytosis;K19851//flocculation protein FLO11+ko04011//MAPK signaling pathway - yeast;K19475//WAS/WASL-interacting protein+ko04144//Endocytosis	GO:0009277//fungal-type cell wall;GO:0007155//cell adhesion;GO:0050839//cell adhesion molecule binding;GO:0000752//agglutination involved in conjugation with cellular fusion
CL3253.Contig1_All	8.936	25.466	1.44136	0.0206655	0.00130608	K01183//chitinase [EC:3.2.1.14]+ko00520//Amino sugar and nucleotide sugar metabolism+ko01100//Metabolic pathways	GO:0016021//integral component of membrane
CL3255.Contig2_All	7.446	10.75	0.579676	0.0392152	0.00312715	K11397//chromatin modification-related protein VID21
CL326.Contig1_All	24.65	47.003	0.976462	4.94518e-05	9.08699e-07	K14564//nucleolar protein 56+ko03008//Ribosome biogenesis in eukaryotes
CL3260.Contig1_All	27.81	21.63	-0.299612	0.0414902	0.00340276
CL3260.Contig2_All	5.103	7.853	0.672066	0.015377	0.000903902
CL3262.Contig2_All	45.65	60.976	0.474995	0.0296526	0.00211352
CL327.Contig9_All	3.54	8.143	1.23902	3.34407e-08	3.09433e-10
CL3274.Contig1_All	4.823	11.573	1.22664	0.0313775	0.00226425	K00008//L-iditol 2-dehydrogenase [EC:1.1.1.14]+ko01100//Metabolic pathways+ko00040//Pentose and glucuronate interconversions+ko00051//Fructose and mannose metabolism;K00008//L-iditol 2-dehydrogenase [EC:1.1.1.14]+ko01100//Metabolic pathways+ko00040//Pentose and glucuronate interconversions+ko00051//Fructose and mannose metabolism;K00008//L-iditol 2-dehydrogenase [EC:1.1.1.14]+ko01100//Metabolic p…
CL3275.Contig1_All	0.54	1.83	1.70632	0.00139036	4.44218e-05	K03469//ribonuclease HI [EC:3.1.26.4]+ko03030//DNA replication;K03469//ribonuclease HI [EC:3.1.26.4]+ko03030//DNA replication	GO:0004523//RNA-DNA hybrid ribonuclease activity;GO:0003676//nucleic acid binding
CL3275.Contig2_All	45.44	77.633	0.81553	0.0115318	0.000625642	K03469//ribonuclease HI [EC:3.1.26.4]+ko03030//DNA replication;K03469//ribonuclease HI [EC:3.1.26.4]+ko03030//DNA replication	GO:0004523//RNA-DNA hybrid ribonuclease activity;GO:0003676//nucleic acid binding
CL3279.Contig1_All	4.693	19.443	1.83745	0.0146454	0.000850817
CL3279.Contig2_All	13.086	34.126	1.36328	0.00821381	0.000404757
CL3281.Contig2_All	20.623	34.943	0.818062	1.8578e-07	1.99475e-09	K22020//mucin-19;K01183//chitinase [EC:3.2.1.14]+ko00520//Amino sugar and nucleotide sugar metabolism+ko01100//Metabolic pathways;K01183//chitinase [EC:3.2.1.14]+ko00520//Amino sugar and nucleotide sugar metabolism+ko01100//Metabolic pathways
CL3284.Contig2_All	10.056	2.866	-1.56415	0.0253363	0.00169749	K01487//guanine deaminase [EC:3.5.4.3]+ko00230//Purine metabolism+ko01100//Metabolic pathways;K01487//guanine deaminase [EC:3.5.4.3]+ko00230//Purine metabolism+ko01100//Metabolic pathways;K01487//guanine deaminase [EC:3.5.4.3]+ko00230//Purine metabolism+ko01100//Metabolic pathways	GO:0016810//hydrolase activity, acting on carbon-nitrogen (but not peptide) bonds
CL3285.Contig2_All	3.473	1.97	-0.745701	0.0448028	0.0037409	K22390//acid phosphatase type 7;K22390//acid phosphatase type 7	GO:0046872//metal ion binding;GO:0003993//acid phosphatase activity
CL3291.Contig2_All	100.643	63.416	-0.609208	0.00486333	0.00021036
CL3292.Contig1_All	4.193	11.81	1.48146	0.00151491	4.93265e-05	K11681//helicase SWR1 [EC:3.6.4.12];K02214//cell division control protein 7 [EC:2.7.11.1]+ko04113//Meiosis - yeast+ko04111//Cell cycle - yeast	GO:0000981//DNA-binding transcription factor activity, RNA polymerase II-specific;GO:0005634//nucleus;GO:0008270//zinc ion binding
CL3292.Contig2_All	10.783	7.843	-0.39777	0.0299304	0.00213854	K11681//helicase SWR1 [EC:3.6.4.12];K02214//cell division control protein 7 [EC:2.7.11.1]+ko04113//Meiosis - yeast+ko04111//Cell cycle - yeast	GO:0000981//DNA-binding transcription factor activity, RNA polymerase II-specific;GO:0005634//nucleus;GO:0008270//zinc ion binding
CL3296.Contig1_All	151.436	246.4	0.752473	0.0113465	0.00061391	K03283//heat shock 70kDa protein 1/2/6/8+ko03040//Spliceosome+ko04144//Endocytosis+ko04141//Protein processing in endoplasmic reticulum+ko04213//Longevity regulating pathway - multiple species	GO:0010494//cytoplasmic stress granule;GO:0005524//ATP binding;GO:0006415//translational termination;GO:0000054//ribosomal subunit export from nucleus;GO:0002181//cytoplasmic translation;GO:0006364//rRNA processing;GO:0006450//regulation of translational fidelity;GO:0042149//cellular response to glucose starvation;GO:0051083//'de novo' cotranslational protein folding;GO:0006452//translational fra…
CL3300.Contig1_All	0.946	0.14	-2.12443	0.03404	0.0025499
CL3302.Contig2_All	5.286	2.446	-1.00724	0.0406192	0.00329644
CL3303.Contig2_All	33.71	14.393	-1.14711	0.000431388	1.11843e-05	K19851//flocculation protein FLO11+ko04011//MAPK signaling pathway - yeast
CL3304.Contig1_All	6.083	8.09	0.463383	0.0398967	0.00319891	K15255//ATP-dependent DNA helicase PIF1 [EC:3.6.4.12]	GO:0006281//DNA repair;GO:0005524//ATP binding;GO:0004386//helicase activity;GO:0006310//DNA recombination;GO:0003678//DNA helicase activity;GO:0000723//telomere maintenance
CL331.Contig1_All	9.853	6.113	-0.618371	0.0040623	0.000167201	K08711//ATP-binding cassette, subfamily G (WHITE), member 2, PDR+ko02010//ABC transporters;K08711//ATP-binding cassette, subfamily G (WHITE), member 2, PDR+ko02010//ABC transporters	GO:0005524//ATP binding;GO:0042626//ATPase activity, coupled to transmembrane movement of substances;GO:0016021//integral component of membrane
CL331.Contig5_All	2.813	1.196	-1.10784	0.0322869	0.00237033	K08711//ATP-binding cassette, subfamily G (WHITE), member 2, PDR+ko02010//ABC transporters;K08711//ATP-binding cassette, subfamily G (WHITE), member 2, PDR+ko02010//ABC transporters	GO:0005524//ATP binding;GO:0042626//ATPase activity, coupled to transmembrane movement of substances;GO:0016021//integral component of membrane
CL3311.Contig1_All	99.343	64.443	-0.573983	6.30763e-09	5.12077e-11	K02893//large subunit ribosomal protein L23Ae+ko03010//Ribosome;K02893//large subunit ribosomal protein L23Ae+ko03010//Ribosome;K02893//large subunit ribosomal protein L23Ae+ko03010//Ribosome	GO:0005840//ribosome;GO:0006412//translation;GO:0003735//structural constituent of ribosome
CL3314.Contig2_All	2.676	6.04	1.17203	0.0331853	0.00246525
CL3327.Contig1_All	5.156	12.923	1.33825	0.000650553	1.81727e-05	K08286//protein-serine/threonine kinase [EC:2.7.11.-];K08286//protein-serine/threonine kinase [EC:2.7.11.-]	GO:0005524//ATP binding;GO:0004672//protein kinase activity
CL3336.Contig2_All	1.04	0	-3.45835	0.000437886	1.14484e-05
CL3336.Contig4_All	2.973	5.843	1.01042	0.000338285	8.41616e-06
CL3342.Contig2_All	9.533	6.183	-0.561772	0.00562995	0.000253103	K03380//phenol 2-monooxygenase [EC:1.14.13.7]	GO:0000981//DNA-binding transcription factor activity, RNA polymerase II-specific;GO:0003677//DNA binding;GO:0005634//nucleus;GO:0008270//zinc ion binding;GO:0016021//integral component of membrane;GO:0006351//transcription, DNA-templated
CL3346.Contig2_All	1.433	0.613	-1.14168	0.00560777	0.000251617
CL3352.Contig3_All	53.903	30.493	-0.752385	7.53146e-05	1.52822e-06	K01183//chitinase [EC:3.2.1.14]+ko00520//Amino sugar and nucleotide sugar metabolism+ko01100//Metabolic pathways;K19898//alpha-agglutinin	GO:0016021//integral component of membrane
CL3354.Contig2_All	59.32	14.3	-1.9481	2.98968e-15	1.03221e-17	K00480//salicylate hydroxylase [EC:1.14.13.1]+ko01100//Metabolic pathways;K00480//salicylate hydroxylase [EC:1.14.13.1]+ko01100//Metabolic pathways;K00480//salicylate hydroxylase [EC:1.14.13.1]+ko01100//Metabolic pathways	GO:0004497//monooxygenase activity;GO:0071949//FAD binding
CL3359.Contig2_All	0.87	2.226	1.31896	0.0239957	0.00157835	K19851//flocculation protein FLO11+ko04011//MAPK signaling pathway - yeast;K01183//chitinase [EC:3.2.1.14]+ko00520//Amino sugar and nucleotide sugar metabolism+ko01100//Metabolic pathways;K05349//beta-glucosidase [EC:3.2.1.21]+ko01100//Metabolic pathways+ko00500//Starch and sucrose metabolism+ko01110//Biosynthesis of secondary metabolites+ko00460//Cyanoamino acid metabolism
CL3361.Contig1_All	5.25	17.176	1.60237	0.0132577	0.000746473	K05658//ATP-binding cassette, subfamily B (MDR/TAP), member 1 [EC:7.6.2.2]+ko02010//ABC transporters;K05658//ATP-binding cassette, subfamily B (MDR/TAP), member 1 [EC:7.6.2.2]+ko02010//ABC transporters;K05658//ATP-binding cassette, subfamily B (MDR/TAP), member 1 [EC:7.6.2.2]+ko02010//ABC transporters;K05658//ATP-binding cassette, subfamily B (MDR/TAP), member 1 [EC:7.6.2.2]+ko02010//ABC transpor…	GO:0005524//ATP binding;GO:0042626//ATPase activity, coupled to transmembrane movement of substances;GO:0016021//integral component of membrane
CL3361.Contig3_All	3.526	19.493	2.21087	0.00122536	3.84012e-05	K05658//ATP-binding cassette, subfamily B (MDR/TAP), member 1 [EC:7.6.2.2]+ko02010//ABC transporters;K05658//ATP-binding cassette, subfamily B (MDR/TAP), member 1 [EC:7.6.2.2]+ko02010//ABC transporters	GO:0005524//ATP binding;GO:0042626//ATPase activity, coupled to transmembrane movement of substances;GO:0016021//integral component of membrane
CL3363.Contig2_All	45.083	60.616	0.486565	0.0134584	0.000759532	K13303//serum/glucocorticoid-regulated kinase 2 [EC:2.7.11.1];K13303//serum/glucocorticoid-regulated kinase 2 [EC:2.7.11.1];K13303//serum/glucocorticoid-regulated kinase 2 [EC:2.7.11.1];K13303//serum/glucocorticoid-regulated kinase 2 [EC:2.7.11.1];K13303//serum/glucocorticoid-regulated kinase 2 [EC:2.7.11.1]	GO:0004674//protein serine/threonine kinase activity;GO:0005524//ATP binding
CL3365.Contig2_All	0.35	2.1	2.4149	1.98239e-05	3.25359e-07	K02178//checkpoint serine/threonine-protein kinase [EC:2.7.11.1]+ko04113//Meiosis - yeast+ko04111//Cell cycle - yeast	GO:0016787//hydrolase activity;GO:0003824//catalytic activity
CL3370.Contig1_All	4.976	10.52	1.0717	0.0486601	0.0041904	K01598//phosphopantothenoylcysteine decarboxylase [EC:4.1.1.36]+ko00770//Pantothenate and CoA biosynthesis+ko01100//Metabolic pathways	GO:0016301//kinase activity
CL3375.Contig1_All	0.763	2.08	1.3629	0.0404596	0.00326716	K10436//microtubule-associated protein, RP/EB family	GO:0015986//ATP synthesis coupled proton transport;GO:0000276//mitochondrial proton-transporting ATP synthase complex, coupling factor F(o);GO:0016021//integral component of membrane
CL3376.Contig3_All	73.136	48.716	-0.525491	0.0125577	0.00069555	K22020//mucin-19;K19851//flocculation protein FLO11+ko04011//MAPK signaling pathway - yeast;K14775//ribosome biogenesis protein UTP30	GO:0016757//transferase activity, transferring glycosyl groups;GO:0016021//integral component of membrane;GO:0016740//transferase activity
CL338.Contig7_All	1.896	0.87	-1.04191	0.00688858	0.000322848	K05665//ATP-binding cassette, subfamily C (CFTR/MRP), member 1 [EC:7.6.2.3]+ko02010//ABC transporters;K05665//ATP-binding cassette, subfamily C (CFTR/MRP), member 1 [EC:7.6.2.3]+ko02010//ABC transporters	GO:0005524//ATP binding;GO:0042626//ATPase activity, coupled to transmembrane movement of substances;GO:0016021//integral component of membrane
CL3384.Contig1_All	3.253	16.183	2.12583	0.000626376	1.74426e-05	K22020//mucin-19;K19851//flocculation protein FLO11+ko04011//MAPK signaling pathway - yeast	GO:0016021//integral component of membrane
CL3394.Contig5_All	1.843	4.383	1.27465	0.000432479	1.12693e-05	K18457//L-proline amide hydrolase [EC:3.5.1.101];K18457//L-proline amide hydrolase [EC:3.5.1.101];K18457//L-proline amide hydrolase [EC:3.5.1.101]	GO:0008233//peptidase activity;GO:0008168//methyltransferase activity;GO:0016021//integral component of membrane
CL3394.Contig6_All	4.543	9.686	1.11686	0.00330326	0.000128318	K18457//L-proline amide hydrolase [EC:3.5.1.101];K18457//L-proline amide hydrolase [EC:3.5.1.101];K18457//L-proline amide hydrolase [EC:3.5.1.101]	GO:0008233//peptidase activity;GO:0008168//methyltransferase activity;GO:0016021//integral component of membrane
CL3396.Contig2_All	32.836	22.326	-0.496494	0.00241481	8.61116e-05	K20306//trafficking protein particle complex subunit 9;K16066//3-hydroxy acid dehydrogenase / malonic semialdehyde reductase [EC:1.1.1.381 1.1.1.-]+ko01100//Metabolic pathways+ko00260//Glycine, serine and threonine metabolism+ko00240//Pyrimidine metabolism;K00059//3-oxoacyl-[acyl-carrier protein] reductase [EC:1.1.1.100]+ko01100//Metabolic pathways+ko01130//Biosynthesis of antibiotics+ko00061//Fa…
CL3398.Contig2_All	18.2	10.846	-0.682267	0.0206655	0.00130464	K15303//aflatoxin B1 aldehyde reductase;K15303//aflatoxin B1 aldehyde reductase;K15303//aflatoxin B1 aldehyde reductase	GO:0016491//oxidoreductase activity
CL340.Contig3_All	1.123	0	-5.42874	1.36202e-11	7.31213e-14	K21440//ankyrin repeat domain-containing protein 50;K01183//chitinase [EC:3.2.1.14]+ko00520//Amino sugar and nucleotide sugar metabolism+ko01100//Metabolic pathways;K21440//ankyrin repeat domain-containing protein 50	GO:0004252//serine-type endopeptidase activity;GO:0008237//metallopeptidase activity
CL3407.Contig1_All	11.206	6.713	-0.671389	0.0190922	0.00118248	K13095//splicing factor 1;K13095//splicing factor 1;K13095//splicing factor 1	GO:0000398//mRNA splicing, via spliceosome;GO:0045131//pre-mRNA branch point binding;GO:0008270//zinc ion binding
CL341.Contig3_All	0.623	0.203	-1.47963	0.00803099	0.000393996	K08874//transformation/transcription domain-associated protein;K08874//transformation/transcription domain-associated protein;K08874//transformation/transcription domain-associated protein	GO:0016301//kinase activity;GO:0016573//histone acetylation;GO:0000123//histone acetyltransferase complex
CL341.Contig5_All	1.4	0	-5.42768	1.32885e-12	6.26406e-15	K12366//engulfment and cell motility protein 1;K12366//engulfment and cell motility protein 1
CL3415.Contig1_All	10.366	6.286	-0.6542	0.00180969	6.05048e-05	K19851//flocculation protein FLO11+ko04011//MAPK signaling pathway - yeast;K22020//mucin-19;K19898//alpha-agglutinin	GO:0004252//serine-type endopeptidase activity;GO:0055085//transmembrane transport;GO:0016021//integral component of membrane
CL342.Contig1_All	5.906	1.14	-2.02106	0.00541582	0.00024064	K22020//mucin-19;K19851//flocculation protein FLO11+ko04011//MAPK signaling pathway - yeast;K03006//DNA-directed RNA polymerase II subunit RPB1 [EC:2.7.7.6]+ko03020//RNA polymerase	GO:0005975//carbohydrate metabolic process;GO:0016021//integral component of membrane;GO:0003700//DNA-binding transcription factor activity
CL342.Contig3_All	3.916	0.753	-2.05693	0.00213839	7.42945e-05	K22020//mucin-19;K19851//flocculation protein FLO11+ko04011//MAPK signaling pathway - yeast;K03006//DNA-directed RNA polymerase II subunit RPB1 [EC:2.7.7.6]+ko03020//RNA polymerase	GO:0005975//carbohydrate metabolic process;GO:0016021//integral component of membrane;GO:0003700//DNA-binding transcription factor activity
CL3420.Contig3_All	9.963	14.613	0.607622	0.0217485	0.00139636	K22020//mucin-19;K01183//chitinase [EC:3.2.1.14]+ko00520//Amino sugar and nucleotide sugar metabolism+ko01100//Metabolic pathways;K19851//flocculation protein FLO11+ko04011//MAPK signaling pathway - yeast;K05349//beta-glucosidase [EC:3.2.1.21]+ko01100//Metabolic pathways+ko00500//Starch and sucrose metabolism+ko01110//Biosynthesis of secondary metabolites+ko00460//Cyanoamino acid metabolism	GO:0006506//GPI anchor biosynthetic process;GO:0006355//regulation of transcription, DNA-templated;GO:0016021//integral component of membrane;GO:0046983//protein dimerization activity;GO:0031227//intrinsic component of endoplasmic reticulum membrane
CL3421.Contig1_All	0.896	21.65	4.25453	1.84136e-18	4.33999e-21	K19792//low-affinity ferrous iron transport protein;K19792//low-affinity ferrous iron transport protein	GO:0055085//transmembrane transport;GO:0016021//integral component of membrane
CL3430.Contig1_All	5.183	2.006	-1.21923	0.0475679	0.00407488	K00018//glycerate dehydrogenase [EC:1.1.1.29]+ko01100//Metabolic pathways+ko01130//Biosynthesis of antibiotics+ko01110//Biosynthesis of secondary metabolites+ko00260//Glycine, serine and threonine metabolism+ko00680//Methane metabolism+ko01200//Carbon metabolism+ko00630//Glyoxylate and dicarboxylate metabolism;K00058//D-3-phosphoglycerate dehydrogenase / 2-oxoglutarate reductase [EC:1.1.1.95 1.1.…	GO:0016616//oxidoreductase activity, acting on the CH-OH group of donors, NAD or NADP as acceptor;GO:0051287//NAD binding;GO:0055114//oxidation-reduction process
CL3438.Contig1_All	0.376	2.3	2.35729	0.000597866	1.65182e-05	K08158//MFS transporter, DHA1 family, multidrug resistance protein;K08157//MFS transporter, DHA1 family, multidrug resistance protein;K08157//MFS transporter, DHA1 family, multidrug resistance protein	GO:0055085//transmembrane transport;GO:0016021//integral component of membrane
CL3438.Contig2_All	4.26	15.576	1.83161	4.69494e-05	8.5452e-07	K08157//MFS transporter, DHA1 family, multidrug resistance protein;K08158//MFS transporter, DHA1 family, multidrug resistance protein;K08157//MFS transporter, DHA1 family, multidrug resistance protein	GO:0055085//transmembrane transport;GO:0016021//integral component of membrane
CL3457.Contig1_All	18.19	8.933	-0.9369	0.0223961	0.00144772	K01240//uridine nucleosidase [EC:3.2.2.3]+ko00760//Nicotinate and nicotinamide metabolism+ko00240//Pyrimidine metabolism;K01240//uridine nucleosidase [EC:3.2.2.3]+ko00760//Nicotinate and nicotinamide metabolism+ko00240//Pyrimidine metabolism;K01240//uridine nucleosidase [EC:3.2.2.3]+ko00760//Nicotinate and nicotinamide metabolism+ko00240//Pyrimidine metabolism	GO:0006218//uridine catabolic process;GO:0019358//nicotinate nucleotide salvage;GO:0034356//NAD biosynthesis via nicotinamide riboside salvage pathway;GO:0006216//cytidine catabolic process;GO:0008655//pyrimidine-containing compound salvage;GO:0070636//nicotinic acid riboside hydrolase activity;GO:0045437//uridine nucleosidase activity;GO:0070635//nicotinamide riboside hydrolase activity
CL3465.Contig1_All	6.65	11.07	0.775418	0.0102434	0.000532489
CL3465.Contig2_All	49.136	63.053	0.409431	0.0110794	0.000595292
CL3476.Contig1_All	8.436	4.743	-0.756888	0.0458306	0.00386272	K22211//D-lactate dehydratase [EC:4.2.1.130]+ko00620//Pyruvate metabolism;K22211//D-lactate dehydratase [EC:4.2.1.130]+ko00620//Pyruvate metabolism	GO:0016021//integral component of membrane
CL3476.Contig2_All	360.66	184.71	-0.896795	0.000132509	2.90917e-06	K22211//D-lactate dehydratase [EC:4.2.1.130]+ko00620//Pyruvate metabolism;K22211//D-lactate dehydratase [EC:4.2.1.130]+ko00620//Pyruvate metabolism	GO:0016021//integral component of membrane
CL3478.Contig2_All	11.286	16.773	0.631114	1.47655e-07	1.55317e-09	K19850//protein OPY2+ko04011//MAPK signaling pathway - yeast;K19850//protein OPY2+ko04011//MAPK signaling pathway - yeast;K19850//protein OPY2+ko04011//MAPK signaling pathway - yeast	GO:0016021//integral component of membrane
CL348.Contig1_All	8.783	2.7	-1.55872	0.000861771	2.5381e-05	K08257//mannan endo-1,6-alpha-mannosidase [EC:3.2.1.101];K08257//mannan endo-1,6-alpha-mannosidase [EC:3.2.1.101]	GO:0008496//mannan endo-1,6-alpha-mannosidase activity;GO:0016052//carbohydrate catabolic process
CL348.Contig2_All	2.463	0	-6.47237	2.69855e-21	4.47579e-24	K08257//mannan endo-1,6-alpha-mannosidase [EC:3.2.1.101];K08257//mannan endo-1,6-alpha-mannosidase [EC:3.2.1.101]	GO:0008496//mannan endo-1,6-alpha-mannosidase activity;GO:0016052//carbohydrate catabolic process
CL348.Contig3_All	4.843	2.18	-1.05078	0.0100276	0.000518647	K08257//mannan endo-1,6-alpha-mannosidase [EC:3.2.1.101];K08257//mannan endo-1,6-alpha-mannosidase [EC:3.2.1.101]	GO:0008496//mannan endo-1,6-alpha-mannosidase activity;GO:0016052//carbohydrate catabolic process
CL349.Contig6_All	3.24	0	-7.11945	6.8131e-27	5.05533e-30	K05954//protein farnesyltransferase subunit beta [EC:2.5.1.58]+ko00900//Terpenoid backbone biosynthesis+ko01130//Biosynthesis of antibiotics;K05954//protein farnesyltransferase subunit beta [EC:2.5.1.58]+ko00900//Terpenoid backbone biosynthesis+ko01130//Biosynthesis of antibiotics;K05954//protein farnesyltransferase subunit beta [EC:2.5.1.58]+ko00900//Terpenoid backbone biosynthesis+ko01130//Bios…	GO:0005965//protein farnesyltransferase complex;GO:0008270//zinc ion binding;GO:0004660//protein farnesyltransferase activity;GO:0018343//protein farnesylation
CL349.Contig7_All	3.39	7.073	1.07906	0.0251888	0.00168431	K05954//protein farnesyltransferase subunit beta [EC:2.5.1.58]+ko00900//Terpenoid backbone biosynthesis+ko01130//Biosynthesis of antibiotics;K19851//flocculation protein FLO11+ko04011//MAPK signaling pathway - yeast;K22020//mucin-19;K01183//chitinase [EC:3.2.1.14]+ko00520//Amino sugar and nucleotide sugar metabolism+ko01100//Metabolic pathways
CL3490.Contig2_All	1.19	5.19	1.83809	0.0292339	0.00207091	K03017//DNA-directed RNA polymerase II subunit RPB9+ko03020//RNA polymerase;K03017//DNA-directed RNA polymerase II subunit RPB9+ko03020//RNA polymerase;K03017//DNA-directed RNA polymerase II subunit RPB9+ko03020//RNA polymerase	GO:0005665//RNA polymerase II, core complex;GO:0006283//transcription-coupled nucleotide-excision repair;GO:0001193//maintenance of transcriptional fidelity during DNA-templated transcription elongation from RNA polymerase II promoter;GO:0006351//transcription, DNA-templated;GO:0003968//RNA-directed 5'-3' RNA polymerase activity;GO:0003676//nucleic acid binding;GO:0003899//DNA-directed 5'-3' RNA …
CL3498.Contig2_All	27.77	94.106	1.70853	0.000433871	1.13245e-05	K01183//chitinase [EC:3.2.1.14]+ko00520//Amino sugar and nucleotide sugar metabolism+ko01100//Metabolic pathways;K22020//mucin-19;K19851//flocculation protein FLO11+ko04011//MAPK signaling pathway - yeast	GO:0009277//fungal-type cell wall;GO:0007155//cell adhesion;GO:0050839//cell adhesion molecule binding;GO:0000752//agglutination involved in conjugation with cellular fusion;GO:0005516//calmodulin binding;GO:0008017//microtubule binding
CL3509.Contig3_All	10.03	14.02	0.540415	0.00414996	0.000171353	K11375//elongator complex protein 4;K11375//elongator complex protein 4;K11375//elongator complex protein 4	GO:0002098//tRNA wobble uridine modification;GO:0033588//Elongator holoenzyme complex
CL3517.Contig2_All	28.16	15.503	-0.787031	0.0459387	0.00387585		GO:0016787//hydrolase activity
CL3518.Contig2_All	9.896	4.803	-0.971276	1.40576e-05	2.20589e-07	K21547//C6 transcription factor Pro1;K21547//C6 transcription factor Pro1;K21547//C6 transcription factor Pro1	GO:0000981//DNA-binding transcription factor activity, RNA polymerase II-specific;GO:0005634//nucleus;GO:0016787//hydrolase activity;GO:0008270//zinc ion binding
CL352.Contig2_All	0.55	1.793	1.55663	0.0360927	0.0027663	K04709//Acyl-CoA-dependent ceramide synthase [EC:2.3.1.24]+ko00600//Sphingolipid metabolism+ko01100//Metabolic pathways;K04709//Acyl-CoA-dependent ceramide synthase [EC:2.3.1.24]+ko00600//Sphingolipid metabolism+ko01100//Metabolic pathways;K04709//Acyl-CoA-dependent ceramide synthase [EC:2.3.1.24]+ko00600//Sphingolipid metabolism+ko01100//Metabolic pathways	GO:0016746//transferase activity, transferring acyl groups;GO:0016021//integral component of membrane
CL352.Contig4_All	28.7	48.313	0.793006	0.0361869	0.00277668	K04709//Acyl-CoA-dependent ceramide synthase [EC:2.3.1.24]+ko00600//Sphingolipid metabolism+ko01100//Metabolic pathways	GO:0016746//transferase activity, transferring acyl groups;GO:0016021//integral component of membrane
CL3525.Contig1_All	5.093	7.723	0.657057	0.0232254	0.00151146	K22020//mucin-19
CL3526.Contig2_All	7.69	13.4	0.854739	3.92442e-05	6.95437e-07
CL3527.Contig4_All	394.21	208.41	-0.860507	2.37255e-15	8.07729e-18	K01199//glucan endo-1,3-beta-D-glucosidase [EC:3.2.1.39]+ko00500//Starch and sucrose metabolism;K22020//mucin-19;K17974//protein JSN1
CL353.Contig15_All	13.623	5.653	-1.18913	1.45549e-07	1.51832e-09	K13352//peroxin-11B+ko04146//Peroxisome;K13352//peroxin-11B+ko04146//Peroxisome;K13352//peroxin-11B+ko04146//Peroxisome	GO:0003723//RNA binding
CL3530.Contig1_All	7.926	3.446	-1.13133	4.38359e-05	7.84844e-07	K02863//large subunit ribosomal protein L1+ko03010//Ribosome;K02863//large subunit ribosomal protein L1+ko03010//Ribosome;K02863//large subunit ribosomal protein L1+ko03010//Ribosome	GO:0005840//ribosome;GO:0016021//integral component of membrane
CL3532.Contig1_All	2.99	1.62	-0.80879	0.0275479	0.00190698	K19851//flocculation protein FLO11+ko04011//MAPK signaling pathway - yeast;K01183//chitinase [EC:3.2.1.14]+ko00520//Amino sugar and nucleotide sugar metabolism+ko01100//Metabolic pathways;K22020//mucin-19;K01183//chitinase [EC:3.2.1.14]+ko00520//Amino sugar and nucleotide sugar metabolism+ko01100//Metabolic pathways	GO:0016787//hydrolase activity
CL3535.Contig2_All	73.936	223.456	1.57998	0.000137301	3.02635e-06	K00688//glycogen phosphorylase [EC:2.4.1.1]+ko01100//Metabolic pathways+ko00500//Starch and sucrose metabolism+ko01110//Biosynthesis of secondary metabolites;K00688//glycogen phosphorylase [EC:2.4.1.1]+ko01100//Metabolic pathways+ko00500//Starch and sucrose metabolism+ko01110//Biosynthesis of secondary metabolites;K00688//glycogen phosphorylase [EC:2.4.1.1]+ko01100//Metabolic pathways+ko00500//St…	GO:0007186//G protein-coupled receptor signaling pathway;GO:0102250//linear malto-oligosaccharide phosphorylase activity;GO:0005834//heterotrimeric G-protein complex;GO:0003924//GTPase activity;GO:0102499//SHG alpha-glucan phosphorylase activity;GO:0031683//G-protein beta/gamma-subunit complex binding;GO:0001664//G protein-coupled receptor binding;GO:0005975//carbohydrate metabolic process;GO:000…
CL3536.Contig1_All	5.813	24.636	1.96255	0.000710055	2.02067e-05
CL3536.Contig2_All	4.666	19.41	1.87646	0.00631401	0.000289919
CL3539.Contig1_All	556.476	433.66	-0.308603	0.00291513	0.000110429	K19475//WAS/WASL-interacting protein+ko04144//Endocytosis;K03006//DNA-directed RNA polymerase II subunit RPB1 [EC:2.7.7.6]+ko03020//RNA polymerase	GO:0016021//integral component of membrane;GO:0016874//ligase activity
CL3544.Contig2_All	3.79	8.453	1.15993	0.0110355	0.000591487	K19851//flocculation protein FLO11+ko04011//MAPK signaling pathway - yeast;K22020//mucin-19;K01183//chitinase [EC:3.2.1.14]+ko00520//Amino sugar and nucleotide sugar metabolism+ko01100//Metabolic pathways	GO:0016021//integral component of membrane;GO:0022857//transmembrane transporter activity
CL3544.Contig3_All	73.773	159.1	1.13092	0.000735039	2.10781e-05	K19851//flocculation protein FLO11+ko04011//MAPK signaling pathway - yeast;K22020//mucin-19;K01183//chitinase [EC:3.2.1.14]+ko00520//Amino sugar and nucleotide sugar metabolism+ko01100//Metabolic pathways	GO:0016021//integral component of membrane;GO:0022857//transmembrane transporter activity
CL3549.Contig1_All	1.176	2.23	0.951001	0.0359773	0.00275274	K01183//chitinase [EC:3.2.1.14]+ko00520//Amino sugar and nucleotide sugar metabolism+ko01100//Metabolic pathways	GO:0005576//extracellular region;GO:0003950//NAD+ ADP-ribosyltransferase activity;GO:0009405//pathogenesis
CL3557.Contig1_All	1.226	2.983	1.26331	0.0243926	0.00161617	K19851//flocculation protein FLO11+ko04011//MAPK signaling pathway - yeast	GO:0000981//DNA-binding transcription factor activity, RNA polymerase II-specific;GO:0005634//nucleus;GO:0008270//zinc ion binding
CL3558.Contig1_All	22.31	14.016	-0.6098	8.01744e-06	1.18979e-07	K12661//L-rhamnonate dehydratase [EC:4.2.1.90]+ko00051//Fructose and mannose metabolism	GO:0050032//L-rhamnonate dehydratase activity
CL3563.Contig3_All	24.496	13.51	-0.789446	0.0383222	0.00302751
CL3567.Contig2_All	0.326	2.063	2.15645	0.032727	0.00241196
CL3569.Contig1_All	27.976	11.506	-1.18834	0.0024186	8.65633e-05	K02830//cell cycle checkpoint protein [EC:3.1.11.2]+ko04113//Meiosis - yeast+ko04111//Cell cycle - yeast	GO:0005634//nucleus;GO:0000077//DNA damage checkpoint;GO:0016021//integral component of membrane
CL3569.Contig2_All	2.143	5.816	1.41816	0.00479469	0.000206614	K11229//mitogen-activated protein kinase kinase kinase [EC:2.7.11.25]+ko04011//MAPK signaling pathway - yeast+ko04139//Mitophagy - yeast;K11229//mitogen-activated protein kinase kinase kinase [EC:2.7.11.25]+ko04011//MAPK signaling pathway - yeast+ko04139//Mitophagy - yeast	GO:0005524//ATP binding;GO:0004672//protein kinase activity
CL3574.Contig2_All	50.856	29.9	-0.693396	0.0438666	0.00363784	K01785//aldose 1-epimerase [EC:5.1.3.3]+ko00010//Glycolysis / Gluconeogenesis+ko01100//Metabolic pathways+ko01130//Biosynthesis of antibiotics+ko00052//Galactose metabolism+ko01110//Biosynthesis of secondary metabolites;K01785//aldose 1-epimerase [EC:5.1.3.3]+ko00010//Glycolysis / Gluconeogenesis+ko01100//Metabolic pathways+ko01130//Biosynthesis of antibiotics+ko00052//Galactose metabolism+ko0111…	GO:0017183//peptidyl-diphthamide biosynthetic process from peptidyl-histidine;GO:0030246//carbohydrate binding;GO:0016853//isomerase activity;GO:0005975//carbohydrate metabolic process
CL3578.Contig1_All	0.206	0.673	1.58936	0.0414193	0.00339331	K19475//WAS/WASL-interacting protein+ko04144//Endocytosis	GO:0055085//transmembrane transport;GO:0016021//integral component of membrane
CL3578.Contig2_All	12.863	4.503	-1.33882	0.0310269	0.00223043	K19475//WAS/WASL-interacting protein+ko04144//Endocytosis	GO:0055085//transmembrane transport;GO:0016021//integral component of membrane
CL3583.Contig2_All	1.426	3.07	1.10365	0.0246953	0.00164377	K09272//structure-specific recognition protein 1;K09272//structure-specific recognition protein 1;K09272//structure-specific recognition protein 1;K09272//structure-specific recognition protein 1	GO:0042393//histone binding;GO:0003677//DNA binding;GO:0006281//DNA repair;GO:0045899//positive regulation of RNA polymerase II transcriptional preinitiation complex assembly;GO:0034724//DNA replication-independent nucleosome organization;GO:0035101//FACT complex;GO:0000790//nuclear chromatin;GO:0031491//nucleosome binding;GO:0031298//replication fork protection complex;GO:0006261//DNA-dependent …
CL3585.Contig1_All	25.273	16.45	-0.570213	0.00935742	0.000475406	K17430//large subunit ribosomal protein L49;K17430//large subunit ribosomal protein L49	GO:0005840//ribosome;GO:0006412//translation;GO:0003735//structural constituent of ribosome
CL359.Contig2_All	1.106	0.036	-2.79686	0.00727973	0.00034707	K15418//zearalenone synthase, highly reducing iterative type I polyketide synthase;K22573//fumagillin biosynthesis polyketide synthase	GO:0031177//phosphopantetheine binding;GO:0016740//transferase activity;GO:0016491//oxidoreductase activity
CL3590.Contig2_All	1.313	3.386	1.39008	1.98922e-05	3.28193e-07	K04348//serine/threonine-protein phosphatase 2B catalytic subunit [EC:3.1.3.16];K04348//serine/threonine-protein phosphatase 2B catalytic subunit [EC:3.1.3.16];K04348//serine/threonine-protein phosphatase 2B catalytic subunit [EC:3.1.3.16]	GO:0004721//phosphoprotein phosphatase activity
CL3591.Contig2_All	9.763	6.106	-0.610636	0.0163412	0.000975011	K19849//signaling mucin MSB2+ko04011//MAPK signaling pathway - yeast	GO:0016021//integral component of membrane
CL3592.Contig1_All	1.143	24.196	3.53105	3.39911e-06	4.68822e-08	K01539//sodium/potassium-transporting ATPase subunit alpha [EC:3.6.3.9];K01539//sodium/potassium-transporting ATPase subunit alpha [EC:3.6.3.9];K01539//sodium/potassium-transporting ATPase subunit alpha [EC:3.6.3.9]	GO:0016787//hydrolase activity;GO:0005524//ATP binding;GO:0016021//integral component of membrane
CL3592.Contig2_All	48.67	329.103	2.59115	3.51511e-07	4.06575e-09	K01539//sodium/potassium-transporting ATPase subunit alpha [EC:3.6.3.9];K01539//sodium/potassium-transporting ATPase subunit alpha [EC:3.6.3.9];K01539//sodium/potassium-transporting ATPase subunit alpha [EC:3.6.3.9]	GO:0016787//hydrolase activity;GO:0005524//ATP binding;GO:0016021//integral component of membrane
CL3593.Contig2_All	38.756	49.366	0.4096	0.00475671	0.000204087	K00948//ribose-phosphate pyrophosphokinase [EC:2.7.6.1]+ko00230//Purine metabolism+ko00030//Pentose phosphate pathway+ko01100//Metabolic pathways+ko01230//Biosynthesis of amino acids+ko01130//Biosynthesis of antibiotics+ko01110//Biosynthesis of secondary metabolites+ko01200//Carbon metabolism;K00948//ribose-phosphate pyrophosphokinase [EC:2.7.6.1]+ko00230//Purine metabolism+ko00030//Pentose phosp…	GO:0000287//magnesium ion binding;GO:0010494//cytoplasmic stress granule;GO:0004749//ribose phosphate diphosphokinase activity;GO:0009116//nucleoside metabolic process;GO:0009165//nucleotide biosynthetic process;GO:0016301//kinase activity;GO:0031505//fungal-type cell wall organization;GO:0002189//ribose phosphate diphosphokinase complex;GO:0009156//ribonucleoside monophosphate biosynthetic proce…
CL3597.Contig2_All	1.536	6.45	1.78026	0.0365489	0.00281787	K19851//flocculation protein FLO11+ko04011//MAPK signaling pathway - yeast;K22020//mucin-19;K01183//chitinase [EC:3.2.1.14]+ko00520//Amino sugar and nucleotide sugar metabolism+ko01100//Metabolic pathways;K01183//chitinase [EC:3.2.1.14]+ko00520//Amino sugar and nucleotide sugar metabolism+ko01100//Metabolic pathways	GO:0016787//hydrolase activity
CL3598.Contig1_All	37.81	6.263	-2.12157	0.0065946	0.000305394	K01536//P-type Na+/K+ transporter [EC:7.2.2.3 7.2.2.-];K01536//P-type Na+/K+ transporter [EC:7.2.2.3 7.2.2.-];K01536//P-type Na+/K+ transporter [EC:7.2.2.3 7.2.2.-];K01536//P-type Na+/K+ transporter [EC:7.2.2.3 7.2.2.-];K01536//P-type Na+/K+ transporter [EC:7.2.2.3 7.2.2.-]	GO:0005524//ATP binding;GO:0019829//cation-transporting ATPase activity;GO:0016021//integral component of membrane
CL3603.Contig2_All	3.036	1.79	-0.688491	0.0195293	0.00121211	K05747//Wiskott-Aldrich syndrome protein+ko04144//Endocytosis;K05747//Wiskott-Aldrich syndrome protein+ko04144//Endocytosis	GO:0051213//dioxygenase activity
CL3608.Contig1_All	17.063	19.83	0.274064	0.0456685	0.00383316	K08900//mitochondrial chaperone BCS1	GO:0034551//mitochondrial respiratory chain complex III assembly;GO:0005524//ATP binding;GO:0005739//mitochondrion
CL361.Contig2_All	133.423	35.76	-1.67967	0.00511159	0.000224222	K01426//amidase [EC:3.5.1.4]+ko00380//Tryptophan metabolism+ko00330//Arginine and proline metabolism+ko00360//Phenylalanine metabolism	GO:0004040//amidase activity
CL3614.Contig2_All	1188.25	1466.07	0.343201	0.0373342	0.00291523	K11251//histone H2A;K11251//histone H2A;K11251//histone H2A;K11251//histone H2A;K11251//histone H2A	GO:0003677//DNA binding;GO:0005634//nucleus;GO:0006281//DNA repair;GO:0046982//protein heterodimerization activity;GO:0000786//nucleosome
CL3616.Contig2_All	288.553	85.246	-1.63699	2.76582e-07	3.09746e-09	K09983//uncharacterized protein
CL3617.Contig1_All	2.55	1.246	-0.935665	0.0294283	0.00208982	K18549//oryzin [EC:3.4.21.63];K18549//oryzin [EC:3.4.21.63];K18549//oryzin [EC:3.4.21.63];K18549//oryzin [EC:3.4.21.63]	GO:0008233//peptidase activity
CL3625.Contig2_All	358.136	198.896	-0.787559	0.000358721	9.03419e-06	K00276//primary-amine oxidase [EC:1.4.3.21]+ko00410//beta-Alanine metabolism+ko01100//Metabolic pathways+ko00350//Tyrosine metabolism+ko01110//Biosynthesis of secondary metabolites+ko00260//Glycine, serine and threonine metabolism+ko00360//Phenylalanine metabolism
CL3627.Contig1_All	0.773	1.933	1.30581	0.0207918	0.0013177	K01288//carboxypeptidase D [EC:3.4.16.6];K01288//carboxypeptidase D [EC:3.4.16.6];K01288//carboxypeptidase D [EC:3.4.16.6];K01288//carboxypeptidase D [EC:3.4.16.6]	GO:0004185//serine-type carboxypeptidase activity
CL3631.Contig1_All	2.766	0.31	-2.91831	8.85171e-11	5.21575e-13	K11397//chromatin modification-related protein VID21;K12183//ESCRT-I complex subunit TSG101+ko04144//Endocytosis;K11756//chromatin structure-remodeling complex subunit RSC1/2;K09448//transcriptional enhancer factor+ko04011//MAPK signaling pathway - yeast+ko04392//Hippo signaling pathway - multiple species	GO:0004651//polynucleotide 5'-phosphatase activity
CL3638.Contig1_All	18.6	9.09	-0.941958	0.0380158	0.00299334	K19851//flocculation protein FLO11+ko04011//MAPK signaling pathway - yeast;K01183//chitinase [EC:3.2.1.14]+ko00520//Amino sugar and nucleotide sugar metabolism+ko01100//Metabolic pathways;K22020//mucin-19	GO:0016705//oxidoreductase activity, acting on paired donors, with incorporation or reduction of molecular oxygen;GO:0020037//heme binding;GO:0005506//iron ion binding;GO:0016021//integral component of membrane;GO:0004497//monooxygenase activity
CL364.Contig8_All	29.786	58.216	1.00551	0.00475671	0.000203993	K12763//enhanced filamentous growth protein 1+ko04113//Meiosis - yeast;K12763//enhanced filamentous growth protein 1+ko04113//Meiosis - yeast;K12763//enhanced filamentous growth protein 1+ko04113//Meiosis - yeast	GO:0003677//DNA binding
CL3643.Contig3_All	4.453	1.496	-1.3789	0.0404596	0.00326877	K01530//phospholipid-translocating ATPase [EC:7.6.2.1];K01530//phospholipid-translocating ATPase [EC:7.6.2.1]	GO:0000287//magnesium ion binding;GO:0005524//ATP binding;GO:0006890//retrograde vesicle-mediated transport, Golgi to ER;GO:0000139//Golgi membrane;GO:0005768//endosome;GO:0007033//vacuole organization;GO:0016021//integral component of membrane;GO:0006897//endocytosis;GO:0004012//phospholipid-translocating ATPase activity
CL3645.Contig1_All	4.536	10.02	1.15096	0.00843613	0.000419026	K07127//5-hydroxyisourate hydrolase [EC:3.5.2.17]+ko00230//Purine metabolism+ko01100//Metabolic pathways;K05747//Wiskott-Aldrich syndrome protein+ko04144//Endocytosis	GO:0006144//purine nucleobase metabolic process;GO:0033971//hydroxyisourate hydrolase activity
CL3645.Contig2_All	37.92	62.403	0.765326	0.0134681	0.000762431	K07127//5-hydroxyisourate hydrolase [EC:3.5.2.17]+ko00230//Purine metabolism+ko01100//Metabolic pathways;K05747//Wiskott-Aldrich syndrome protein+ko04144//Endocytosis	GO:0006144//purine nucleobase metabolic process;GO:0033971//hydroxyisourate hydrolase activity
CL3647.Contig2_All	18.536	21.73	0.290779	0.0173917	0.00105514	K01012//biotin synthase [EC:2.8.1.6]+ko01100//Metabolic pathways+ko00780//Biotin metabolism;K19475//WAS/WASL-interacting protein+ko04144//Endocytosis;K05747//Wiskott-Aldrich syndrome protein+ko04144//Endocytosis	GO:0055085//transmembrane transport;GO:0016021//integral component of membrane
CL3661.Contig1_All	193.696	78.78	-1.19953	0.00126449	3.98481e-05	K01183//chitinase [EC:3.2.1.14]+ko00520//Amino sugar and nucleotide sugar metabolism+ko01100//Metabolic pathways;K01183//chitinase [EC:3.2.1.14]+ko00520//Amino sugar and nucleotide sugar metabolism+ko01100//Metabolic pathways;K01183//chitinase [EC:3.2.1.14]+ko00520//Amino sugar and nucleotide sugar metabolism+ko01100//Metabolic pathways	GO:0004553//hydrolase activity, hydrolyzing O-glycosyl compounds;GO:0008061//chitin binding;GO:0005975//carbohydrate metabolic process
CL3674.Contig2_All	39.233	26.313	-0.522797	0.0395393	0.00316163	K01183//chitinase [EC:3.2.1.14]+ko00520//Amino sugar and nucleotide sugar metabolism+ko01100//Metabolic pathways;K19851//flocculation protein FLO11+ko04011//MAPK signaling pathway - yeast;K01183//chitinase [EC:3.2.1.14]+ko00520//Amino sugar and nucleotide sugar metabolism+ko01100//Metabolic pathways	GO:0016021//integral component of membrane
CL3675.Contig1_All	1.936	4.23	1.12417	0.0393965	0.00314676
CL3675.Contig2_All	22.326	62.23	1.42738	0.0134663	0.000760646
CL3675.Contig3_All	1.826	9.96	2.0877	0.0107839	0.000575265
CL3676.Contig1_All	6.266	19.71	1.53592	0.0265593	0.00181381
CL3676.Contig2_All	2.256	8.073	1.67342	0.021681	0.00139108
CL3678.Contig3_All	4.623	9.163	1.00657	0.0108401	0.000579122	K00993//ethanolaminephosphotransferase [EC:2.7.8.1]+ko01100//Metabolic pathways+ko00440//Phosphonate and phosphinate metabolism+ko01110//Biosynthesis of secondary metabolites+ko00564//Glycerophospholipid metabolism+ko00565//Ether lipid metabolism;K00993//ethanolaminephosphotransferase [EC:2.7.8.1]+ko01100//Metabolic pathways+ko00440//Phosphonate and phosphinate metabolism+ko01110//Biosynthesis of…	GO:0008654//phospholipid biosynthetic process;GO:0016780//phosphotransferase activity, for other substituted phosphate groups;GO:0016021//integral component of membrane
CL3678.Contig4_All	90.76	109.943	0.335185	0.00874794	0.000438714	K00993//ethanolaminephosphotransferase [EC:2.7.8.1]+ko01100//Metabolic pathways+ko00440//Phosphonate and phosphinate metabolism+ko01110//Biosynthesis of secondary metabolites+ko00564//Glycerophospholipid metabolism+ko00565//Ether lipid metabolism;K00993//ethanolaminephosphotransferase [EC:2.7.8.1]+ko01100//Metabolic pathways+ko00440//Phosphonate and phosphinate metabolism+ko01110//Biosynthesis of…	GO:0008654//phospholipid biosynthetic process;GO:0016780//phosphotransferase activity, for other substituted phosphate groups;GO:0016021//integral component of membrane
CL3686.Contig1_All	28.226	36.7	0.437734	0.00152179	4.97499e-05	K20465//oxysterol-binding protein-related protein 9/10/11
CL3687.Contig2_All	3.57	280.62	5.46417	1.89409e-20	3.72023e-23
CL3690.Contig2_All	6.773	16.713	1.27428	0.0299213	0.00213658		GO:0003676//nucleic acid binding
CL3690.Contig3_All	17.006	36.606	1.12461	0.00679547	0.000316179		GO:0003676//nucleic acid binding
CL3692.Contig4_All	3.433	1.113	-1.47702	0.0120011	0.00065634	K10733//GINS complex subunit 2	GO:0003677//DNA binding;GO:0000981//DNA-binding transcription factor activity, RNA polymerase II-specific;GO:0005634//nucleus;GO:0006260//DNA replication;GO:0008270//zinc ion binding
CL3697.Contig1_All	16.146	30.18	0.95875	1.4209e-20	2.60477e-23	K01228//mannosyl-oligosaccharide glucosidase [EC:3.2.1.106]+ko04141//Protein processing in endoplasmic reticulum+ko01100//Metabolic pathways+ko00510//N-Glycan biosynthesis;K01228//mannosyl-oligosaccharide glucosidase [EC:3.2.1.106]+ko04141//Protein processing in endoplasmic reticulum+ko01100//Metabolic pathways+ko00510//N-Glycan biosynthesis;K01228//mannosyl-oligosaccharide glucosidase [EC:3.2.1.…	GO:0004573//mannosyl-oligosaccharide glucosidase activity;GO:0009311//oligosaccharide metabolic process
CL3698.Contig1_All	115.32	151.823	0.453581	0.0122481	0.000674123	K01953//asparagine synthase (glutamine-hydrolysing) [EC:6.3.5.4]+ko00250//Alanine, aspartate and glutamate metabolism+ko01100//Metabolic pathways+ko01230//Biosynthesis of amino acids+ko01110//Biosynthesis of secondary metabolites;K01953//asparagine synthase (glutamine-hydrolysing) [EC:6.3.5.4]+ko00250//Alanine, aspartate and glutamate metabolism+ko01100//Metabolic pathways+ko01230//Biosynthesis o…	GO:0006541//glutamine metabolic process;GO:0005524//ATP binding;GO:0006529//asparagine biosynthetic process;GO:0004066//asparagine synthase (glutamine-hydrolyzing) activity
CL3699.Contig1_All	4.47	13.743	1.62944	2.16798e-07	2.36565e-09		GO:0008716//D-alanine-D-alanine ligase activity;GO:0046872//metal ion binding;GO:0005524//ATP binding
CL3699.Contig2_All	2.746	6.353	1.20401	0.00745292	0.000358154		GO:0008716//D-alanine-D-alanine ligase activity;GO:0046872//metal ion binding;GO:0005524//ATP binding
CL3702.Contig2_All	0.103	1.38	2.84094	0.00182209	6.10784e-05	K01183//chitinase [EC:3.2.1.14]+ko00520//Amino sugar and nucleotide sugar metabolism+ko01100//Metabolic pathways;K19851//flocculation protein FLO11+ko04011//MAPK signaling pathway - yeast;K22020//mucin-19	GO:0016021//integral component of membrane;GO:0022857//transmembrane transporter activity
CL3702.Contig3_All	23.366	9.033	-1.23473	0.0101255	0.000525037	K19851//flocculation protein FLO11+ko04011//MAPK signaling pathway - yeast;K01183//chitinase [EC:3.2.1.14]+ko00520//Amino sugar and nucleotide sugar metabolism+ko01100//Metabolic pathways;K01183//chitinase [EC:3.2.1.14]+ko00520//Amino sugar and nucleotide sugar metabolism+ko01100//Metabolic pathways	GO:0055085//transmembrane transport;GO:0016042//lipid catabolic process;GO:0004806//triglyceride lipase activity;GO:0016021//integral component of membrane;GO:0005215//transporter activity;GO:0022857//transmembrane transporter activity
CL3704.Contig2_All	40.53	73.663	0.897075	0.00800552	0.000392397	K22020//mucin-19;K19851//flocculation protein FLO11+ko04011//MAPK signaling pathway - yeast;K01183//chitinase [EC:3.2.1.14]+ko00520//Amino sugar and nucleotide sugar metabolism+ko01100//Metabolic pathways
CL3705.Contig3_All	27.993	19.67	-0.446826	0.00282196	0.000105804	K00297//methylenetetrahydrofolate reductase (NADPH) [EC:1.5.1.20]+ko00670//One carbon pool by folate+ko01100//Metabolic pathways+ko01200//Carbon metabolism;K00297//methylenetetrahydrofolate reductase (NADPH) [EC:1.5.1.20]+ko00670//One carbon pool by folate+ko01100//Metabolic pathways+ko01200//Carbon metabolism;K00297//methylenetetrahydrofolate reductase (NADPH) [EC:1.5.1.20]+ko00670//One carbon p…	GO:0006555//methionine metabolic process;GO:0004489//methylenetetrahydrofolate reductase (NAD(P)H) activity;GO:0035999//tetrahydrofolate interconversion;GO:0009086//methionine biosynthetic process
CL3711.Contig1_All	7.81	16.43	1.10151	0.00104572	3.19043e-05	K01190//beta-galactosidase [EC:3.2.1.23]+ko00600//Sphingolipid metabolism+ko00511//Other glycan degradation+ko01100//Metabolic pathways+ko00052//Galactose metabolism;K14262//di- and tripeptidase [EC:3.4.-.-];K01190//beta-galactosidase [EC:3.2.1.23]+ko00600//Sphingolipid metabolism+ko00511//Other glycan degradation+ko01100//Metabolic pathways+ko00052//Galactose metabolism;K01190//beta-galactosidas…	GO:0030246//carbohydrate binding;GO:0004565//beta-galactosidase activity;GO:0009341//beta-galactosidase complex;GO:0005975//carbohydrate metabolic process
CL3711.Contig2_All	51.85	16.843	-1.47699	0.00166488	5.50093e-05	K01190//beta-galactosidase [EC:3.2.1.23]+ko00600//Sphingolipid metabolism+ko00511//Other glycan degradation+ko01100//Metabolic pathways+ko00052//Galactose metabolism;K14262//di- and tripeptidase [EC:3.4.-.-];K01190//beta-galactosidase [EC:3.2.1.23]+ko00600//Sphingolipid metabolism+ko00511//Other glycan degradation+ko01100//Metabolic pathways+ko00052//Galactose metabolism;K01190//beta-galactosidas…	GO:0030246//carbohydrate binding;GO:0004565//beta-galactosidase activity;GO:0009341//beta-galactosidase complex;GO:0005975//carbohydrate metabolic process
CL3717.Contig2_All	0.39	2.2	2.37186	1.76286e-06	2.26985e-08	K01883//cysteinyl-tRNA synthetase [EC:6.1.1.16]+ko00970//Aminoacyl-tRNA biosynthesis	GO:0004817//cysteine-tRNA ligase activity;GO:0006423//cysteinyl-tRNA aminoacylation;GO:0005524//ATP binding
CL3723.Contig2_All	75.156	143.353	0.962112	0.00479469	0.000206745	K01094//phosphatidylglycerophosphatase GEP4 [EC:3.1.3.27]+ko01100//Metabolic pathways+ko00564//Glycerophospholipid metabolism;K01094//phosphatidylglycerophosphatase GEP4 [EC:3.1.3.27]+ko01100//Metabolic pathways+ko00564//Glycerophospholipid metabolism;K01094//phosphatidylglycerophosphatase GEP4 [EC:3.1.3.27]+ko01100//Metabolic pathways+ko00564//Glycerophospholipid metabolism	GO:0042721//TIM22 mitochondrial import inner membrane insertion complex;GO:0045039//protein import into mitochondrial inner membrane
CL3739.Contig3_All	17.113	22.78	0.470996	0.032247	0.00236398	K19851//flocculation protein FLO11+ko04011//MAPK signaling pathway - yeast;K22020//mucin-19;K01183//chitinase [EC:3.2.1.14]+ko00520//Amino sugar and nucleotide sugar metabolism+ko01100//Metabolic pathways;K01183//chitinase [EC:3.2.1.14]+ko00520//Amino sugar and nucleotide sugar metabolism+ko01100//Metabolic pathways	GO:0055085//transmembrane transport;GO:0016021//integral component of membrane
CL3744.Contig2_All	0.253	1.573	2.27086	0.00337094	0.000131389	K11367//chromodomain-helicase-DNA-binding protein 1 [EC:3.6.4.12];K11367//chromodomain-helicase-DNA-binding protein 1 [EC:3.6.4.12];K11367//chromodomain-helicase-DNA-binding protein 1 [EC:3.6.4.12]	GO:0046872//metal ion binding;GO:0003677//DNA binding;GO:0005524//ATP binding;GO:0004386//helicase activity
CL3746.Contig2_All	4.426	8.08	0.892424	0.0286456	0.00201798	K09829//C-8 sterol isomerase [EC:5.-.-.-]+ko01100//Metabolic pathways+ko01130//Biosynthesis of antibiotics+ko00100//Steroid biosynthesis;K09829//C-8 sterol isomerase [EC:5.-.-.-]+ko01100//Metabolic pathways+ko01130//Biosynthesis of antibiotics+ko00100//Steroid biosynthesis;K09829//C-8 sterol isomerase [EC:5.-.-.-]+ko01100//Metabolic pathways+ko01130//Biosynthesis of antibiotics+ko00100//Steroid b…	GO:0016853//isomerase activity;GO:0016021//integral component of membrane
CL3750.Contig2_All	1.78	3.68	1.05379	0.032247	0.00236459	K14844//pumilio homology domain family member 6
CL3752.Contig1_All	12.853	4.816	-1.32835	3.00281e-06	4.06299e-08
CL3754.Contig1_All	1.923	19.523	2.93042	1.29222e-05	2.01354e-07
CL3754.Contig2_All	26.923	99.22	1.75716	0.00549549	0.000245379
CL3763.Contig1_All	8.07	3.493	-1.12177	0.00213148	7.39613e-05	K00249//acyl-CoA dehydrogenase [EC:1.3.8.7]+ko00410//beta-Alanine metabolism+ko00280//Valine, leucine and isoleucine degradation+ko01100//Metabolic pathways+ko01130//Biosynthesis of antibiotics+ko00640//Propanoate metabolism+ko01110//Biosynthesis of secondary metabolites+ko01212//Fatty acid metabolism+ko00071//Fatty acid degradation+ko01200//Carbon metabolism	GO:0016627//oxidoreductase activity, acting on the CH-CH group of donors;GO:0050660//flavin adenine dinucleotide binding
CL3767.Contig2_All	2.79	8.543	1.58428	0.00116656	3.60492e-05
CL3768.Contig2_All	3.013	1.686	-0.761717	0.0395951	0.00316955
CL3771.Contig3_All	5.11	3.343	-0.546534	0.00557214	0.000249288	K10675//cyanide hydratase [EC:4.2.1.66]+ko00460//Cyanoamino acid metabolism	GO:0006807//nitrogen compound metabolic process;GO:0016746//transferase activity, transferring acyl groups;GO:0016810//hydrolase activity, acting on carbon-nitrogen (but not peptide) bonds
CL3771.Contig5_All	13.493	6	-1.05922	0.0115465	0.000627443	K10675//cyanide hydratase [EC:4.2.1.66]+ko00460//Cyanoamino acid metabolism	GO:0006807//nitrogen compound metabolic process;GO:0016746//transferase activity, transferring acyl groups;GO:0016810//hydrolase activity, acting on carbon-nitrogen (but not peptide) bonds
CL3780.Contig2_All	72.76	94.156	0.428782	0.00513796	0.000225603	K00831//phosphoserine aminotransferase [EC:2.6.1.52]+ko00750//Vitamin B6 metabolism+ko01100//Metabolic pathways+ko01230//Biosynthesis of amino acids+ko01130//Biosynthesis of antibiotics+ko00260//Glycine, serine and threonine metabolism+ko00680//Methane metabolism+ko01200//Carbon metabolism;K00831//phosphoserine aminotransferase [EC:2.6.1.52]+ko00750//Vitamin B6 metabolism+ko01100//Metabolic pathw…	GO:0004648//O-phospho-L-serine:2-oxoglutarate aminotransferase activity;GO:0006564//L-serine biosynthetic process
CL3784.Contig1_All	26.91	19.863	-0.376184	0.000486779	1.29185e-05	K13100//pre-mRNA-splicing factor CWC22;K13091//RNA-binding protein 39	GO:0005623//cell;GO:0006874//cellular calcium ion homeostasis
CL3785.Contig1_All	38.003	46.783	0.355387	0.0430748	0.00355901	K06130//lysophospholipase II [EC:3.1.1.5]+ko00564//Glycerophospholipid metabolism;K06128//lysophospholipase I [EC:3.1.1.5]+ko00564//Glycerophospholipid metabolism	GO:0016787//hydrolase activity
CL3786.Contig1_All	7.37	16.136	1.14466	0.00367994	0.000147609		GO:0006281//DNA repair;GO:0003684//damaged DNA binding;GO:0016021//integral component of membrane;GO:0016740//transferase activity;GO:0016491//oxidoreductase activity
CL3786.Contig2_All	19.573	41.033	1.09114	0.00232154	8.1772e-05		GO:0006281//DNA repair;GO:0003684//damaged DNA binding;GO:0016021//integral component of membrane;GO:0016740//transferase activity;GO:0016491//oxidoreductase activity
CL3787.Contig1_All	0.443	1.76	1.92764	0.000750703	2.16256e-05
CL3791.Contig2_All	30.953	38.483	0.375918	0.00200318	6.86349e-05	K14855//ribosome assembly protein 4;K14855//ribosome assembly protein 4	GO:0034367//protein-containing complex remodeling;GO:0005730//nucleolus;GO:0000027//ribosomal large subunit assembly
CL3798.Contig2_All	5.206	10.976	1.08343	0.00480569	0.000207447		GO:0003779//actin binding;GO:0034316//negative regulation of Arp2/3 complex-mediated actin nucleation;GO:0071933//Arp2/3 complex binding
CL38.Contig13_All	1.586	5.906	1.84271	6.2625e-05	1.22459e-06	K19851//flocculation protein FLO11+ko04011//MAPK signaling pathway - yeast;K22020//mucin-19;K01183//chitinase [EC:3.2.1.14]+ko00520//Amino sugar and nucleotide sugar metabolism+ko01100//Metabolic pathways;K01183//chitinase [EC:3.2.1.14]+ko00520//Amino sugar and nucleotide sugar metabolism+ko01100//Metabolic pathways
CL38.Contig14_All	0.096	1.293	3.18167	8.42183e-06	1.25715e-07	K19851//flocculation protein FLO11+ko04011//MAPK signaling pathway - yeast;K22020//mucin-19;K01183//chitinase [EC:3.2.1.14]+ko00520//Amino sugar and nucleotide sugar metabolism+ko01100//Metabolic pathways;K01183//chitinase [EC:3.2.1.14]+ko00520//Amino sugar and nucleotide sugar metabolism+ko01100//Metabolic pathways
CL38.Contig1_All	3.14	15.153	2.19709	2.76582e-07	3.11458e-09	K19851//flocculation protein FLO11+ko04011//MAPK signaling pathway - yeast;K22020//mucin-19;K01183//chitinase [EC:3.2.1.14]+ko00520//Amino sugar and nucleotide sugar metabolism+ko01100//Metabolic pathways;K01183//chitinase [EC:3.2.1.14]+ko00520//Amino sugar and nucleotide sugar metabolism+ko01100//Metabolic pathways	GO:0055085//transmembrane transport;GO:0016021//integral component of membrane
CL38.Contig2_All	3.086	14.17	2.01809	0.00120056	3.7362e-05	K19851//flocculation protein FLO11+ko04011//MAPK signaling pathway - yeast;K22020//mucin-19;K01183//chitinase [EC:3.2.1.14]+ko00520//Amino sugar and nucleotide sugar metabolism+ko01100//Metabolic pathways;K01183//chitinase [EC:3.2.1.14]+ko00520//Amino sugar and nucleotide sugar metabolism+ko01100//Metabolic pathways	GO:0055085//transmembrane transport;GO:0016021//integral component of membrane
CL38.Contig4_All	7.123	89.53	3.50404	5.76969e-19	1.25915e-21	K19851//flocculation protein FLO11+ko04011//MAPK signaling pathway - yeast;K22020//mucin-19;K01183//chitinase [EC:3.2.1.14]+ko00520//Amino sugar and nucleotide sugar metabolism+ko01100//Metabolic pathways;K01183//chitinase [EC:3.2.1.14]+ko00520//Amino sugar and nucleotide sugar metabolism+ko01100//Metabolic pathways
CL380.Contig4_All	21.78	36.963	0.80666	0.0137051	0.000780637	K10798//poly [ADP-ribose] polymerase [EC:2.4.2.30]+ko03410//Base excision repair	GO:0000981//DNA-binding transcription factor activity, RNA polymerase II-specific;GO:0003677//DNA binding;GO:0005634//nucleus;GO:0008270//zinc ion binding;GO:0006351//transcription, DNA-templated
CL3803.Contig2_All	1.576	7.05	1.95574	0.005506	0.000246089	K03233//elongation factor 1-gamma	GO:0016740//transferase activity
CL382.Contig3_All	152.076	103.036	-0.502669	0.0473164	0.00404991	K12735//peptidyl-prolyl cis-trans isomerase-like 4 [EC:5.2.1.8];K12846//U4/U6.U5 tri-snRNP-associated protein 3+ko03040//Spliceosome;K12811//ATP-dependent RNA helicase DDX46/PRP5 [EC:3.6.4.13]+ko03040//Spliceosome	GO:0003723//RNA binding;GO:0016021//integral component of membrane
CL3829.Contig1_All	1.346	3.846	1.45795	0.0151188	0.000884255	K00971//mannose-1-phosphate guanylyltransferase [EC:2.7.7.13]+ko00520//Amino sugar and nucleotide sugar metabolism+ko01100//Metabolic pathways+ko00051//Fructose and mannose metabolism+ko01110//Biosynthesis of secondary metabolites;K00971//mannose-1-phosphate guanylyltransferase [EC:2.7.7.13]+ko00520//Amino sugar and nucleotide sugar metabolism+ko01100//Metabolic pathways+ko00051//Fructose and man…	GO:0009058//biosynthetic process;GO:0016779//nucleotidyltransferase activity
CL383.Contig9_All	0.01	0.626	3.57744	8.16714e-05	1.67898e-06	K18587//ubiquinone biosynthesis protein COQ9	GO:0016021//integral component of membrane
CL3831.Contig1_All	21.713	15.343	-0.440999	0.0342065	0.00257097	K03107//signal recognition particle subunit SRP68+ko03060//Protein export;K03107//signal recognition particle subunit SRP68+ko03060//Protein export;K03107//signal recognition particle subunit SRP68+ko03060//Protein export	GO:0006614//SRP-dependent cotranslational protein targeting to membrane;GO:0005786//signal recognition particle, endoplasmic reticulum targeting;GO:0030942//endoplasmic reticulum signal peptide binding;GO:0005047//signal recognition particle binding;GO:0008312//7S RNA binding
CL3835.Contig3_All	234.72	349.413	0.625051	0.0415349	0.00341003	K01535//H+-transporting ATPase [EC:7.1.2.1]+ko00190//Oxidative phosphorylation;K01535//H+-transporting ATPase [EC:7.1.2.1]+ko00190//Oxidative phosphorylation;K01535//H+-transporting ATPase [EC:7.1.2.1]+ko00190//Oxidative phosphorylation;K01535//H+-transporting ATPase [EC:7.1.2.1]+ko00190//Oxidative phosphorylation	GO:0120029//proton export across plasma membrane;GO:0005524//ATP binding;GO:0016021//integral component of membrane;GO:0008553//proton-exporting ATPase activity, phosphorylative mechanism;GO:0005886//plasma membrane
CL3837.Contig1_All	28.49	3.323	-2.65869	3.1086e-05	5.38656e-07	K19851//flocculation protein FLO11+ko04011//MAPK signaling pathway - yeast;K22020//mucin-19;K01183//chitinase [EC:3.2.1.14]+ko00520//Amino sugar and nucleotide sugar metabolism+ko01100//Metabolic pathways
CL3841.Contig2_All	84.61	56.56	-0.518865	2.66409e-09	2.01588e-11	K01725//cyanate lyase [EC:4.2.1.104]+ko00910//Nitrogen metabolism;K01725//cyanate lyase [EC:4.2.1.104]+ko00910//Nitrogen metabolism;K01725//cyanate lyase [EC:4.2.1.104]+ko00910//Nitrogen metabolism
CL3845.Contig2_All	9.633	2.856	-1.62498	8.77195e-05	1.81863e-06	K19475//WAS/WASL-interacting protein+ko04144//Endocytosis	GO:0016021//integral component of membrane
CL3871.Contig3_All	14.313	9.61	-0.512361	0.0245446	0.00163159	K17973//N-terminal acetyltransferase B complex non-catalytic subunit;K17973//N-terminal acetyltransferase B complex non-catalytic subunit	GO:0005524//ATP binding;GO:0042626//ATPase activity, coupled to transmembrane movement of substances;GO:0016021//integral component of membrane;GO:0016740//transferase activity
CL3875.Contig1_All	2.75	1.336	-0.953936	0.0410063	0.00334069	K21632//white-opaque regulator 2;K21632//white-opaque regulator 2;K21632//white-opaque regulator 2	GO:0000981//DNA-binding transcription factor activity, RNA polymerase II-specific;GO:0005634//nucleus;GO:0008270//zinc ion binding
CL3881.Contig1_All	0.16	3.726	2.56896	0.0150105	0.000875299		GO:0055085//transmembrane transport;GO:0016021//integral component of membrane
CL3881.Contig2_All	0.536	4.99	2.94247	3.3323e-08	3.0689e-10		GO:0055085//transmembrane transport;GO:0016021//integral component of membrane
CL3887.Contig3_All	10.36	4.63	-1.07815	0.00558227	0.000250229	K05747//Wiskott-Aldrich syndrome protein+ko04144//Endocytosis
CL389.Contig4_All	14.4	23.91	0.774199	0.0146228	0.000848865	K01869//leucyl-tRNA synthetase [EC:6.1.1.4]+ko00970//Aminoacyl-tRNA biosynthesis;K01869//leucyl-tRNA synthetase [EC:6.1.1.4]+ko00970//Aminoacyl-tRNA biosynthesis;K01869//leucyl-tRNA synthetase [EC:6.1.1.4]+ko00970//Aminoacyl-tRNA biosynthesis	GO:0004823//leucine-tRNA ligase activity;GO:0005524//ATP binding;GO:0002161//aminoacyl-tRNA editing activity;GO:0006429//leucyl-tRNA aminoacylation
CL3892.Contig2_All	28.48	50.69	0.871963	0.0135292	0.000767663
CL3895.Contig2_All	157.916	111.23	-0.447026	0.0234457	0.00153194
CL3896.Contig2_All	44.01	62.38	0.554382	0.0167898	0.00100984		GO:0016705//oxidoreductase activity, acting on paired donors, with incorporation or reduction of molecular oxygen;GO:0020037//heme binding;GO:0005506//iron ion binding;GO:0016021//integral component of membrane
CL3897.Contig2_All	3.046	9.78	1.65701	0.000130076	2.84439e-06
CL3898.Contig2_All	4.426	6.92	0.693316	0.0257866	0.00174532	K11592//endoribonuclease Dicer [EC:3.1.26.-]	GO:0006396//RNA processing;GO:0003723//RNA binding;GO:0004525//ribonuclease III activity;GO:0005524//ATP binding;GO:0004386//helicase activity
CL3903.Contig2_All	53.173	155.256	1.56887	5.10677e-09	4.05671e-11	K18802//glutamine amidotransferase;K18802//glutamine amidotransferase;K18802//glutamine amidotransferase;K18802//glutamine amidotransferase;K18802//glutamine amidotransferase	GO:0006541//glutamine metabolic process;GO:0016740//transferase activity
CL3907.Contig1_All	2.96	5.456	0.924052	0.0031108	0.000118534	K19851//flocculation protein FLO11+ko04011//MAPK signaling pathway - yeast;K01183//chitinase [EC:3.2.1.14]+ko00520//Amino sugar and nucleotide sugar metabolism+ko01100//Metabolic pathways;K05349//beta-glucosidase [EC:3.2.1.21]+ko01100//Metabolic pathways+ko00500//Starch and sucrose metabolism+ko01110//Biosynthesis of secondary metabolites+ko00460//Cyanoamino acid metabolism	GO:0016021//integral component of membrane
CL3908.Contig1_All	9.433	5.35	-0.739747	0.0344112	0.00259387	K15223//upstream activation factor subunit UAF30
CL3915.Contig2_All	5.163	2.523	-0.946518	0.0256605	0.00173445	K19851//flocculation protein FLO11+ko04011//MAPK signaling pathway - yeast;K22020//mucin-19;K01183//chitinase [EC:3.2.1.14]+ko00520//Amino sugar and nucleotide sugar metabolism+ko01100//Metabolic pathways;K01183//chitinase [EC:3.2.1.14]+ko00520//Amino sugar and nucleotide sugar metabolism+ko01100//Metabolic pathways	GO:0004497//monooxygenase activity
CL3916.Contig2_All	4.146	13.536	1.70269	4.83265e-06	6.98183e-08	K05747//Wiskott-Aldrich syndrome protein+ko04144//Endocytosis;K05747//Wiskott-Aldrich syndrome protein+ko04144//Endocytosis;K05747//Wiskott-Aldrich syndrome protein+ko04144//Endocytosis	GO:1901135//carbohydrate derivative metabolic process;GO:0097367//carbohydrate derivative binding;GO:0016853//isomerase activity
CL3943.Contig2_All	14.123	7.56	-0.820836	0.0280421	0.00195347	K19851//flocculation protein FLO11+ko04011//MAPK signaling pathway - yeast;K22020//mucin-19;K01183//chitinase [EC:3.2.1.14]+ko00520//Amino sugar and nucleotide sugar metabolism+ko01100//Metabolic pathways	GO:0055085//transmembrane transport;GO:0016021//integral component of membrane
CL3951.Contig2_All	22.91	13.786	-0.670922	0.000171665	3.89619e-06	K17644//norsolorinic acid ketoreductase [EC:1.1.1.349]+ko00254//Aflatoxin biosynthesis+ko01130//Biosynthesis of antibiotics;K16066//3-hydroxy acid dehydrogenase / malonic semialdehyde reductase [EC:1.1.1.381 1.1.1.-]+ko01100//Metabolic pathways+ko00260//Glycine, serine and threonine metabolism+ko00240//Pyrimidine metabolism
CL3952.Contig2_All	59.77	29.14	-0.955349	0.00257836	9.44196e-05	K00838//aromatic amino acid aminotransferase I / 2-aminoadipate transaminase [EC:2.6.1.57 2.6.1.39 2.6.1.27 2.6.1.5]+ko00300//Lysine biosynthesis+ko00380//Tryptophan metabolism+ko00130//Ubiquinone and other terpenoid-quinone biosynthesis+ko01100//Metabolic pathways+ko01230//Biosynthesis of amino acids+ko01130//Biosynthesis of antibiotics+ko00350//Tyrosine metabolism+ko01110//Biosynthesis of secon…	GO:0009058//biosynthetic process;GO:0008483//transaminase activity;GO:0016740//transferase activity;GO:0030170//pyridoxal phosphate binding
CL3954.Contig4_All	214.113	153.69	-0.418123	0.0294203	0.00208797
CL3958.Contig1_All	98.143	170.756	0.849846	1.95746e-08	1.72584e-10	K20465//oxysterol-binding protein-related protein 9/10/11
CL3964.Contig1_All	5.716	1.893	-1.4732	0.00019029	4.36044e-06	K14854//ribosome assembly protein 3	GO:0016021//integral component of membrane
CL3964.Contig4_All	65.353	33.973	-0.87586	9.94818e-06	1.51413e-07	K14854//ribosome assembly protein 3	GO:0016021//integral component of membrane
CL3967.Contig1_All	19.233	154.396	2.69159	2.60921e-05	4.41872e-07
CL3967.Contig2_All	16.986	30.383	0.889359	0.000511346	1.37261e-05
CL3971.Contig1_All	219.863	314.833	0.566794	0.0313775	0.00226529	K19475//WAS/WASL-interacting protein+ko04144//Endocytosis;K22020//mucin-19;K09527//DnaJ homolog subfamily C member 7
CL3971.Contig2_All	46.22	66.743	0.586238	0.0011695	3.62424e-05	K19475//WAS/WASL-interacting protein+ko04144//Endocytosis
CL3972.Contig2_All	6742.21	4839.16	-0.443082	0.000186988	4.27663e-06	K02928//large subunit ribosomal protein L41e+ko03010//Ribosome	GO:0005840//ribosome;GO:0006412//translation;GO:0003735//structural constituent of ribosome
CL3979.Contig2_All	12.096	4.95	-1.20954	0.000169649	3.82824e-06	K20280//trafficking protein particle complex subunit 5	GO:0048193//Golgi vesicle transport;GO:0005783//endoplasmic reticulum;GO:0005794//Golgi apparatus;GO:0030008//TRAPP complex
CL4.Contig16_All	3.253	1.213	-1.31376	0.00121502	3.79178e-05	K13201//nucleolysin TIA-1/TIAR	GO:0003723//RNA binding
CL4.Contig41_All	8.476	1.5	-2.39359	2.27727e-22	2.74047e-25	K13201//nucleolysin TIA-1/TIAR	GO:0003723//RNA binding
CL4.Contig52_All	4.793	14.256	1.5051	0.00998827	0.000515304	K13201//nucleolysin TIA-1/TIAR	GO:0003723//RNA binding
CL4.Contig55_All	1.033	0.02	-3.03306	0.00291513	0.000110395	K13201//nucleolysin TIA-1/TIAR	GO:0003723//RNA binding
CL4.Contig58_All	16.053	3.823	-1.99316	3.52225e-43	3.07473e-47	K13201//nucleolysin TIA-1/TIAR	GO:0003723//RNA binding
CL40.Contig6_All	0	6.366	8.3734	1.09254e-41	1.43059e-45	K01427//urease [EC:3.5.1.5]+ko00220//Arginine biosynthesis+ko00230//Purine metabolism+ko01100//Metabolic pathways+ko00791//Atrazine degradation;K01427//urease [EC:3.5.1.5]+ko00220//Arginine biosynthesis+ko00230//Purine metabolism+ko01100//Metabolic pathways+ko00791//Atrazine degradation;K01427//urease [EC:3.5.1.5]+ko00220//Arginine biosynthesis+ko00230//Purine metabolism+ko01100//Metabolic pathwa…	GO:0009039//urease activity;GO:0043419//urea catabolic process;GO:0016151//nickel cation binding
CL40.Contig9_All	0.43	14.05	3.85285	9.33469e-07	1.14896e-08	K01427//urease [EC:3.5.1.5]+ko00220//Arginine biosynthesis+ko00230//Purine metabolism+ko01100//Metabolic pathways+ko00791//Atrazine degradation;K01427//urease [EC:3.5.1.5]+ko00220//Arginine biosynthesis+ko00230//Purine metabolism+ko01100//Metabolic pathways+ko00791//Atrazine degradation;K01427//urease [EC:3.5.1.5]+ko00220//Arginine biosynthesis+ko00230//Purine metabolism+ko01100//Metabolic pathwa…	GO:0009039//urease activity;GO:0043419//urea catabolic process;GO:0016151//nickel cation binding
CL4003.Contig1_All	15.606	12.43	-0.264675	0.0410695	0.00335334	K11309//regulator of Ty1 transposition protein 109;K11309//regulator of Ty1 transposition protein 109
CL4006.Contig1_All	0.106	1.44	2.46862	0.016113	0.000957173
CL401.Contig3_All	3.99	0.38	-2.21066	0.0410063	0.00334157	K00002//alcohol dehydrogenase (NADP+) [EC:1.1.1.2]+ko00010//Glycolysis / Gluconeogenesis+ko01100//Metabolic pathways+ko00040//Pentose and glucuronate interconversions+ko01130//Biosynthesis of antibiotics+ko01110//Biosynthesis of secondary metabolites+ko00561//Glycerolipid metabolism;K00002//alcohol dehydrogenase (NADP+) [EC:1.1.1.2]+ko00010//Glycolysis / Gluconeogenesis+ko01100//Metabolic pathway…	GO:0008270//zinc ion binding;GO:0016491//oxidoreductase activity
CL4010.Contig3_All	98.776	117.543	0.310173	0.000247572	5.92159e-06	K04354//serine/threonine-protein phosphatase 2A regulatory subunit B+ko04111//Cell cycle - yeast+ko03015//mRNA surveillance pathway;K04354//serine/threonine-protein phosphatase 2A regulatory subunit B+ko04111//Cell cycle - yeast+ko03015//mRNA surveillance pathway;K04354//serine/threonine-protein phosphatase 2A regulatory subunit B+ko04111//Cell cycle - yeast+ko03015//mRNA surveillance pathway;K04…	GO:0090266//regulation of mitotic cell cycle spindle assembly checkpoint;GO:0035307//positive regulation of protein dephosphorylation;GO:0043332//mating projection tip;GO:0019888//protein phosphatase regulator activity;GO:0000159//protein phosphatase type 2A complex;GO:0072686//mitotic spindle;GO:1900182//positive regulation of protein localization to nucleus;GO:0000329//fungal-type vacuole membr…
CL4011.Contig1_All	13.306	5.97	-1.06771	0.00353595	0.000139078	K07243//high-affinity iron transporter;K07243//high-affinity iron transporter;K07243//high-affinity iron transporter;K07243//high-affinity iron transporter	GO:0033573//high-affinity iron permease complex;GO:0005381//iron ion transmembrane transporter activity
CL4011.Contig2_All	5.446	3.133	-0.730164	0.00239893	8.5231e-05	K07243//high-affinity iron transporter;K07243//high-affinity iron transporter;K07243//high-affinity iron transporter;K07243//high-affinity iron transporter;K07243//high-affinity iron transporter	GO:0033573//high-affinity iron permease complex;GO:0005381//iron ion transmembrane transporter activity
CL4013.Contig2_All	4.016	1.61	-1.23014	2.13277e-05	3.55499e-07	K22020//mucin-19;K19898//alpha-agglutinin
CL4017.Contig1_All	3845.3	6135.99	0.715788	0.00434456	0.000181663
CL4017.Contig2_All	3280.99	5045.34	0.676223	8.10821e-10	5.55624e-12
CL4020.Contig1_All	0.55	1.756	1.63807	0.00473518	0.000202337
CL4021.Contig1_All	1271.87	483.216	-1.24204	0.0461809	0.00390636
CL4023.Contig1_All	75.503	136.47	0.901664	0.00110201	3.38139e-05	K09831//sterol 22-desaturase [EC:1.14.19.41]+ko01100//Metabolic pathways+ko01130//Biosynthesis of antibiotics+ko00100//Steroid biosynthesis;K09831//sterol 22-desaturase [EC:1.14.19.41]+ko01100//Metabolic pathways+ko01130//Biosynthesis of antibiotics+ko00100//Steroid biosynthesis;K09831//sterol 22-desaturase [EC:1.14.19.41]+ko01100//Metabolic pathways+ko01130//Biosynthesis of antibiotics+ko00100//…	GO:0020037//heme binding;GO:0005506//iron ion binding;GO:0016021//integral component of membrane;GO:0006696//ergosterol biosynthetic process;GO:0000249//C-22 sterol desaturase activity
CL4028.Contig2_All	476.066	724.98	0.658016	0.00453341	0.000191821	K11279//nucleosome assembly protein 1-like 1;K11279//nucleosome assembly protein 1-like 1;K11279//nucleosome assembly protein 1-like 1;K11279//nucleosome assembly protein 1-like 1	GO:0042393//histone binding;GO:0005634//nucleus;GO:2000617//positive regulation of histone H3-K9 acetylation;GO:0042802//identical protein binding;GO:0006334//nucleosome assembly;GO:0031116//positive regulation of microtubule polymerization;GO:0005737//cytoplasm;GO:0006337//nucleosome disassembly;GO:0032968//positive regulation of transcription elongation from RNA polymerase II promoter;GO:000660…
CL4036.Contig1_All	1122.21	1366.45	0.323457	0.0462055	0.00391046	K11254//histone H4;K11254//histone H4;K11254//histone H4	GO:0003677//DNA binding;GO:0005634//nucleus;GO:0006334//nucleosome assembly;GO:0046982//protein heterodimerization activity;GO:0006352//DNA-templated transcription, initiation;GO:0000786//nucleosome
CL4038.Contig1_All	2.93	6.336	1.16208	4.34354e-10	2.84375e-12		GO:0003676//nucleic acid binding
CL404.Contig3_All	0.9	2.556	1.44772	0.0252665	0.00169171		GO:0016021//integral component of membrane;GO:0016491//oxidoreductase activity
CL404.Contig4_All	0.55	1.666	1.57121	0.0047173	0.000201367		GO:0016021//integral component of membrane;GO:0016491//oxidoreductase activity
CL4040.Contig2_All	16.176	24.263	0.640511	0.0107257	0.000569735
CL4052.Contig3_All	24.193	38.536	0.722638	0.032813	0.00242184	K19851//flocculation protein FLO11+ko04011//MAPK signaling pathway - yeast;K22020//mucin-19	GO:0090173//regulation of synaptonemal complex assembly;GO:0005576//extracellular region
CL4062.Contig1_All	5.083	2.48	-0.940001	0.0401635	0.00323257	K20059//arrestin-related trafficking adapter 1;K20059//arrestin-related trafficking adapter 1;K20059//arrestin-related trafficking adapter 1
CL4062.Contig2_All	45.4	30.226	-0.520431	0.00568694	0.000256	K20059//arrestin-related trafficking adapter 1;K20059//arrestin-related trafficking adapter 1;K20059//arrestin-related trafficking adapter 1
CL4080.Contig1_All	1.78	4.54	1.32627	0.0106936	0.000566627		GO:0051537//2 iron, 2 sulfur cluster binding
CL4081.Contig2_All	10.67	17.633	0.764336	0.0315923	0.00229589		GO:0005634//nucleus
CL4084.Contig1_All	23.22	16.023	-0.472728	0.00150158	4.87614e-05	K10643//CCR4-NOT transcription complex subunit 4 [EC:2.3.2.27]+ko03018//RNA degradation;K01183//chitinase [EC:3.2.1.14]+ko00520//Amino sugar and nucleotide sugar metabolism+ko01100//Metabolic pathways;K19851//flocculation protein FLO11+ko04011//MAPK signaling pathway - yeast
CL4086.Contig1_All	205.07	252.68	0.355282	0.0125044	0.000692052		GO:0003700//DNA-binding transcription factor activity
CL4086.Contig2_All	25.023	40.21	0.735565	5.12336e-05	9.5933e-07		GO:0003700//DNA-binding transcription factor activity
CL4095.Contig1_All	4.553	12.376	1.43758	0.000453237	1.19091e-05	K01895//acetyl-CoA synthetase [EC:6.2.1.1]+ko00010//Glycolysis / Gluconeogenesis+ko01100//Metabolic pathways+ko01130//Biosynthesis of antibiotics+ko00640//Propanoate metabolism+ko01110//Biosynthesis of secondary metabolites+ko00680//Methane metabolism+ko00620//Pyruvate metabolism+ko01200//Carbon metabolism+ko00630//Glyoxylate and dicarboxylate metabolism;K01895//acetyl-CoA synthetase [EC:6.2.1.1]…	GO:0019427//acetyl-CoA biosynthetic process from acetate;GO:0003987//acetate-CoA ligase activity;GO:0005524//ATP binding;GO:0016208//AMP binding
CL4098.Contig1_All	12.36	20.63	0.78621	0.0280014	0.00194816
CL4099.Contig3_All	993.743	555.633	-0.778267	0.000102807	2.1808e-06	K03809//NAD(P)H dehydrogenase (quinone) [EC:1.6.5.2]+ko00130//Ubiquinone and other terpenoid-quinone biosynthesis+ko01100//Metabolic pathways+ko01110//Biosynthesis of secondary metabolites;K03809//NAD(P)H dehydrogenase (quinone) [EC:1.6.5.2]+ko00130//Ubiquinone and other terpenoid-quinone biosynthesis+ko01100//Metabolic pathways+ko01110//Biosynthesis of secondary metabolites;K03809//NAD(P)H dehyd…	GO:0010181//FMN binding;GO:0003955//NAD(P)H dehydrogenase (quinone) activity
CL4102.Contig1_All	2.046	4.233	1.06705	0.0100992	0.000523233	K22134//MFS transporter, DHA2 family, glioxin efflux transporter;K22134//MFS transporter, DHA2 family, glioxin efflux transporter;K22134//MFS transporter, DHA2 family, glioxin efflux transporter	GO:0055085//transmembrane transport;GO:0016021//integral component of membrane
CL4108.Contig1_All	18.566	59.37	1.64318	0.000376613	9.59985e-06	K22020//mucin-19;K19851//flocculation protein FLO11+ko04011//MAPK signaling pathway - yeast;K01183//chitinase [EC:3.2.1.14]+ko00520//Amino sugar and nucleotide sugar metabolism+ko01100//Metabolic pathways	GO:0055085//transmembrane transport;GO:0016021//integral component of membrane
CL4108.Contig2_All	5.03	14.773	1.51465	0.0024186	8.64758e-05	K22020//mucin-19;K19851//flocculation protein FLO11+ko04011//MAPK signaling pathway - yeast;K01183//chitinase [EC:3.2.1.14]+ko00520//Amino sugar and nucleotide sugar metabolism+ko01100//Metabolic pathways	GO:0055085//transmembrane transport;GO:0016021//integral component of membrane
CL411.Contig2_All	4.24	6.66	0.710462	1.47659e-05	2.35238e-07	K12869//crooked neck+ko03040//Spliceosome;K12869//crooked neck+ko03040//Spliceosome;K12869//crooked neck+ko03040//Spliceosome	GO:0006396//RNA processing;GO:0003688//DNA replication origin binding;GO:0071007//U2-type catalytic step 2 spliceosome;GO:0071006//U2-type catalytic step 1 spliceosome;GO:0000354//cis assembly of pre-catalytic spliceosome;GO:0000785//chromatin;GO:0006270//DNA replication initiation;GO:0000974//Prp19 complex;GO:0071004//U2-type prespliceosome;GO:0071008//U2-type post-mRNA release spliceosomal comp…
CL4114.Contig1_All	15.93	26.44	0.784413	0.00285459	0.000107525	K01183//chitinase [EC:3.2.1.14]+ko00520//Amino sugar and nucleotide sugar metabolism+ko01100//Metabolic pathways	GO:0016491//oxidoreductase activity;GO:0071949//FAD binding
CL4117.Contig2_All	10.756	6.84	-0.590568	0.0008959	2.67077e-05	K03510//DNA polymerase iota [EC:2.7.7.7];K03510//DNA polymerase iota [EC:2.7.7.7];K03510//DNA polymerase iota [EC:2.7.7.7]	GO:0006281//DNA repair;GO:0003684//damaged DNA binding
CL412.Contig1_All	74.183	62.51	-0.185605	0.0469178	0.00399941	K09191//general transcription factor IIIA;K10661//E3 ubiquitin-protein ligase MARCH6 [EC:2.3.2.27]+ko04141//Protein processing in endoplasmic reticulum	GO:0003677//DNA binding;GO:0003676//nucleic acid binding
CL412.Contig3_All	6.25	13.816	1.13782	0.0198993	0.00124897	K09191//general transcription factor IIIA	GO:0003677//DNA binding;GO:0003676//nucleic acid binding
CL4121.Contig1_All	32.256	48.886	0.64809	0.0114631	0.000620909	K21631//Gti1/Pac2 family transcription factor;K21631//Gti1/Pac2 family transcription factor
CL4124.Contig1_All	2.426	14.2	2.2289	0.0024842	8.96586e-05		GO:0016301//kinase activity
CL4124.Contig3_All	4.18	9.553	1.1981	0.00353595	0.000139387		GO:0016301//kinase activity
CL4127.Contig2_All	0.756	3.093	1.898	0.00142871	4.61456e-05		GO:0016301//kinase activity;GO:0016740//transferase activity
CL4130.Contig2_All	3.65	1.346	-1.34317	0.00351267	0.000137718	K11996//adenylyltransferase and sulfurtransferase [EC:2.7.7.80 2.8.1.11]+ko04122//Sulfur relay system	GO:0008641//ubiquitin-like modifier activating enzyme activity;GO:0005524//ATP binding;GO:0002143//tRNA wobble position uridine thiolation;GO:0006777//Mo-molybdopterin cofactor biosynthetic process;GO:0046872//metal ion binding;GO:0005829//cytosol;GO:0061604//molybdopterin-synthase sulfurtransferase activity;GO:0004792//thiosulfate sulfurtransferase activity;GO:0018192//enzyme active site formati…
CL4131.Contig2_All	27.436	12.146	-1.0933	0.00389205	0.000158325	K05747//Wiskott-Aldrich syndrome protein+ko04144//Endocytosis	GO:0016705//oxidoreductase activity, acting on paired donors, with incorporation or reduction of molecular oxygen;GO:0020037//heme binding;GO:0005506//iron ion binding;GO:0016021//integral component of membrane;GO:0004497//monooxygenase activity
CL414.Contig2_All	0.296	1.52	2.10822	0.0042701	0.000177059		GO:0046983//protein dimerization activity
CL4142.Contig1_All	24.236	14.786	-0.655196	3.60696e-06	5.00638e-08	K02932//large subunit ribosomal protein L5e+ko03010//Ribosome;K02932//large subunit ribosomal protein L5e+ko03010//Ribosome;K02932//large subunit ribosomal protein L5e+ko03010//Ribosome;K02932//large subunit ribosomal protein L5e+ko03010//Ribosome	GO:0005840//ribosome;GO:0006412//translation;GO:0000027//ribosomal large subunit assembly;GO:0022625//cytosolic large ribosomal subunit;GO:0003735//structural constituent of ribosome;GO:0008097//5S rRNA binding
CL4149.Contig4_All	20.393	14.176	-0.463222	0.0233998	0.00152792	K19851//flocculation protein FLO11+ko04011//MAPK signaling pathway - yeast;K05349//beta-glucosidase [EC:3.2.1.21]+ko01100//Metabolic pathways+ko00500//Starch and sucrose metabolism+ko01110//Biosynthesis of secondary metabolites+ko00460//Cyanoamino acid metabolism;K01183//chitinase [EC:3.2.1.14]+ko00520//Amino sugar and nucleotide sugar metabolism+ko01100//Metabolic pathways
CL4154.Contig1_All	4532.69	7042.13	0.685227	1.63898e-13	6.93909e-16	K19851//flocculation protein FLO11+ko04011//MAPK signaling pathway - yeast	GO:0005623//cell;GO:0045454//cell redox homeostasis;GO:0051920//peroxiredoxin activity
CL4154.Contig2_All	19.22	29.806	0.666249	0.0105086	0.000550861	K05747//Wiskott-Aldrich syndrome protein+ko04144//Endocytosis	GO:0005199//structural constituent of cell wall;GO:0004252//serine-type endopeptidase activity;GO:0003779//actin binding;GO:0007155//cell adhesion
CL4156.Contig1_All	22.053	13.416	-0.642484	0.032592	0.00239699	K20195//vacuolar fusion protein MON1+ko04138//Autophagy - yeast;K20195//vacuolar fusion protein MON1+ko04138//Autophagy - yeast;K20195//vacuolar fusion protein MON1+ko04138//Autophagy - yeast;K20195//vacuolar fusion protein MON1+ko04138//Autophagy - yeast;K20195//vacuolar fusion protein MON1+ko04138//Autophagy - yeast	GO:0055085//transmembrane transport;GO:0016021//integral component of membrane
CL4158.Contig2_All	91.33	122.686	0.478417	0.0113465	0.000614099		GO:0016301//kinase activity;GO:0016740//transferase activity
CL4162.Contig2_All	108	150.163	0.525296	0.0370874	0.00287571	K00602//phosphoribosylaminoimidazolecarboxamide formyltransferase / IMP cyclohydrolase [EC:2.1.2.3 3.5.4.10]+ko00230//Purine metabolism+ko00670//One carbon pool by folate+ko01100//Metabolic pathways+ko01130//Biosynthesis of antibiotics+ko01110//Biosynthesis of secondary metabolites;K00602//phosphoribosylaminoimidazolecarboxamide formyltransferase / IMP cyclohydrolase [EC:2.1.2.3 3.5.4.10]+ko00230…	GO:0004643//phosphoribosylaminoimidazolecarboxamide formyltransferase activity;GO:0006164//purine nucleotide biosynthetic process;GO:0003937//IMP cyclohydrolase activity
CL4169.Contig4_All	1.42	4.726	1.61742	0.0133987	0.000755579
CL4169.Contig5_All	128.78	516.64	1.89843	0.000108729	2.32062e-06
CL4175.Contig1_All	6.766	9.976	0.613451	0.0447634	0.00373371	K19851//flocculation protein FLO11+ko04011//MAPK signaling pathway - yeast;K22020//mucin-19;K01183//chitinase [EC:3.2.1.14]+ko00520//Amino sugar and nucleotide sugar metabolism+ko01100//Metabolic pathways;K01183//chitinase [EC:3.2.1.14]+ko00520//Amino sugar and nucleotide sugar metabolism+ko01100//Metabolic pathways	GO:0000981//DNA-binding transcription factor activity, RNA polymerase II-specific;GO:0005634//nucleus;GO:0008270//zinc ion binding
CL4185.Contig1_All	0.493	2.433	2.08368	0.00224953	7.90394e-05	K05665//ATP-binding cassette, subfamily C (CFTR/MRP), member 1 [EC:7.6.2.3]+ko02010//ABC transporters	GO:0004252//serine-type endopeptidase activity;GO:0005524//ATP binding;GO:0005618//cell wall;GO:0042626//ATPase activity, coupled to transmembrane movement of substances;GO:0016021//integral component of membrane;GO:0008559//xenobiotic transmembrane transporting ATPase activity;GO:0005886//plasma membrane
CL4187.Contig1_All	8.616	4.216	-0.965621	0.0206816	0.00130891
CL4197.Contig2_All	162.396	91.226	-0.768669	0.0262386	0.0017871
CL4199.Contig3_All	6.5	8.463	0.4396	0.0100649	0.000521013	K01183//chitinase [EC:3.2.1.14]+ko00520//Amino sugar and nucleotide sugar metabolism+ko01100//Metabolic pathways;K13172//serine/arginine repetitive matrix protein 2;K19898//alpha-agglutinin	GO:0006464//cellular protein modification process;GO:0016787//hydrolase activity;GO:0016874//ligase activity
CL4209.Contig1_All	39.963	71.976	0.899526	3.89158e-06	5.47488e-08	K00390//phosphoadenosine phosphosulfate reductase [EC:1.8.4.8 1.8.4.10]+ko00920//Sulfur metabolism+ko01100//Metabolic pathways;K00390//phosphoadenosine phosphosulfate reductase [EC:1.8.4.8 1.8.4.10]+ko00920//Sulfur metabolism+ko01100//Metabolic pathways;K00390//phosphoadenosine phosphosulfate reductase [EC:1.8.4.8 1.8.4.10]+ko00920//Sulfur metabolism+ko01100//Metabolic pathways;K00390//phosphoade…	GO:0004604//phosphoadenylyl-sulfate reductase (thioredoxin) activity;GO:0019379//sulfate assimilation, phosphoadenylyl sulfate reduction by phosphoadenylyl-sulfate reductase (thioredoxin)
CL4214.Contig2_All	46.376	70.556	0.661845	9.93131e-05	2.09801e-06	K00297//methylenetetrahydrofolate reductase (NADPH) [EC:1.5.1.20]+ko00670//One carbon pool by folate+ko01100//Metabolic pathways+ko01200//Carbon metabolism;K00297//methylenetetrahydrofolate reductase (NADPH) [EC:1.5.1.20]+ko00670//One carbon pool by folate+ko01100//Metabolic pathways+ko01200//Carbon metabolism;K00297//methylenetetrahydrofolate reductase (NADPH) [EC:1.5.1.20]+ko00670//One carbon p…	GO:0006555//methionine metabolic process;GO:0004489//methylenetetrahydrofolate reductase (NAD(P)H) activity;GO:0035999//tetrahydrofolate interconversion
CL4222.Contig2_All	71.373	32.126	-1.06681	0.000532089	1.44222e-05
CL4228.Contig2_All	21.03	12.406	-0.685297	0.0241995	0.00159598	K11758//chromatin structure-remodeling complex subunit RSC3/30;K11758//chromatin structure-remodeling complex subunit RSC3/30	GO:0000981//DNA-binding transcription factor activity, RNA polymerase II-specific;GO:0003677//DNA binding;GO:0005634//nucleus;GO:0008270//zinc ion binding;GO:0006351//transcription, DNA-templated
CL4231.Contig2_All	55.833	36.616	-0.539384	0.0150921	0.000882036	K11422//histone-lysine N-methyltransferase SETD1 [EC:2.1.1.43]+ko00310//Lysine degradation	GO:0016021//integral component of membrane
CL4239.Contig10_All	0.65	0.216	-1.49343	9.54061e-08	9.66096e-10	K21543//transcription factor CRZ1	GO:0005634//nucleus;GO:0008270//zinc ion binding;GO:0004386//helicase activity;GO:0003700//DNA-binding transcription factor activity
CL4239.Contig1_All	34.48	45.37	0.453922	0.0102434	0.000532457	K21543//transcription factor CRZ1;K22140//dynamin-like GTPase MGM1, mitochondrial	GO:0005525//GTP binding;GO:0046983//protein dimerization activity;GO:0003924//GTPase activity
CL4239.Contig2_All	7.69	2.613	-1.34092	0.0480144	0.00412642	K21543//transcription factor CRZ1;K17065//dynamin 1-like protein [EC:3.6.5.5]+ko04139//Mitophagy - yeast	GO:0005525//GTP binding;GO:0003924//GTPase activity
CL4258.Contig1_All	6.45	1.76	-1.60524	0.0225746	0.00146123	K00600//glycine hydroxymethyltransferase [EC:2.1.2.1]+ko00670//One carbon pool by folate+ko01100//Metabolic pathways+ko01230//Biosynthesis of amino acids+ko01130//Biosynthesis of antibiotics+ko01110//Biosynthesis of secondary metabolites+ko00460//Cyanoamino acid metabolism+ko00260//Glycine, serine and threonine metabolism+ko00680//Methane metabolism+ko01200//Carbon metabolism+ko00630//Glyoxylate …	GO:0004372//glycine hydroxymethyltransferase activity;GO:0008168//methyltransferase activity;GO:0035999//tetrahydrofolate interconversion;GO:0019264//glycine biosynthetic process from serine;GO:0030170//pyridoxal phosphate binding;GO:0005737//cytoplasm
CL4276.Contig2_All	4	0.646	-2.33596	5.03959e-05	9.31896e-07	K08158//MFS transporter, DHA1 family, multidrug resistance protein	GO:0055085//transmembrane transport;GO:0016021//integral component of membrane
CL428.Contig1_All	2.41	0.76	-1.53217	0.000888676	2.64535e-05	K01426//amidase [EC:3.5.1.4]+ko00380//Tryptophan metabolism+ko00330//Arginine and proline metabolism+ko00360//Phenylalanine metabolism;K01426//amidase [EC:3.5.1.4]+ko00380//Tryptophan metabolism+ko00330//Arginine and proline metabolism+ko00360//Phenylalanine metabolism	GO:0004040//amidase activity
CL4284.Contig2_All	11.226	6.343	-0.763147	0.0371439	0.00289065		GO:0016021//integral component of membrane
CL4292.Contig3_All	15.106	2.956	-2.199	2.06666e-09	1.48837e-11	K19851//flocculation protein FLO11+ko04011//MAPK signaling pathway - yeast;K01183//chitinase [EC:3.2.1.14]+ko00520//Amino sugar and nucleotide sugar metabolism+ko01100//Metabolic pathways;K22020//mucin-19;K01183//chitinase [EC:3.2.1.14]+ko00520//Amino sugar and nucleotide sugar metabolism+ko01100//Metabolic pathways	GO:0004185//serine-type carboxypeptidase activity
CL43.Contig1_All	6.573	13.83	1.09242	0.00780398	0.000380134	K19851//flocculation protein FLO11+ko04011//MAPK signaling pathway - yeast;K22020//mucin-19;K01183//chitinase [EC:3.2.1.14]+ko00520//Amino sugar and nucleotide sugar metabolism+ko01100//Metabolic pathways;K01183//chitinase [EC:3.2.1.14]+ko00520//Amino sugar and nucleotide sugar metabolism+ko01100//Metabolic pathways
CL430.Contig63_All	0.07	2.446	2.75208	0.00943916	0.000480795	K10862//tyrosyl-DNA phosphodiesterase 1 [EC:3.1.4.-];K10862//tyrosyl-DNA phosphodiesterase 1 [EC:3.1.4.-]	GO:0005634//nucleus;GO:0006281//DNA repair;GO:0008081//phosphoric diester hydrolase activity
CL4301.Contig2_All	24.063	45.34	0.914965	0.0168024	0.00101132
CL4305.Contig1_All	160.303	110.873	-0.475698	0.00136629	4.34737e-05	K02987//small subunit ribosomal protein S4e+ko03010//Ribosome;K02987//small subunit ribosomal protein S4e+ko03010//Ribosome;K02987//small subunit ribosomal protein S4e+ko03010//Ribosome;K02987//small subunit ribosomal protein S4e+ko03010//Ribosome;K02987//small subunit ribosomal protein S4e+ko03010//Ribosome	GO:0005840//ribosome;GO:0006412//translation;GO:0003735//structural constituent of ribosome;GO:0019843//rRNA binding
CL4307.Contig1_All	0	0.563	5.0214	7.5974e-10	5.17304e-12	K17978//nuclear migration protein NUM1;K17978//nuclear migration protein NUM1;K17978//nuclear migration protein NUM1	GO:0032065//cortical protein anchoring;GO:0005938//cell cortex;GO:0005543//phospholipid binding
CL4307.Contig3_All	36.063	43.1	0.320455	9.52655e-09	7.90033e-11	K17978//nuclear migration protein NUM1;K17978//nuclear migration protein NUM1;K17978//nuclear migration protein NUM1	GO:0032065//cortical protein anchoring;GO:0005938//cell cortex;GO:0005543//phospholipid binding
CL4308.Contig1_All	54.746	40.36	-0.379767	0.000770474	2.2296e-05	K00826//branched-chain amino acid aminotransferase [EC:2.6.1.42]+ko00280//Valine, leucine and isoleucine degradation+ko00770//Pantothenate and CoA biosynthesis+ko01100//Metabolic pathways+ko01230//Biosynthesis of amino acids+ko01130//Biosynthesis of antibiotics+ko00290//Valine, leucine and isoleucine biosynthesis+ko01110//Biosynthesis of secondary metabolites+ko01210//2-Oxocarboxylic acid metabol…	GO:0004084//branched-chain-amino-acid transaminase activity;GO:0009081//branched-chain amino acid metabolic process
CL433.Contig2_All	1.223	3.603	1.51938	0.00250086	9.05991e-05	K19475//WAS/WASL-interacting protein+ko04144//Endocytosis;K22020//mucin-19	GO:0000981//DNA-binding transcription factor activity, RNA polymerase II-specific;GO:0005634//nucleus;GO:0008270//zinc ion binding
CL433.Contig6_All	21.47	69.34	1.55975	0.0345158	0.00260576	K19475//WAS/WASL-interacting protein+ko04144//Endocytosis;K22020//mucin-19	GO:0003677//DNA binding;GO:0000981//DNA-binding transcription factor activity, RNA polymerase II-specific;GO:0005634//nucleus;GO:0008270//zinc ion binding
CL4340.Contig1_All	20.983	30.05	0.572272	0.0370874	0.00287402	K14526//ribonuclease P/MRP protein subunit POP7 [EC:3.1.26.5]+ko03013//RNA transport+ko03008//Ribosome biogenesis in eukaryotes;K14526//ribonuclease P/MRP protein subunit POP7 [EC:3.1.26.5]+ko03013//RNA transport+ko03008//Ribosome biogenesis in eukaryotes
CL4346.Contig2_All	96.186	42.986	-1.08203	0.00524602	0.000231263		GO:0016021//integral component of membrane
CL4349.Contig1_All	8.043	1.893	-1.81021	0.00411803	0.000169675	K11422//histone-lysine N-methyltransferase SETD1 [EC:2.1.1.43]+ko00310//Lysine degradation;K05747//Wiskott-Aldrich syndrome protein+ko04144//Endocytosis	GO:0051301//cell division;GO:0016021//integral component of membrane
CL4356.Contig1_All	21.74	36.52	0.791837	0.032727	0.00241165		GO:0016021//integral component of membrane
CL4358.Contig2_All	10.37	18.45	0.856513	0.00681231	0.000317934	K18477//type IV protein arginine methyltransferase [EC:2.1.1.322]
CL4361.Contig1_All	2.313	5.613	1.27736	0.00421622	0.000174548
CL4361.Contig2_All	3.406	6.59	0.990704	0.00142871	4.61192e-05
CL4362.Contig2_All	47.056	32.556	-0.471365	0.0129334	0.000725955	K17678//ATP-dependent RNA helicase MRH4, mitochondrial [EC:3.6.4.13]
CL4379.Contig3_All	18.59	30.41	0.752822	0.0285112	0.00199981	K03128//transcription initiation factor TFIID subunit 2+ko03022//Basal transcription factors
CL438.Contig2_All	2.863	65.76	4.35443	3.26518e-31	9.46494e-35	K01279//tripeptidyl-peptidase I [EC:3.4.14.9];K01279//tripeptidyl-peptidase I [EC:3.4.14.9]	GO:0004252//serine-type endopeptidase activity;GO:0046872//metal ion binding
CL4381.Contig2_All	25.43	36.56	0.584981	2.87888e-06	3.88274e-08	K20359//PRA1 family protein 1;K20359//PRA1 family protein 1	GO:0030134//COPII-coated ER to Golgi transport vesicle;GO:0005783//endoplasmic reticulum;GO:0005794//Golgi apparatus;GO:0016021//integral component of membrane;GO:0006888//ER to Golgi vesicle-mediated transport
CL439.Contig2_All	0	27.383	5.11885	2.38889e-09	1.75218e-11
CL439.Contig3_All	0.05	1.65	2.70889	0.0110795	0.000595782
CL439.Contig4_All	0.553	0	-3.81474	3.06679e-05	5.28734e-07		GO:0016787//hydrolase activity;GO:0016021//integral component of membrane
CL439.Contig5_All	0.116	5.25	4.10382	3.43048e-07	3.9529e-09
CL439.Contig6_All	1.636	21.46	2.59823	0.00793181	0.000388091
CL439.Contig7_All	0.22	45.576	4.45251	3.55256e-07	4.12458e-09
CL44.Contig32_All	0.026	1.156	2.90984	0.00530656	0.000234859	K16261//yeast amino acid transporter;K16261//yeast amino acid transporter;K16261//yeast amino acid transporter	GO:0016021//integral component of membrane;GO:0022857//transmembrane transporter activity
CL44.Contig8_All	2.513	8.616	1.68954	0.00390947	0.000159205	K16261//yeast amino acid transporter;K16261//yeast amino acid transporter;K16261//yeast amino acid transporter	GO:0016021//integral component of membrane;GO:0022857//transmembrane transporter activity
CL443.Contig3_All	0	2.55	3.99966	1.50943e-05	2.42447e-07	K02307//DASH complex subunit DAM1+ko04111//Cell cycle - yeast;K02307//DASH complex subunit DAM1+ko04111//Cell cycle - yeast	GO:0072686//mitotic spindle;GO:0042729//DASH complex;GO:0008608//attachment of spindle microtubules to kinetochore
CL45.Contig1_All	5.57	24.87	1.99708	0.000735039	2.10685e-05	K05747//Wiskott-Aldrich syndrome protein+ko04144//Endocytosis;K05747//Wiskott-Aldrich syndrome protein+ko04144//Endocytosis;K05747//Wiskott-Aldrich syndrome protein+ko04144//Endocytosis	GO:0003779//actin binding;GO:0005199//structural constituent of cell wall;GO:0005618//cell wall
CL45.Contig3_All	15.72	288.81	3.74439	7.97472e-11	4.66419e-13	K05747//Wiskott-Aldrich syndrome protein+ko04144//Endocytosis;K19475//WAS/WASL-interacting protein+ko04144//Endocytosis;K05747//Wiskott-Aldrich syndrome protein+ko04144//Endocytosis;K05747//Wiskott-Aldrich syndrome protein+ko04144//Endocytosis	GO:0003779//actin binding;GO:0005199//structural constituent of cell wall;GO:0005618//cell wall
CL45.Contig4_All	8.163	47.58	2.23816	0.00183851	6.19117e-05	K05747//Wiskott-Aldrich syndrome protein+ko04144//Endocytosis;K19475//WAS/WASL-interacting protein+ko04144//Endocytosis;K05747//Wiskott-Aldrich syndrome protein+ko04144//Endocytosis;K05747//Wiskott-Aldrich syndrome protein+ko04144//Endocytosis	GO:0003779//actin binding;GO:0005199//structural constituent of cell wall;GO:0005618//cell wall
CL451.Contig2_All	12.143	7.003	-0.718836	0.0204862	0.00129207	K01210//glucan 1,3-beta-glucosidase [EC:3.2.1.58]+ko00500//Starch and sucrose metabolism;K01210//glucan 1,3-beta-glucosidase [EC:3.2.1.58]+ko00500//Starch and sucrose metabolism	GO:0016787//hydrolase activity
CL454.Contig3_All	28.193	17.996	-0.584008	0.000377493	9.63875e-06	K00140//malonate-semialdehyde dehydrogenase (acetylating) / methylmalonate-semialdehyde dehydrogenase [EC:1.2.1.18 1.2.1.27]+ko00410//beta-Alanine metabolism+ko00280//Valine, leucine and isoleucine degradation+ko01100//Metabolic pathways+ko00640//Propanoate metabolism+ko01200//Carbon metabolism+ko00562//Inositol phosphate metabolism;K00140//malonate-semialdehyde dehydrogenase (acetylating) / meth…	GO:0004491//methylmalonate-semialdehyde dehydrogenase (acylating) activity
CL455.Contig4_All	5.613	2.153	-1.27272	0.000367669	9.3371e-06	K22884//N5-hydroxyornithine acetyltransferase [EC:2.3.1.-]	GO:0016746//transferase activity, transferring acyl groups
CL455.Contig6_All	4.82	2.046	-1.15468	5.15094e-06	7.46415e-08	K22884//N5-hydroxyornithine acetyltransferase [EC:2.3.1.-]	GO:0016746//transferase activity, transferring acyl groups
CL460.Contig2_All	11.383	6.773	-0.674676	0.0204806	0.00129082	K01183//chitinase [EC:3.2.1.14]+ko00520//Amino sugar and nucleotide sugar metabolism+ko01100//Metabolic pathways;K19851//flocculation protein FLO11+ko04011//MAPK signaling pathway - yeast	GO:0008168//methyltransferase activity
CL465.Contig2_All	1.186	3.073	1.3699	0.00270644	9.97004e-05
CL468.Contig2_All	8.246	37.24	2.12207	4.54343e-08	4.30328e-10	K11429//histone-lysine N-methyltransferase SUV420H [EC:2.1.1.43]+ko00310//Lysine degradation;K19851//flocculation protein FLO11+ko04011//MAPK signaling pathway - yeast
CL468.Contig3_All	39.146	78.446	1.01705	0.0111918	0.000603774	K11429//histone-lysine N-methyltransferase SUV420H [EC:2.1.1.43]+ko00310//Lysine degradation;K19851//flocculation protein FLO11+ko04011//MAPK signaling pathway - yeast
CL47.Contig23_All	3.496	139.443	4.68245	3.22692e-16	9.01414e-19	K19851//flocculation protein FLO11+ko04011//MAPK signaling pathway - yeast;K22020//mucin-19;K01183//chitinase [EC:3.2.1.14]+ko00520//Amino sugar and nucleotide sugar metabolism+ko01100//Metabolic pathways;K01183//chitinase [EC:3.2.1.14]+ko00520//Amino sugar and nucleotide sugar metabolism+ko01100//Metabolic pathways	GO:0051213//dioxygenase activity;GO:0016491//oxidoreductase activity
CL47.Contig36_All	0.566	4.113	2.67274	6.92815e-07	8.40655e-09	K19851//flocculation protein FLO11+ko04011//MAPK signaling pathway - yeast;K22020//mucin-19;K01183//chitinase [EC:3.2.1.14]+ko00520//Amino sugar and nucleotide sugar metabolism+ko01100//Metabolic pathways;K01183//chitinase [EC:3.2.1.14]+ko00520//Amino sugar and nucleotide sugar metabolism+ko01100//Metabolic pathways	GO:0051213//dioxygenase activity;GO:0016491//oxidoreductase activity
CL47.Contig9_All	1.426	10.736	2.35168	0.00574357	0.000259214	K19851//flocculation protein FLO11+ko04011//MAPK signaling pathway - yeast;K22020//mucin-19;K01183//chitinase [EC:3.2.1.14]+ko00520//Amino sugar and nucleotide sugar metabolism+ko01100//Metabolic pathways;K01183//chitinase [EC:3.2.1.14]+ko00520//Amino sugar and nucleotide sugar metabolism+ko01100//Metabolic pathways	GO:0051213//dioxygenase activity;GO:0016491//oxidoreductase activity
CL474.Contig2_All	0.486	1.706	1.60876	0.0385807	0.0030614		GO:0004252//serine-type endopeptidase activity;GO:0005524//ATP binding;GO:0016021//integral component of membrane
CL476.Contig1_All	6.88	3.243	-0.979372	0.039995	0.00321727	K15562//serine/threonine-protein kinase BUR1 [EC:2.7.11.22 2.7.11.23];K15562//serine/threonine-protein kinase BUR1 [EC:2.7.11.22 2.7.11.23];K15562//serine/threonine-protein kinase BUR1 [EC:2.7.11.22 2.7.11.23];K15562//serine/threonine-protein kinase BUR1 [EC:2.7.11.22 2.7.11.23]	GO:0005524//ATP binding;GO:0070693//P-TEFb-cap methyltransferase complex;GO:0000790//nuclear chromatin;GO:0120186//negative regulation of protein localization to chromatin;GO:0071620//phosphorylation of RNA polymerase II C-terminal domain serine 5 residues;GO:0008353//RNA polymerase II CTD heptapeptide repeat kinase activity;GO:0004693//cyclin-dependent protein serine/threonine kinase activity;GO…
CL476.Contig7_All	3.36	1.096	-1.51538	3.62176e-08	3.39871e-10	K15562//serine/threonine-protein kinase BUR1 [EC:2.7.11.22 2.7.11.23];K15562//serine/threonine-protein kinase BUR1 [EC:2.7.11.22 2.7.11.23];K15562//serine/threonine-protein kinase BUR1 [EC:2.7.11.22 2.7.11.23];K15562//serine/threonine-protein kinase BUR1 [EC:2.7.11.22 2.7.11.23]	GO:0005524//ATP binding;GO:0070693//P-TEFb-cap methyltransferase complex;GO:0000790//nuclear chromatin;GO:0120186//negative regulation of protein localization to chromatin;GO:0071620//phosphorylation of RNA polymerase II C-terminal domain serine 5 residues;GO:0008353//RNA polymerase II CTD heptapeptide repeat kinase activity;GO:0004693//cyclin-dependent protein serine/threonine kinase activity;GO…
CL48.Contig14_All	0	1.763	5.88122	9.71889e-14	3.94508e-16	K01130//arylsulfatase [EC:3.1.6.1]+ko00600//Sphingolipid metabolism;K01130//arylsulfatase [EC:3.1.6.1]+ko00600//Sphingolipid metabolism	GO:0055085//transmembrane transport;GO:0016021//integral component of membrane
CL48.Contig20_All	1.753	0	-6.65248	2.55899e-22	3.46247e-25	K01130//arylsulfatase [EC:3.1.6.1]+ko00600//Sphingolipid metabolism;K01130//arylsulfatase [EC:3.1.6.1]+ko00600//Sphingolipid metabolism;K01130//arylsulfatase [EC:3.1.6.1]+ko00600//Sphingolipid metabolism	GO:0000981//DNA-binding transcription factor activity, RNA polymerase II-specific;GO:0005634//nucleus;GO:0008484//sulfuric ester hydrolase activity;GO:0008270//zinc ion binding
CL48.Contig3_All	11.303	4.83	-1.13787	0.000267079	6.45829e-06	K01130//arylsulfatase [EC:3.1.6.1]+ko00600//Sphingolipid metabolism;K01130//arylsulfatase [EC:3.1.6.1]+ko00600//Sphingolipid metabolism	GO:0000981//DNA-binding transcription factor activity, RNA polymerase II-specific;GO:0005634//nucleus;GO:0008270//zinc ion binding
CL48.Contig6_All	0	0.973	5.93026	2.98968e-15	1.04393e-17	K01130//arylsulfatase [EC:3.1.6.1]+ko00600//Sphingolipid metabolism;K01130//arylsulfatase [EC:3.1.6.1]+ko00600//Sphingolipid metabolism	GO:0055085//transmembrane transport;GO:0016021//integral component of membrane
CL48.Contig7_All	0	0.693	4.88393	8.0273e-09	6.62197e-11	K01130//arylsulfatase [EC:3.1.6.1]+ko00600//Sphingolipid metabolism;K01130//arylsulfatase [EC:3.1.6.1]+ko00600//Sphingolipid metabolism;K01130//arylsulfatase [EC:3.1.6.1]+ko00600//Sphingolipid metabolism	GO:0055085//transmembrane transport;GO:0016021//integral component of membrane
CL480.Contig1_All	23.183	13.453	-0.719079	0.00286391	0.000108001	K05658//ATP-binding cassette, subfamily B (MDR/TAP), member 1 [EC:7.6.2.2]+ko02010//ABC transporters;K07824//benzoate 4-monooxygenase [EC:1.14.14.92]+ko01100//Metabolic pathways	GO:0016705//oxidoreductase activity, acting on paired donors, with incorporation or reduction of molecular oxygen;GO:0020037//heme binding;GO:0005506//iron ion binding;GO:0016021//integral component of membrane;GO:0004497//monooxygenase activity
CL480.Contig2_All	241.12	123.496	-0.904714	2.79982e-16	7.69886e-19	K07824//benzoate 4-monooxygenase [EC:1.14.14.92]+ko01100//Metabolic pathways;K07824//benzoate 4-monooxygenase [EC:1.14.14.92]+ko01100//Metabolic pathways;K07824//benzoate 4-monooxygenase [EC:1.14.14.92]+ko01100//Metabolic pathways	GO:0016705//oxidoreductase activity, acting on paired donors, with incorporation or reduction of molecular oxygen;GO:0020037//heme binding;GO:0005506//iron ion binding;GO:0016021//integral component of membrane;GO:0004497//monooxygenase activity
CL483.Contig2_All	13.066	5.833	-1.09337	0.00685373	0.000320385	K01759//lactoylglutathione lyase [EC:4.4.1.5]+ko00620//Pyruvate metabolism	GO:0051213//dioxygenase activity
CL49.Contig1_All	0.336	0	-2.61402	0.0174858	0.00106162
CL496.Contig2_All	54.65	209.496	1.98161	3.01085e-36	5.25659e-40	K01279//tripeptidyl-peptidase I [EC:3.4.14.9];K01279//tripeptidyl-peptidase I [EC:3.4.14.9];K01279//tripeptidyl-peptidase I [EC:3.4.14.9];K01279//tripeptidyl-peptidase I [EC:3.4.14.9]	GO:0004252//serine-type endopeptidase activity;GO:0046872//metal ion binding
CL496.Contig3_All	10.236	24.456	1.2883	8.45911e-07	1.0338e-08	K01279//tripeptidyl-peptidase I [EC:3.4.14.9];K01279//tripeptidyl-peptidase I [EC:3.4.14.9];K01279//tripeptidyl-peptidase I [EC:3.4.14.9];K01279//tripeptidyl-peptidase I [EC:3.4.14.9]	GO:0004252//serine-type endopeptidase activity;GO:0046872//metal ion binding
CL497.Contig13_All	18.506	11.463	-0.622342	0.0313375	0.00225823	K19851//flocculation protein FLO11+ko04011//MAPK signaling pathway - yeast;K01183//chitinase [EC:3.2.1.14]+ko00520//Amino sugar and nucleotide sugar metabolism+ko01100//Metabolic pathways;K22020//mucin-19;K01183//chitinase [EC:3.2.1.14]+ko00520//Amino sugar and nucleotide sugar metabolism+ko01100//Metabolic pathways	GO:0016021//integral component of membrane
CL499.Contig44_All	0.003	2.19	6.50135	2.43961e-21	3.93984e-24	K16261//yeast amino acid transporter	GO:0055085//transmembrane transport;GO:0016021//integral component of membrane;GO:0022857//transmembrane transporter activity
CL499.Contig47_All	1.48	0	-3.9399	3.08918e-05	5.33943e-07	K16261//yeast amino acid transporter	GO:0055085//transmembrane transport;GO:0016021//integral component of membrane;GO:0022857//transmembrane transporter activity
CL50.Contig6_All	1.463	3.846	1.37162	0.00456864	0.000194024	K01613//phosphatidylserine decarboxylase [EC:4.1.1.65]+ko01100//Metabolic pathways+ko01110//Biosynthesis of secondary metabolites+ko00564//Glycerophospholipid metabolism	GO:0016021//integral component of membrane
CL503.Contig1_All	1.113	2.79	1.34441	0.000326012	8.06813e-06	K22134//MFS transporter, DHA2 family, glioxin efflux transporter	GO:0055085//transmembrane transport;GO:0016021//integral component of membrane
CL503.Contig5_All	1.273	3.496	1.4592	0.000191798	4.40338e-06	K22134//MFS transporter, DHA2 family, glioxin efflux transporter	GO:0055085//transmembrane transport;GO:0016021//integral component of membrane
CL509.Contig10_All	14.646	5.873	-1.23036	4.67755e-05	8.45229e-07
CL51.Contig1_All	29.506	18.853	-0.579395	0.0370095	0.00286403	K13449//pathogenesis-related protein 1;K19851//flocculation protein FLO11+ko04011//MAPK signaling pathway - yeast	GO:0005576//extracellular region
CL510.Contig2_All	18.41	10.38	-0.754141	0.0186901	0.00114698	K01751//diaminopropionate ammonia-lyase [EC:4.3.1.15];K01751//diaminopropionate ammonia-lyase [EC:4.3.1.15];K01751//diaminopropionate ammonia-lyase [EC:4.3.1.15];K01751//diaminopropionate ammonia-lyase [EC:4.3.1.15]	GO:0008237//metallopeptidase activity
CL514.Contig13_All	1.673	0.003	-3.75059	5.46994e-05	1.03616e-06	K19851//flocculation protein FLO11+ko04011//MAPK signaling pathway - yeast
CL519.Contig22_All	1.75	0	-4.98143	3.66445e-10	2.33516e-12	K19564//choline transport protein	GO:0016021//integral component of membrane;GO:0022857//transmembrane transporter activity
CL519.Contig24_All	17.346	11.586	-0.51874	0.0358969	0.00274189	K11826//AP-2 complex subunit mu-1+ko04144//Endocytosis;K11826//AP-2 complex subunit mu-1+ko04144//Endocytosis;K11826//AP-2 complex subunit mu-1+ko04144//Endocytosis;K11826//AP-2 complex subunit mu-1+ko04144//Endocytosis	GO:0006886//intracellular protein transport;GO:0030131//clathrin adaptor complex;GO:0016192//vesicle-mediated transport
CL525.Contig3_All	1.45	0.446	-1.51465	0.0142473	0.000818468	K05665//ATP-binding cassette, subfamily C (CFTR/MRP), member 1 [EC:7.6.2.3]+ko02010//ABC transporters;K05665//ATP-binding cassette, subfamily C (CFTR/MRP), member 1 [EC:7.6.2.3]+ko02010//ABC transporters;K05665//ATP-binding cassette, subfamily C (CFTR/MRP), member 1 [EC:7.6.2.3]+ko02010//ABC transporters;K05665//ATP-binding cassette, subfamily C (CFTR/MRP), member 1 [EC:7.6.2.3]+ko02010//ABC tran…	GO:0005524//ATP binding;GO:0042626//ATPase activity, coupled to transmembrane movement of substances;GO:0016021//integral component of membrane
CL538.Contig5_All	2.21	4.423	1.03078	0.00519525	0.000228572	K19475//WAS/WASL-interacting protein+ko04144//Endocytosis;K05747//Wiskott-Aldrich syndrome protein+ko04144//Endocytosis
CL539.Contig21_All	3.61	1.58	-1.08703	0.01439	0.00083007	K10437//phenylacetate 2-hydroxylase [EC:1.14.14.54]+ko01100//Metabolic pathways+ko00360//Phenylalanine metabolism;K10438//3-hydroxyphenylacetate 6-hydroxylase [EC:1.14.13.63]	GO:0016705//oxidoreductase activity, acting on paired donors, with incorporation or reduction of molecular oxygen;GO:0020037//heme binding;GO:0005506//iron ion binding;GO:0016021//integral component of membrane
CL547.Contig1_All	0	3.39	5.52687	3.21553e-12	1.55787e-14	K01655//homocitrate synthase [EC:2.3.3.14]+ko00300//Lysine biosynthesis+ko01100//Metabolic pathways+ko01230//Biosynthesis of amino acids+ko01130//Biosynthesis of antibiotics+ko01210//2-Oxocarboxylic acid metabolism+ko00620//Pyruvate metabolism;K01655//homocitrate synthase [EC:2.3.3.14]+ko00300//Lysine biosynthesis+ko01100//Metabolic pathways+ko01230//Biosynthesis of amino acids+ko01130//Biosynthe…	GO:0004410//homocitrate synthase activity;GO:0019878//lysine biosynthetic process via aminoadipic acid
CL547.Contig4_All	12.246	94.553	2.87809	4.53888e-16	1.36695e-18	K01655//homocitrate synthase [EC:2.3.3.14]+ko00300//Lysine biosynthesis+ko01100//Metabolic pathways+ko01230//Biosynthesis of amino acids+ko01130//Biosynthesis of antibiotics+ko01210//2-Oxocarboxylic acid metabolism+ko00620//Pyruvate metabolism;K01655//homocitrate synthase [EC:2.3.3.14]+ko00300//Lysine biosynthesis+ko01100//Metabolic pathways+ko01230//Biosynthesis of amino acids+ko01130//Biosynthe…	GO:0004410//homocitrate synthase activity;GO:0019878//lysine biosynthetic process via aminoadipic acid
CL547.Contig6_All	2.813	21.163	2.77097	1.14025e-09	7.86348e-12	K01655//homocitrate synthase [EC:2.3.3.14]+ko00300//Lysine biosynthesis+ko01100//Metabolic pathways+ko01230//Biosynthesis of amino acids+ko01130//Biosynthesis of antibiotics+ko01210//2-Oxocarboxylic acid metabolism+ko00620//Pyruvate metabolism;K01655//homocitrate synthase [EC:2.3.3.14]+ko00300//Lysine biosynthesis+ko01100//Metabolic pathways+ko01230//Biosynthesis of amino acids+ko01130//Biosynthe…	GO:0004410//homocitrate synthase activity;GO:0019878//lysine biosynthetic process via aminoadipic acid
CL552.Contig4_All	9.203	5.883	-0.579094	0.0399264	0.00320885	K12609//CCR4-NOT transcriptional complex subunit CAF120+ko03018//RNA degradation;K12609//CCR4-NOT transcriptional complex subunit CAF120+ko03018//RNA degradation	GO:0016021//integral component of membrane
CL554.Contig1_All	1.34	2.316	0.840747	0.0349858	0.00264985	K15436//transportin-3	GO:0006886//intracellular protein transport;GO:0005634//nucleus;GO:0008536//Ran GTPase binding
CL555.Contig2_All	73.216	240.073	1.75722	4.74265e-22	6.6241e-25	K01273//membrane dipeptidase [EC:3.4.13.19];K01273//membrane dipeptidase [EC:3.4.13.19]	GO:0046872//metal ion binding;GO:0008237//metallopeptidase activity;GO:0016021//integral component of membrane;GO:0016805//dipeptidase activity
CL562.Contig3_All	4.536	1.92	-1.12103	0.0385385	0.00305468	K14563//rRNA 2'-O-methyltransferase fibrillarin [EC:2.1.1.-]+ko03008//Ribosome biogenesis in eukaryotes;K22381//E3 ubiquitin-protein ligase ZNF598 [EC:2.3.2.27];K11483//histone deacetylase HOS2 [EC:3.5.1.98]	GO:0005199//structural constituent of cell wall;GO:0003779//actin binding;GO:0009058//biosynthetic process;GO:0008483//transaminase activity;GO:0030170//pyridoxal phosphate binding
CL564.Contig3_All	2.273	7.486	1.7006	7.16924e-05	1.4269e-06	K19898//alpha-agglutinin	GO:0005730//nucleolus
CL569.Contig3_All	5.43	2.26	-1.16168	0.0142171	0.000816006
CL569.Contig4_All	9.733	4.98	-0.904912	0.000861771	2.53893e-05
CL569.Contig5_All	3.783	1.69	-1.07472	0.0176871	0.00107693
CL571.Contig3_All	0	0.556	3.17346	0.00191165	6.49037e-05	K11153//retinol dehydrogenase 12 [EC:1.1.1.300]+ko01100//Metabolic pathways;K11153//retinol dehydrogenase 12 [EC:1.1.1.300]+ko01100//Metabolic pathways;K03507//DNA replication regulator DPB11;K20367//endoplasmic reticulum-Golgi intermediate compartment protein 3;K17732//mitochondrial-processing peptidase subunit beta [EC:3.4.24.64]	GO:0000981//DNA-binding transcription factor activity, RNA polymerase II-specific;GO:0003677//DNA binding;GO:0005634//nucleus;GO:0008270//zinc ion binding;GO:0006351//transcription, DNA-templated
CL576.Contig1_All	11.93	3.456	-1.65679	4.69494e-05	8.54348e-07	K00480//salicylate hydroxylase [EC:1.14.13.1]+ko01100//Metabolic pathways	GO:0003677//DNA binding;GO:0005634//nucleus;GO:0005507//copper ion binding;GO:0003700//DNA-binding transcription factor activity
CL576.Contig2_All	11.373	3.466	-1.62126	7.2217e-11	4.19225e-13	K00480//salicylate hydroxylase [EC:1.14.13.1]+ko01100//Metabolic pathways	GO:0003677//DNA binding;GO:0005634//nucleus;GO:0005507//copper ion binding;GO:0003700//DNA-binding transcription factor activity
CL576.Contig3_All	52.4	14.94	-1.62799	0.00181541	6.0775e-05	K00480//salicylate hydroxylase [EC:1.14.13.1]+ko01100//Metabolic pathways	GO:0003677//DNA binding;GO:0005634//nucleus;GO:0005507//copper ion binding;GO:0003700//DNA-binding transcription factor activity
CL578.Contig2_All	0.73	4.6	2.3664	0.000537831	1.46013e-05	K01183//chitinase [EC:3.2.1.14]+ko00520//Amino sugar and nucleotide sugar metabolism+ko01100//Metabolic pathways;K22020//mucin-19;K01183//chitinase [EC:3.2.1.14]+ko00520//Amino sugar and nucleotide sugar metabolism+ko01100//Metabolic pathways	GO:0016021//integral component of membrane;GO:0016740//transferase activity
CL582.Contig1_All	22.433	9.276	-1.19353	5.87893e-07	6.95382e-09
CL582.Contig5_All	4.48	1.733	-1.26545	7.14796e-05	1.41955e-06	K12343//3-oxo-5-alpha-steroid 4-dehydrogenase 1 [EC:1.3.1.22];K12343//3-oxo-5-alpha-steroid 4-dehydrogenase 1 [EC:1.3.1.22]	GO:0008236//serine-type peptidase activity
CL592.Contig5_All	17.226	22.246	0.430694	0.0116422	0.000634676		GO:0005452//inorganic anion exchanger activity;GO:0016021//integral component of membrane
CL593.Contig6_All	1.746	0.85	-0.960531	0.00302291	0.000114921	K11592//endoribonuclease Dicer [EC:3.1.26.-]	GO:0006396//RNA processing;GO:0003723//RNA binding;GO:0004525//ribonuclease III activity;GO:0005524//ATP binding;GO:0004386//helicase activity
CL60.Contig10_All	0.21	1.426	2.45196	0.000245419	5.85937e-06		GO:0008289//lipid binding;GO:0061817//endoplasmic reticulum-plasma membrane tethering;GO:0006869//lipid transport;GO:0016021//integral component of membrane
CL60.Contig11_All	17.913	52.923	1.55746	1.98239e-05	3.26201e-07	K19475//WAS/WASL-interacting protein+ko04144//Endocytosis;K05747//Wiskott-Aldrich syndrome protein+ko04144//Endocytosis	GO:0008289//lipid binding;GO:0061817//endoplasmic reticulum-plasma membrane tethering;GO:0006869//lipid transport;GO:0016021//integral component of membrane
CL60.Contig1_All	5.143	58.543	3.12023	2.14599e-07	2.3323e-09	K19475//WAS/WASL-interacting protein+ko04144//Endocytosis;K05747//Wiskott-Aldrich syndrome protein+ko04144//Endocytosis	GO:0008289//lipid binding;GO:0061817//endoplasmic reticulum-plasma membrane tethering;GO:0006869//lipid transport;GO:0016021//integral component of membrane
CL60.Contig4_All	1.17	8.963	2.4673	0.0013785	4.39747e-05	K05747//Wiskott-Aldrich syndrome protein+ko04144//Endocytosis	GO:0008289//lipid binding;GO:0061817//endoplasmic reticulum-plasma membrane tethering;GO:0006869//lipid transport;GO:0016021//integral component of membrane
CL601.Contig2_All	3.15	1.366	-1.13483	8.82003e-08	8.81579e-10	K11541//carbamoyl-phosphate synthase / aspartate carbamoyltransferase [EC:6.3.5.5 2.1.3.2]+ko00250//Alanine, aspartate and glutamate metabolism+ko01100//Metabolic pathways+ko00240//Pyrimidine metabolism
CL603.Contig2_All	12.113	7.206	-0.68273	0.00681231	0.000318151		GO:0016021//integral component of membrane
CL606.Contig1_All	8.91	19.56	1.13954	0.0273165	0.00188023	K10675//cyanide hydratase [EC:4.2.1.66]+ko00460//Cyanoamino acid metabolism;K10675//cyanide hydratase [EC:4.2.1.66]+ko00460//Cyanoamino acid metabolism;K10675//cyanide hydratase [EC:4.2.1.66]+ko00460//Cyanoamino acid metabolism;K10675//cyanide hydratase [EC:4.2.1.66]+ko00460//Cyanoamino acid metabolism	GO:0006807//nitrogen compound metabolic process;GO:0016746//transferase activity, transferring acyl groups;GO:0016810//hydrolase activity, acting on carbon-nitrogen (but not peptide) bonds
CL606.Contig2_All	28.23	79.833	1.45458	0.00809371	0.000398133	K10675//cyanide hydratase [EC:4.2.1.66]+ko00460//Cyanoamino acid metabolism;K10675//cyanide hydratase [EC:4.2.1.66]+ko00460//Cyanoamino acid metabolism;K10675//cyanide hydratase [EC:4.2.1.66]+ko00460//Cyanoamino acid metabolism;K10675//cyanide hydratase [EC:4.2.1.66]+ko00460//Cyanoamino acid metabolism	GO:0006807//nitrogen compound metabolic process;GO:0016746//transferase activity, transferring acyl groups;GO:0016810//hydrolase activity, acting on carbon-nitrogen (but not peptide) bonds
CL608.Contig3_All	355.48	231.983	-0.548993	0.0331062	0.00245649	K11376//elongator complex protein 5;K11376//elongator complex protein 5;K11376//elongator complex protein 5;K11376//elongator complex protein 5	GO:0002098//tRNA wobble uridine modification;GO:0033588//Elongator holoenzyme complex
CL61.Contig13_All	7.873	2.03	-1.79317	0.000119617	2.60004e-06	K11429//histone-lysine N-methyltransferase SUV420H [EC:2.1.1.43]+ko00310//Lysine degradation;K19851//flocculation protein FLO11+ko04011//MAPK signaling pathway - yeast	GO:0008081//phosphoric diester hydrolase activity;GO:0006629//lipid metabolic process
CL612.Contig2_All	2.543	4.003	0.70242	0.0162496	0.000967417	K22766//fidgetin-like protein 1 [EC:3.6.4.-]	GO:0005524//ATP binding
CL614.Contig2_All	4.643	6.85	0.617019	0.00719877	0.000340913	K11498//centromeric protein E;K11498//centromeric protein E;K11498//centromeric protein E;K11498//centromeric protein E	GO:0007018//microtubule-based movement;GO:0005524//ATP binding;GO:0005874//microtubule;GO:0003777//microtubule motor activity;GO:0008017//microtubule binding
CL617.Contig4_All	2.246	1.383	-0.629166	0.0268067	0.00183579	K01100//sedoheptulose-bisphosphatase [EC:3.1.3.37]+ko01100//Metabolic pathways+ko01200//Carbon metabolism;K01100//sedoheptulose-bisphosphatase [EC:3.1.3.37]+ko01100//Metabolic pathways+ko01200//Carbon metabolism;K01100//sedoheptulose-bisphosphatase [EC:3.1.3.37]+ko01100//Metabolic pathways+ko01200//Carbon metabolism;K01100//sedoheptulose-bisphosphatase [EC:3.1.3.37]+ko01100//Metabolic pathways+ko…	GO:0030246//carbohydrate binding;GO:0016021//integral component of membrane;GO:0003824//catalytic activity
CL618.Contig1_All	32.513	99.71	1.59955	0.000265827	6.41623e-06	K09241//transcriptional regulatory protein GAL4	GO:0000981//DNA-binding transcription factor activity, RNA polymerase II-specific;GO:0003677//DNA binding;GO:0005634//nucleus;GO:0008270//zinc ion binding;GO:0006351//transcription, DNA-templated
CL618.Contig2_All	10.3	36.233	1.75294	0.000619494	1.71969e-05	K09247//heme activator protein 1	GO:0000981//DNA-binding transcription factor activity, RNA polymerase II-specific;GO:0003677//DNA binding;GO:0005634//nucleus;GO:0008270//zinc ion binding;GO:0006351//transcription, DNA-templated
CL618.Contig3_All	10.91	23.22	1.13716	3.08969e-06	4.19402e-08	K09241//transcriptional regulatory protein GAL4	GO:0000981//DNA-binding transcription factor activity, RNA polymerase II-specific;GO:0003677//DNA binding;GO:0005634//nucleus;GO:0008270//zinc ion binding;GO:0006351//transcription, DNA-templated
CL619.Contig2_All	2.186	0.226	-2.27084	0.0274273	0.00189418	K19851//flocculation protein FLO11+ko04011//MAPK signaling pathway - yeast;K22020//mucin-19;K01183//chitinase [EC:3.2.1.14]+ko00520//Amino sugar and nucleotide sugar metabolism+ko01100//Metabolic pathways	GO:0071949//FAD binding
CL62.Contig2_All	21.913	13.076	-0.676422	0.00453341	0.000191631
CL623.Contig2_All	5.393	2.296	-1.11598	0.0259819	0.00176229	K13179//ATP-dependent RNA helicase DDX18/HAS1 [EC:3.6.4.13];K13179//ATP-dependent RNA helicase DDX18/HAS1 [EC:3.6.4.13];K13179//ATP-dependent RNA helicase DDX18/HAS1 [EC:3.6.4.13];K13179//ATP-dependent RNA helicase DDX18/HAS1 [EC:3.6.4.13]	GO:0003723//RNA binding;GO:0005524//ATP binding;GO:0004386//helicase activity
CL623.Contig3_All	16.79	8.773	-0.858632	0.00163325	5.368e-05	K13179//ATP-dependent RNA helicase DDX18/HAS1 [EC:3.6.4.13];K13179//ATP-dependent RNA helicase DDX18/HAS1 [EC:3.6.4.13];K13179//ATP-dependent RNA helicase DDX18/HAS1 [EC:3.6.4.13];K13179//ATP-dependent RNA helicase DDX18/HAS1 [EC:3.6.4.13]	GO:0003723//RNA binding;GO:0005524//ATP binding;GO:0004386//helicase activity
CL625.Contig5_All	47.283	31.9	-0.504296	0.0015655	5.13155e-05	K02128//F-type H+-transporting ATPase subunit c+ko01100//Metabolic pathways+ko00190//Oxidative phosphorylation;K02128//F-type H+-transporting ATPase subunit c+ko01100//Metabolic pathways+ko00190//Oxidative phosphorylation	GO:0015986//ATP synthesis coupled proton transport;GO:0008289//lipid binding;GO:0015991//ATP hydrolysis coupled proton transport;GO:0045263//proton-transporting ATP synthase complex, coupling factor F(o);GO:0016021//integral component of membrane;GO:0015078//proton transmembrane transporter activity
CL626.Contig2_All	0.19	1.37	2.09251	0.0446457	0.00371609
CL627.Contig10_All	15.943	8.046	-0.891836	0.0345158	0.00260929	K11761//chromatin structure-remodeling complex protein RSC7;K11761//chromatin structure-remodeling complex protein RSC7;K11761//chromatin structure-remodeling complex protein RSC7
CL627.Contig8_All	6.15	2.5	-1.18782	0.00628554	0.000288338	K11761//chromatin structure-remodeling complex protein RSC7;K11761//chromatin structure-remodeling complex protein RSC7;K11761//chromatin structure-remodeling complex protein RSC7
CL629.Contig8_All	10.886	4.803	-1.06013	0.0269596	0.00184861	K19564//choline transport protein;K19564//choline transport protein;K19564//choline transport protein	GO:0006865//amino acid transport;GO:0016021//integral component of membrane;GO:0022857//transmembrane transporter activity
CL63.Contig1_All	2.133	9.323	2.16536	1.28489e-30	6.72983e-34	K01130//arylsulfatase [EC:3.1.6.1]+ko00600//Sphingolipid metabolism;K01565//N-sulfoglucosamine sulfohydrolase [EC:3.10.1.1]+ko01100//Metabolic pathways+ko00531//Glycosaminoglycan degradation;K01130//arylsulfatase [EC:3.1.6.1]+ko00600//Sphingolipid metabolism	GO:0004065//arylsulfatase activity;GO:0018958//phenol-containing compound metabolic process
CL63.Contig2_All	0.023	3.373	5.38618	2.06497e-13	8.83274e-16	K01130//arylsulfatase [EC:3.1.6.1]+ko00600//Sphingolipid metabolism;K01565//N-sulfoglucosamine sulfohydrolase [EC:3.10.1.1]+ko01100//Metabolic pathways+ko00531//Glycosaminoglycan degradation	GO:0008484//sulfuric ester hydrolase activity;GO:0004065//arylsulfatase activity;GO:0018958//phenol-containing compound metabolic process
CL63.Contig3_All	0.513	2.38	2.09399	0.000205226	4.7654e-06	K01130//arylsulfatase [EC:3.1.6.1]+ko00600//Sphingolipid metabolism;K01565//N-sulfoglucosamine sulfohydrolase [EC:3.10.1.1]+ko01100//Metabolic pathways+ko00531//Glycosaminoglycan degradation	GO:0008484//sulfuric ester hydrolase activity;GO:0004065//arylsulfatase activity;GO:0018958//phenol-containing compound metabolic process
CL63.Contig4_All	7.463	26.48	1.86431	1.50309e-20	2.82104e-23	K01130//arylsulfatase [EC:3.1.6.1]+ko00600//Sphingolipid metabolism	GO:0004065//arylsulfatase activity;GO:0018958//phenol-containing compound metabolic process
CL634.Contig2_All	21.253	12.816	-0.666318	0.0231305	0.00150326	K01183//chitinase [EC:3.2.1.14]+ko00520//Amino sugar and nucleotide sugar metabolism+ko01100//Metabolic pathways;K22020//mucin-19;K19851//flocculation protein FLO11+ko04011//MAPK signaling pathway - yeast
CL637.Contig3_All	0.886	2.893	1.66239	0.00251344	9.13837e-05	K05275//pyridoxine 4-dehydrogenase [EC:1.1.1.65]+ko00750//Vitamin B6 metabolism+ko01100//Metabolic pathways
CL637.Contig4_All	5.27	22.056	2.05161	7.59156e-10	5.13592e-12	K05275//pyridoxine 4-dehydrogenase [EC:1.1.1.65]+ko00750//Vitamin B6 metabolism+ko01100//Metabolic pathways;K05275//pyridoxine 4-dehydrogenase [EC:1.1.1.65]+ko00750//Vitamin B6 metabolism+ko01100//Metabolic pathways	GO:0016491//oxidoreductase activity
CL64.Contig2_All	56.32	93.02	0.771637	0.000908165	2.71526e-05	K03293//amino acid transporter, AAT family;K03293//amino acid transporter, AAT family;K03293//amino acid transporter, AAT family	GO:0006865//amino acid transport;GO:0016021//integral component of membrane;GO:0022857//transmembrane transporter activity
CL640.Contig4_All	2.876	6.926	1.23933	0.02393	0.00157298	K01187//alpha-glucosidase [EC:3.2.1.20]+ko01100//Metabolic pathways+ko00052//Galactose metabolism+ko00500//Starch and sucrose metabolism;K01187//alpha-glucosidase [EC:3.2.1.20]+ko01100//Metabolic pathways+ko00052//Galactose metabolism+ko00500//Starch and sucrose metabolism;K01187//alpha-glucosidase [EC:3.2.1.20]+ko01100//Metabolic pathways+ko00052//Galactose metabolism+ko00500//Starch and sucrose…	GO:0004553//hydrolase activity, hydrolyzing O-glycosyl compounds;GO:0030246//carbohydrate binding;GO:0005975//carbohydrate metabolic process
CL641.Contig1_All	5.573	1.683	-1.64041	1.33387e-12	6.34596e-15	K01183//chitinase [EC:3.2.1.14]+ko00520//Amino sugar and nucleotide sugar metabolism+ko01100//Metabolic pathways;K01183//chitinase [EC:3.2.1.14]+ko00520//Amino sugar and nucleotide sugar metabolism+ko01100//Metabolic pathways;K01183//chitinase [EC:3.2.1.14]+ko00520//Amino sugar and nucleotide sugar metabolism+ko01100//Metabolic pathways	GO:0008061//chitin binding;GO:0005975//carbohydrate metabolic process
CL642.Contig10_All	2.83	16.333	2.45893	3.8828e-10	2.52515e-12	K04091//alkanesulfonate monooxygenase [EC:1.14.14.5]+ko00920//Sulfur metabolism;K19851//flocculation protein FLO11+ko04011//MAPK signaling pathway - yeast	GO:0016705//oxidoreductase activity, acting on paired donors, with incorporation or reduction of molecular oxygen;GO:0004497//monooxygenase activity
CL642.Contig13_All	29.046	83.43	1.56755	1.50263e-25	1.18054e-28	K04091//alkanesulfonate monooxygenase [EC:1.14.14.5]+ko00920//Sulfur metabolism	GO:0016705//oxidoreductase activity, acting on paired donors, with incorporation or reduction of molecular oxygen;GO:0004497//monooxygenase activity
CL642.Contig1_All	1.976	5.936	1.53493	0.0036219	0.000144332	K04091//alkanesulfonate monooxygenase [EC:1.14.14.5]+ko00920//Sulfur metabolism;K07739//elongator complex protein 3 [EC:2.3.1.48];K19851//flocculation protein FLO11+ko04011//MAPK signaling pathway - yeast;K01183//chitinase [EC:3.2.1.14]+ko00520//Amino sugar and nucleotide sugar metabolism+ko01100//Metabolic pathways	GO:0016705//oxidoreductase activity, acting on paired donors, with incorporation or reduction of molecular oxygen;GO:0004497//monooxygenase activity
CL642.Contig2_All	10.683	37.61	1.75902	8.06881e-05	1.65525e-06	K04091//alkanesulfonate monooxygenase [EC:1.14.14.5]+ko00920//Sulfur metabolism	GO:0016705//oxidoreductase activity, acting on paired donors, with incorporation or reduction of molecular oxygen;GO:0004497//monooxygenase activity
CL642.Contig5_All	35.456	68.71	1.00385	6.57217e-12	3.27016e-14	K04091//alkanesulfonate monooxygenase [EC:1.14.14.5]+ko00920//Sulfur metabolism;K19851//flocculation protein FLO11+ko04011//MAPK signaling pathway - yeast	GO:0016705//oxidoreductase activity, acting on paired donors, with incorporation or reduction of molecular oxygen;GO:0004497//monooxygenase activity
CL642.Contig8_All	5.623	12.88	1.21401	0.000625288	1.7385e-05	K04091//alkanesulfonate monooxygenase [EC:1.14.14.5]+ko00920//Sulfur metabolism;K19851//flocculation protein FLO11+ko04011//MAPK signaling pathway - yeast	GO:0016705//oxidoreductase activity, acting on paired donors, with incorporation or reduction of molecular oxygen;GO:0004497//monooxygenase activity
CL642.Contig9_All	18.35	38.486	1.10763	2.13277e-05	3.55602e-07	K04091//alkanesulfonate monooxygenase [EC:1.14.14.5]+ko00920//Sulfur metabolism;K19851//flocculation protein FLO11+ko04011//MAPK signaling pathway - yeast	GO:0016705//oxidoreductase activity, acting on paired donors, with incorporation or reduction of molecular oxygen;GO:0004497//monooxygenase activity
CL643.Contig2_All	16.163	153.06	2.74009	0.000173626	3.95587e-06	K00799//glutathione S-transferase [EC:2.5.1.18]+ko00480//Glutathione metabolism;K00799//glutathione S-transferase [EC:2.5.1.18]+ko00480//Glutathione metabolism;K00799//glutathione S-transferase [EC:2.5.1.18]+ko00480//Glutathione metabolism	GO:0016740//transferase activity
CL643.Contig3_All	67.503	198.806	1.57133	5.80018e-08	5.56955e-10	K00799//glutathione S-transferase [EC:2.5.1.18]+ko00480//Glutathione metabolism;K00799//glutathione S-transferase [EC:2.5.1.18]+ko00480//Glutathione metabolism;K00799//glutathione S-transferase [EC:2.5.1.18]+ko00480//Glutathione metabolism	GO:0016740//transferase activity
CL646.Contig4_All	0.803	1.57	0.989658	0.0380158	0.00298816	K00938//phosphomevalonate kinase [EC:2.7.4.2]+ko00900//Terpenoid backbone biosynthesis+ko01100//Metabolic pathways+ko01130//Biosynthesis of antibiotics+ko01110//Biosynthesis of secondary metabolites;K00938//phosphomevalonate kinase [EC:2.7.4.2]+ko00900//Terpenoid backbone biosynthesis+ko01100//Metabolic pathways+ko01130//Biosynthesis of antibiotics+ko01110//Biosynthesis of secondary metabolites;K…	GO:0006694//steroid biosynthetic process;GO:0019287//isopentenyl diphosphate biosynthetic process, mevalonate pathway;GO:0005524//ATP binding;GO:0004631//phosphomevalonate kinase activity
CL647.Contig3_All	10.056	15.236	0.645434	0.0381693	0.00300876	K05747//Wiskott-Aldrich syndrome protein+ko04144//Endocytosis	GO:0019752//carboxylic acid metabolic process;GO:0016831//carboxy-lyase activity;GO:0030170//pyridoxal phosphate binding
CL652.Contig1_All	0	0.716	6.39992	1.30755e-20	2.28283e-23	K19001//ATP-dependent DNA helicase;K19001//ATP-dependent DNA helicase;K19001//ATP-dependent DNA helicase;K19001//ATP-dependent DNA helicase
CL653.Contig2_All	14.033	18.3	0.439692	0.038824	0.00309257
CL653.Contig6_All	8.74	4.493	-0.879815	0.00399232	0.000163798
CL654.Contig2_All	3.773	10.296	1.48296	1.98472e-08	1.75854e-10	K20047//actin cytoskeleton-regulatory complex protein PAN1;K05747//Wiskott-Aldrich syndrome protein+ko04144//Endocytosis;K05747//Wiskott-Aldrich syndrome protein+ko04144//Endocytosis	GO:0016042//lipid catabolic process;GO:0000981//DNA-binding transcription factor activity, RNA polymerase II-specific;GO:0003677//DNA binding;GO:0003847//1-alkyl-2-acetylglycerophosphocholine esterase activity;GO:0005634//nucleus;GO:0008270//zinc ion binding
CL666.Contig1_All	93.713	117.713	0.388259	0.0419334	0.00344824	K01599//uroporphyrinogen decarboxylase [EC:4.1.1.37]+ko00860//Porphyrin and chlorophyll metabolism+ko01100//Metabolic pathways+ko01110//Biosynthesis of secondary metabolites;K01599//uroporphyrinogen decarboxylase [EC:4.1.1.37]+ko00860//Porphyrin and chlorophyll metabolism+ko01100//Metabolic pathways+ko01110//Biosynthesis of secondary metabolites;K01599//uroporphyrinogen decarboxylase [EC:4.1.1.37…	GO:0004853//uroporphyrinogen decarboxylase activity;GO:0006782//protoporphyrinogen IX biosynthetic process
CL671.Contig3_All	44.663	31.956	-0.420897	0.000756143	2.18483e-05	K01079//phosphoserine phosphatase [EC:3.1.3.3]+ko01100//Metabolic pathways+ko01230//Biosynthesis of amino acids+ko01130//Biosynthesis of antibiotics+ko00260//Glycine, serine and threonine metabolism+ko00680//Methane metabolism+ko01200//Carbon metabolism;K19851//flocculation protein FLO11+ko04011//MAPK signaling pathway - yeast;K22020//mucin-19
CL676.Contig2_All	2.886	13.036	2.128	2.09315e-08	1.86375e-10
CL681.Contig2_All	2.236	3.696	0.767763	0.0473117	0.00404744	K22020//mucin-19;K01183//chitinase [EC:3.2.1.14]+ko00520//Amino sugar and nucleotide sugar metabolism+ko01100//Metabolic pathways;K19898//alpha-agglutinin	GO:0016874//ligase activity;GO:0004842//ubiquitin-protein transferase activity
CL682.Contig39_All	2.066	0.903	-1.10988	0.000103422	2.19836e-06	K01192//beta-mannosidase [EC:3.2.1.25]+ko00511//Other glycan degradation;K01192//beta-mannosidase [EC:3.2.1.25]+ko00511//Other glycan degradation;K01192//beta-mannosidase [EC:3.2.1.25]+ko00511//Other glycan degradation;K01192//beta-mannosidase [EC:3.2.1.25]+ko00511//Other glycan degradation;K01192//beta-mannosidase [EC:3.2.1.25]+ko00511//Other glycan degradation	GO:0031177//phosphopantetheine binding;GO:0008270//zinc ion binding;GO:0016740//transferase activity;GO:0016491//oxidoreductase activity
CL682.Contig40_All	0.473	0	-2.9168	0.00583257	0.000264758	K01192//beta-mannosidase [EC:3.2.1.25]+ko00511//Other glycan degradation;K01192//beta-mannosidase [EC:3.2.1.25]+ko00511//Other glycan degradation;K01192//beta-mannosidase [EC:3.2.1.25]+ko00511//Other glycan degradation;K01192//beta-mannosidase [EC:3.2.1.25]+ko00511//Other glycan degradation;K01192//beta-mannosidase [EC:3.2.1.25]+ko00511//Other glycan degradation	GO:0031177//phosphopantetheine binding;GO:0008270//zinc ion binding;GO:0016740//transferase activity;GO:0016491//oxidoreductase activity
CL689.Contig1_All	1.563	0.156	-2.34736	0.0239972	0.00157949
CL689.Contig2_All	15.33	6.933	-1.04915	0.0462931	0.00392393
CL69.Contig3_All	0.87	0.033	-2.62219	0.01439	0.000831075	K19851//flocculation protein FLO11+ko04011//MAPK signaling pathway - yeast;K22020//mucin-19;K01183//chitinase [EC:3.2.1.14]+ko00520//Amino sugar and nucleotide sugar metabolism+ko01100//Metabolic pathways	GO:0055085//transmembrane transport;GO:0016021//integral component of membrane;GO:0005215//transporter activity
CL691.Contig1_All	7.783	3.676	-1.00947	0.000365787	9.24406e-06	K19475//WAS/WASL-interacting protein+ko04144//Endocytosis	GO:0004497//monooxygenase activity;GO:0071949//FAD binding
CL691.Contig2_All	11.36	7.413	-0.55226	0.0234752	0.00153489	K19475//WAS/WASL-interacting protein+ko04144//Endocytosis	GO:0004497//monooxygenase activity;GO:0071949//FAD binding
CL692.Contig1_All	2.026	11.54	2.30453	9.5248e-05	1.99551e-06	K22020//mucin-19;K05349//beta-glucosidase [EC:3.2.1.21]+ko01100//Metabolic pathways+ko00500//Starch and sucrose metabolism+ko01110//Biosynthesis of secondary metabolites+ko00460//Cyanoamino acid metabolism;K01183//chitinase [EC:3.2.1.14]+ko00520//Amino sugar and nucleotide sugar metabolism+ko01100//Metabolic pathways	GO:0055085//transmembrane transport;GO:0016021//integral component of membrane
CL692.Contig2_All	2.733	31.94	3.07016	3.2302e-06	4.42705e-08	K22020//mucin-19;K01183//chitinase [EC:3.2.1.14]+ko00520//Amino sugar and nucleotide sugar metabolism+ko01100//Metabolic pathways;K19851//flocculation protein FLO11+ko04011//MAPK signaling pathway - yeast	GO:0055085//transmembrane transport;GO:0016021//integral component of membrane
CL692.Contig3_All	0	4.01	3.66518	0.000148093	3.28363e-06	K05349//beta-glucosidase [EC:3.2.1.21]+ko01100//Metabolic pathways+ko00500//Starch and sucrose metabolism+ko01110//Biosynthesis of secondary metabolites+ko00460//Cyanoamino acid metabolism;K22020//mucin-19;K19898//alpha-agglutinin	GO:0055085//transmembrane transport;GO:0016021//integral component of membrane
CL692.Contig4_All	0.343	10.05	3.52564	3.73664e-05	6.58174e-07	K22020//mucin-19;K01183//chitinase [EC:3.2.1.14]+ko00520//Amino sugar and nucleotide sugar metabolism+ko01100//Metabolic pathways;K19851//flocculation protein FLO11+ko04011//MAPK signaling pathway - yeast	GO:0055085//transmembrane transport;GO:0016021//integral component of membrane
CL692.Contig5_All	1.76	12.413	2.71788	2.71493e-11	1.48124e-13	K22020//mucin-19;K01183//chitinase [EC:3.2.1.14]+ko00520//Amino sugar and nucleotide sugar metabolism+ko01100//Metabolic pathways;K05349//beta-glucosidase [EC:3.2.1.21]+ko01100//Metabolic pathways+ko00500//Starch and sucrose metabolism+ko01110//Biosynthesis of secondary metabolites+ko00460//Cyanoamino acid metabolism	GO:0055085//transmembrane transport;GO:0016021//integral component of membrane
CL698.Contig3_All	4.863	1.866	-1.28378	0.0011695	3.62397e-05	K19851//flocculation protein FLO11+ko04011//MAPK signaling pathway - yeast;K01183//chitinase [EC:3.2.1.14]+ko00520//Amino sugar and nucleotide sugar metabolism+ko01100//Metabolic pathways
CL699.Contig2_All	1.17	2.293	0.983346	0.0437044	0.00362248	K01889//phenylalanyl-tRNA synthetase alpha chain [EC:6.1.1.20]+ko00970//Aminoacyl-tRNA biosynthesis;K01889//phenylalanyl-tRNA synthetase alpha chain [EC:6.1.1.20]+ko00970//Aminoacyl-tRNA biosynthesis	GO:0006432//phenylalanyl-tRNA aminoacylation;GO:0004826//phenylalanine-tRNA ligase activity;GO:0005524//ATP binding;GO:0000049//tRNA binding;GO:0005737//cytoplasm
CL699.Contig3_All	9.1	12.373	0.501261	0.0126594	0.000701732	K01889//phenylalanyl-tRNA synthetase alpha chain [EC:6.1.1.20]+ko00970//Aminoacyl-tRNA biosynthesis;K01889//phenylalanyl-tRNA synthetase alpha chain [EC:6.1.1.20]+ko00970//Aminoacyl-tRNA biosynthesis;K01889//phenylalanyl-tRNA synthetase alpha chain [EC:6.1.1.20]+ko00970//Aminoacyl-tRNA biosynthesis	GO:0006432//phenylalanyl-tRNA aminoacylation;GO:0004826//phenylalanine-tRNA ligase activity;GO:0005524//ATP binding;GO:0000049//tRNA binding;GO:0005737//cytoplasm
CL7.Contig2_All	3.21	11.633	1.83129	1.10341e-05	1.70008e-07	K18134//EGF domain-specific O-GlcNAc transferase [EC:2.4.1.255]+ko00514//Other types of O-glycan biosynthesis;K18134//EGF domain-specific O-GlcNAc transferase [EC:2.4.1.255]+ko00514//Other types of O-glycan biosynthesis;K18134//EGF domain-specific O-GlcNAc transferase [EC:2.4.1.255]+ko00514//Other types of O-glycan biosynthesis	GO:0016757//transferase activity, transferring glycosyl groups;GO:0016021//integral component of membrane
CL707.Contig3_All	4.353	0.996	-1.75882	0.0382507	0.00302019	K07342//protein transport protein SEC61 subunit gamma and related proteins+ko04145//Phagosome+ko04141//Protein processing in endoplasmic reticulum+ko03060//Protein export;K07342//protein transport protein SEC61 subunit gamma and related proteins+ko04145//Phagosome+ko04141//Protein processing in endoplasmic reticulum+ko03060//Protein export	GO:0006605//protein targeting;GO:0005623//cell;GO:0015450//P-P-bond-hydrolysis-driven protein transmembrane transporter activity;GO:0016021//integral component of membrane
CL708.Contig4_All	8.306	4	-0.949651	0.0323914	0.00237941	K05747//Wiskott-Aldrich syndrome protein+ko04144//Endocytosis	GO:0016021//integral component of membrane
CL71.Contig5_All	26.69	40.433	0.651585	0.041245	0.00337542	K19851//flocculation protein FLO11+ko04011//MAPK signaling pathway - yeast;K01183//chitinase [EC:3.2.1.14]+ko00520//Amino sugar and nucleotide sugar metabolism+ko01100//Metabolic pathways;K11229//mitogen-activated protein kinase kinase kinase [EC:2.7.11.25]+ko04011//MAPK signaling pathway - yeast+ko04139//Mitophagy - yeast	GO:0046873//metal ion transmembrane transporter activity;GO:0005524//ATP binding;GO:0004672//protein kinase activity;GO:0016021//integral component of membrane
CL713.Contig2_All	1.053	2.94	1.49579	5.99902e-07	7.17442e-09	K05658//ATP-binding cassette, subfamily B (MDR/TAP), member 1 [EC:7.6.2.2]+ko02010//ABC transporters	GO:0006486//protein glycosylation;GO:0016705//oxidoreductase activity, acting on paired donors, with incorporation or reduction of molecular oxygen;GO:0020037//heme binding;GO:0016757//transferase activity, transferring glycosyl groups;GO:0005506//iron ion binding;GO:0016021//integral component of membrane;GO:0004497//monooxygenase activity
CL716.Contig4_All	0.74	2.986	1.93247	0.000156899	3.49943e-06	K19851//flocculation protein FLO11+ko04011//MAPK signaling pathway - yeast;K01183//chitinase [EC:3.2.1.14]+ko00520//Amino sugar and nucleotide sugar metabolism+ko01100//Metabolic pathways;K22020//mucin-19	GO:0016747//transferase activity, transferring acyl groups other than amino-acyl groups;GO:0016874//ligase activity
CL716.Contig8_All	62.226	34.75	-0.767902	0.0107203	0.000568513	K19851//flocculation protein FLO11+ko04011//MAPK signaling pathway - yeast;K01183//chitinase [EC:3.2.1.14]+ko00520//Amino sugar and nucleotide sugar metabolism+ko01100//Metabolic pathways;K22020//mucin-19;K01183//chitinase [EC:3.2.1.14]+ko00520//Amino sugar and nucleotide sugar metabolism+ko01100//Metabolic pathways	GO:0016747//transferase activity, transferring acyl groups other than amino-acyl groups;GO:0016874//ligase activity
CL721.Contig2_All	16.266	10.133	-0.620621	0.00239484	8.49811e-05	K05747//Wiskott-Aldrich syndrome protein+ko04144//Endocytosis;K19475//WAS/WASL-interacting protein+ko04144//Endocytosis	GO:0000981//DNA-binding transcription factor activity, RNA polymerase II-specific;GO:0005634//nucleus;GO:0008270//zinc ion binding
CL723.Contig1_All	17.57	32.51	0.922545	0.0234875	0.00153672	K11422//histone-lysine N-methyltransferase SETD1 [EC:2.1.1.43]+ko00310//Lysine degradation
CL729.Contig2_All	16.73	25.35	0.646201	0.0331853	0.00246433	K01061//carboxymethylenebutenolidase [EC:3.1.1.45]+ko01100//Metabolic pathways+ko01130//Biosynthesis of antibiotics+ko01110//Biosynthesis of secondary metabolites	GO:0000287//magnesium ion binding;GO:0016787//hydrolase activity;GO:0008897//holo-[acyl-carrier-protein] synthase activity
CL733.Contig1_All	0	0.64	3.49965	0.000240623	5.73223e-06
CL734.Contig2_All	38.826	26.433	-0.497004	5.30476e-05	9.97927e-07	K19851//flocculation protein FLO11+ko04011//MAPK signaling pathway - yeast	GO:0016021//integral component of membrane
[truncated: 691 more rows]
