# Supplementary material for: Integration of Untargeted Metabolomics with Transcriptomics Provides Insights into Beauvericin Biosynthesis in Cordyceps chanhua under H2O2-Induced Oxidative Stress
Source: J Fungi (Basel). 2022 May 6;8(5):484. doi: 10.3390/jof8050484 (PMC9143143; doi:10.3390/jof8050484)
Supplement: Supplementary file 1 [file jof-08-00484-s001.zip › Supplementary Table S3. Expression level of genes.xlsx]

## Sheet: Table S3. Expression level of G
Table S3. Expression level of Genes.
Gene ID	B2_1 FPKM	B2_2 FPKM	B2_3 FPKM	CK_1 FPKM	CK_2 FPKM	CK_3 FPKM
CL1.Contig1_All	0	0	0	0.43	0.42	0
CL1.Contig2_All	16.33	15	16.49	23.76	17.15	21
CL10.Contig1_All	9.75	7.81	9.25	10.49	11.26	12.11
CL10.Contig2_All	2.46	2.9	1.96	2.29	3.37	2.31
CL100.Contig1_All	0.96	1.08	0.61	3.95	1.57	2.02
CL100.Contig2_All	24.01	26.09	17.08	27.06	34.08	28.7
CL1000.Contig1_All	3.76	4.32	3.57	2.64	3.24	2.65
CL1000.Contig2_All	1.76	3.37	1.62	2.7	3.99	3.97
CL1000.Contig3_All	2.86	3.64	4.1	4.45	3.17	4.74
CL1000.Contig4_All	147.45	195.21	175.9	151.58	147.97	159.85
CL1001.Contig1_All	16.77	6.48	7.22	14.59	12.14	12.64
CL1001.Contig2_All	2343.77	1400.44	1941.8	2296.36	1835.53	1660.71
CL1002.Contig10_All	0.04	0	0	0.19	0	0.44
CL1002.Contig11_All	0.27	1.2	0.51	0.79	0.94	0.35
CL1002.Contig12_All	0.02	0	0	0.03	0	0.11
CL1002.Contig1_All	0.5	0.27	0.06	0.41	0.61	0
CL1002.Contig2_All	0.4	0	0.03	0	0.54	0
CL1002.Contig3_All	0.38	0.66	0.13	0.81	0.99	1.58
CL1002.Contig4_All	0.44	0.88	0.77	0.66	0.87	0.64
CL1002.Contig5_All	0.06	1.86	0.76	0.2	0.3	0
CL1002.Contig6_All	0.06	0.17	0	0.04	0	0.03
CL1002.Contig7_All	0	0	0	0	0.32	0
CL1002.Contig8_All	0.55	0.03	0	0.16	0	0.69
CL1002.Contig9_All	0.31	0	0	0.47	0.3	0.52
CL1003.Contig1_All	0.46	0.7	0.38	0.4	0.65	0.56
CL1003.Contig2_All	13.75	10.47	10.16	10.89	12.38	11.45
CL1003.Contig3_All	0.31	0.56	0.34	0.87	0.6	0.73
CL1004.Contig1_All	13.85	14.55	12.92	20.77	18	21.72
CL1004.Contig2_All	0	0	1.71	0	0	0
CL1004.Contig5_All	32.27	38.46	30.22	41.51	52	39.66
CL1004.Contig6_All	4.16	5.68	3.33	4.79	6	5.6
CL1004.Contig7_All	0.23	0.12	0	0	0	0
CL1004.Contig8_All	4.31	7.55	3.41	8.47	5.74	9.09
CL1005.Contig1_All	0.33	1.12	0	3.3	4.31	2.03
CL1005.Contig2_All	1.31	4.03	0.76	6.56	9.19	7.94
CL1006.Contig1_All	9.95	7.29	7.8	10.46	5.4	8.12
CL1006.Contig2_All	9.36	9.04	11.71	14.06	7.89	10.03
CL1006.Contig3_All	15.78	12.58	13.74	14.63	11.41	13
CL1007.Contig10_All	2.15	2.21	1.03	0.66	1.66	0.77
CL1007.Contig11_All	0.76	0.76	0.33	0.65	0.41	0.26
CL1007.Contig12_All	0.24	0.31	0.07	1.16	0.3	0.26
CL1007.Contig1_All	31.82	47.33	27.24	61.3	74.67	75.76
CL1007.Contig2_All	1.18	2.01	0.82	2.44	2.51	3.64
CL1007.Contig4_All	1.62	0.95	1.83	1.01	2.39	2.64
CL1007.Contig5_All	2.44	1.74	1.66	2.17	2.52	3.3
CL1007.Contig6_All	5.34	6.3	5.88	7.19	11.1	6
CL1007.Contig7_All	3.21	4.97	3.28	1.15	3.38	3.52
CL1007.Contig8_All	2.36	5.85	1.18	6.97	2.85	4.59
CL1007.Contig9_All	1.11	0.91	0.36	0.99	1.54	1.49
CL1008.Contig1_All	1.37	0.07	0.17	0.45	0.07	0.73
CL1008.Contig2_All	1.68	0.3	1.61	0	0.14	0
CL1008.Contig3_All	0.61	1.04	0.97	0	1.16	0.67
CL1008.Contig4_All	8.35	8.88	8.55	10.45	10.9	10.36
CL1009.Contig1_All	1.09	3.87	0.4	2.42	3.36	5.23
CL1009.Contig2_All	2.55	3.55	1.77	3.87	3.07	2.94
CL101.Contig1_All	6.1	6.49	5.5	6.17	6.44	4.76
CL101.Contig2_All	1.58	2.03	1.13	2.96	2.45	3.58
CL1010.Contig1_All	47.26	40.97	49.64	43.61	36.57	36.95
CL1010.Contig2_All	12.4	12.52	12.36	15.46	15.05	13.81
CL1011.Contig1_All	13.07	13.05	7.91	23.41	21.68	17.73
CL1011.Contig2_All	0.21	0.29	0.07	0.13	0.06	0
CL1011.Contig3_All	30.65	39.35	26.29	57.63	46.4	60.98
CL1011.Contig4_All	2.66	3.4	2.52	6	4.61	4.46
CL1011.Contig5_All	18.23	15.81	23	21.69	21.5	21.12
CL1011.Contig6_All	7.25	13.46	5.62	13.36	11.66	12.01
CL1011.Contig7_All	8.33	10.23	7.52	16.69	28.47	17.23
CL1012.Contig1_All	0.15	0.3	0.42	0.27	0.44	0.14
CL1012.Contig2_All	7.46	8.72	7.1	7.8	6.21	6.77
CL1013.Contig1_All	1.64	1.49	0.68	1.78	2.28	1.51
CL1013.Contig2_All	58.04	49.27	67.87	62.92	42.73	52.83
CL1013.Contig3_All	3.25	1.68	1.71	3.19	2.15	3.09
CL1014.Contig1_All	0	0.39	0.59	0.19	0.37	0.55
CL1014.Contig2_All	41.74	33.89	38.2	45.77	43.6	37.5
CL1015.Contig1_All	0.11	0.26	0.12	0.17	0.23	0.21
CL1015.Contig4_All	1.24	1.96	1.73	1.26	2.16	2.21
CL1015.Contig5_All	6.57	7.4	7.06	6.91	5.8	6.76
CL1015.Contig6_All	3.47	6.7	4.12	6.14	3.96	5.16
CL1016.Contig1_All	0.09	0	0	0	0	0
CL1016.Contig2_All	20.01	25.98	21.7	31.01	29.26	28.46
CL1017.Contig1_All	6.62	8.8	5.9	8.94	7.31	7.46
CL1017.Contig2_All	110.57	101.17	154.37	110.74	93.29	99.84
CL1018.Contig1_All	2.73	0.76	0.32	0.52	0.68	0
CL1018.Contig2_All	1.58	1.17	0.85	1.8	1.79	1.46
CL1018.Contig3_All	0	2.06	1.57	1.38	1.93	2.05
CL1019.Contig1_All	1.34	2.4	1.54	1.64	1.21	1.39
CL1019.Contig2_All	22.96	20.66	24.45	21.83	25.17	21.22
CL102.Contig1_All	0.86	0	0	1.66	0	0
CL102.Contig2_All	25.1	14.92	20.31	14.49	16.21	15.84
CL1020.Contig1_All	0.96	1.1	0.24	0.89	1.1	0
CL1020.Contig2_All	0.14	0.68	0.2	0.07	0.29	0
CL1020.Contig3_All	0.43	1.25	0	0.86	0.82	0.9
CL1020.Contig4_All	0	0.34	0.8	0.55	0.91	0.73
CL1020.Contig5_All	0.28	1.27	0	1.28	1	0.64
CL1020.Contig6_All	1.51	1.43	0.96	0.94	0.83	1.83
CL1020.Contig7_All	0.14	0.48	0	0	0	0
CL1020.Contig8_All	0.4	0	0.24	0.23	0	0
CL1021.Contig1_All	0.04	0.17	0.04	0.17	0.13	0.04
CL1021.Contig2_All	9.87	8.86	8.99	9.55	10.82	10.46
CL1022.Contig1_All	0.23	0.31	0.9	1.16	0	0.24
CL1022.Contig2_All	5.77	5.14	4.96	7.19	7.26	7.18
CL1022.Contig3_All	4.42	7.24	5.01	6.49	7.26	6.51
CL1023.Contig1_All	0.79	0	0	0	0.59	0
CL1023.Contig2_All	4.2	4.43	5.16	4.34	3.74	4.38
CL1024.Contig1_All	1.09	0	0.36	0.33	0	0.34
CL1024.Contig2_All	0	0	1.23	0.55	0	0
CL1024.Contig3_All	75.67	92.57	98.59	110.39	109.41	107.24
CL1025.Contig10_All	2.84	4.64	3.42	4.39	4.83	4.23
CL1025.Contig12_All	0	0	0.16	0.22	0.56	0
CL1025.Contig13_All	0.2	0.55	0	0.18	0	0.13
CL1025.Contig3_All	6.37	2.16	1.37	1.44	3.16	1.92
CL1025.Contig4_All	0	0	0	0.91	0.2	0
CL1025.Contig6_All	0	0	0	0	0	0.04
CL1025.Contig8_All	1.29	0.61	0.71	1.15	0.68	1.62
CL1025.Contig9_All	1.73	0.71	2.8	0.31	1.98	1.43
CL1026.Contig1_All	5.42	4.18	7.14	4.1	5.41	5.17
CL1026.Contig2_All	3.35	2.27	1.98	1.37	1.48	1.11
CL1026.Contig3_All	35.33	46.5	39.64	42.61	33.19	45.15
CL1026.Contig4_All	0	0	2.77	1.26	1.11	3.45
CL1026.Contig5_All	15.93	15.21	12.43	9.11	6.69	5.75
CL1027.Contig1_All	0	0.84	0.45	0.52	0	0.53
CL1027.Contig2_All	0.32	0.33	0.28	0	0.54	0.79
CL1027.Contig3_All	7	5.71	1.05	8.79	13.22	8.85
CL1027.Contig4_All	3.62	8.31	7.87	7.07	2.61	3.25
CL1027.Contig5_All	0.25	0.52	0	0	0.61	0
CL1027.Contig6_All	9.92	11.88	14.19	13.41	8.28	12.18
CL1028.Contig1_All	9.28	9.34	9.81	23.01	17.79	17.24
CL1028.Contig2_All	45.22	45.83	43.94	44.52	44.99	41.39
CL1029.Contig1_All	9.11	22.51	5.51	4.16	2.44	3.87
CL1029.Contig2_All	1.37	0.86	0	2.59	0	0
CL1029.Contig3_All	4.39	5.86	4.26	0	1.6	3.14
CL1029.Contig4_All	9.73	2.53	5.54	8.33	7.74	5.63
CL103.Contig10_All	1.64	0.66	1.43	1.06	1.12	1.2
CL103.Contig11_All	0.31	0.2	0.33	0.23	0.27	0.28
CL103.Contig12_All	0	0.07	0.48	0.38	0.29	0.33
CL103.Contig1_All	1.34	1.1	1.14	1.08	1.02	1.66
CL103.Contig2_All	0.18	0.13	0.2	0.23	0.37	0.25
CL103.Contig3_All	0.07	0.24	0.09	0.22	0.24	0.37
CL103.Contig4_All	0.45	0.55	0.35	0.47	0.84	0.56
CL103.Contig5_All	0.35	0	0.1	0	0	0
CL103.Contig6_All	0	0.2	0	0.53	0.4	0.92
CL103.Contig7_All	1	0.69	0.87	1.24	0.93	1.87
CL103.Contig8_All	0.17	0.12	0.07	0.14	0.29	0.21
CL103.Contig9_All	1.07	0.85	1.45	0.54	0.53	0.63
CL1030.Contig1_All	1.49	1.62	1.23	0	1.88	1.12
CL1030.Contig2_All	32.08	42.56	33.43	47.75	52.55	51.09
CL1031.Contig1_All	21.61	11.91	19.5	18.5	13.3	12.38
CL1031.Contig2_All	8.95	6.45	6.23	6.57	4.66	8.45
CL1031.Contig3_All	24.64	11.84	29.68	15.01	16.06	19.55
CL1032.Contig1_All	1.09	1.81	1.76	2.12	1.08	0.84
CL1032.Contig2_All	15.53	14.66	20.09	13.55	10.5	12.87
CL1033.Contig2_All	3.24	1.89	4.21	0.51	1.06	1.09
CL1033.Contig3_All	15.37	8.39	15.53	6.65	5.28	5.66
CL1034.Contig1_All	0	0	0	0	0	0.26
CL1034.Contig2_All	11.03	13.98	13.58	14.18	12.75	14.82
CL1035.Contig1_All	7.36	6.22	7.56	7.36	5.94	5.75
CL1035.Contig2_All	2.75	2.63	2.2	2.74	4.48	2.17
CL1036.Contig1_All	13.11	10.47	16.97	8.52	7.38	9.5
CL1036.Contig2_All	81.43	74.7	82.51	61.33	62	62.75
CL1037.Contig1_All	5.71	4.87	4.84	4.94	3.63	5.44
CL1037.Contig2_All	3.27	2.78	5.68	2.75	2.67	1.88
CL1037.Contig4_All	40.17	37.37	43.21	36.57	31.13	35.11
CL1037.Contig5_All	8.67	5.28	5.35	4.22	3.4	3.91
CL1037.Contig6_All	10.52	9.17	6.89	8.97	11.12	10.74
CL1038.Contig1_All	1.29	1.97	0.84	3.15	2.59	3.6
CL1038.Contig2_All	2.7	4.41	1.2	4.02	6.13	7.09
CL1039.Contig1_All	3.98	4.41	0	23.09	25.06	30.18
CL1039.Contig2_All	31.94	37.93	31.75	42.14	43.94	44.65
CL1039.Contig3_All	0	0	2.28	0	0	0
CL1039.Contig4_All	6.36	9.23	6.71	11.67	13.73	10.22
CL104.Contig2_All	1.47	0	0.84	0	0.29	0.31
CL104.Contig3_All	2.87	3.43	2.93	3.8	4.92	4.13
CL104.Contig4_All	12.71	9.23	12.32	8.28	8.05	8.74
CL1040.Contig1_All	15.49	25.25	13.45	15.68	28.95	23.8
CL1040.Contig2_All	109.62	251.79	136.17	211.26	284.49	285.81
CL1041.Contig1_All	10.66	12.28	11.65	5.37	8.63	10.11
CL1041.Contig2_All	4.02	5.89	5.25	7.92	4.01	12.24
CL1041.Contig3_All	5.13	9.2	15.06	2.93	5.04	4.51
CL1041.Contig4_All	9.01	30.38	35.68	15.26	22.04	22.47
CL1041.Contig5_All	45.34	93.24	55.68	52.53	72.08	78.14
CL1041.Contig6_All	9.14	18.93	11.1	24.86	23.97	22.47
CL1041.Contig7_All	0.4	3.74	4.27	3.13	1.72	2.91
CL1042.Contig1_All	1.9	0.99	0.55	1.25	0.64	0.99
CL1042.Contig2_All	56.56	50.6	50.86	54.6	61.53	57.45
CL1043.Contig1_All	1.4	1.57	1.56	1.51	1.28	0.83
CL1043.Contig2_All	11.79	13.15	13.58	15.96	15.23	15.3
CL1044.Contig1_All	13.53	40.25	14.21	39.63	23.65	24.24
CL1044.Contig2_All	34.14	45.15	23.57	33.79	29.37	38.22
CL1044.Contig3_All	19.22	54.74	17.39	36.26	24.05	35.37
CL1045.Contig1_All	0.17	0	0	0	0.37	0.94
CL1045.Contig2_All	2.33	2.2	2.34	2.76	2.51	2.21
CL1046.Contig1_All	1.15	1.37	1.14	1.55	1.45	1.4
CL1046.Contig2_All	0.4	0	0.39	0.19	0	0.72
CL1046.Contig3_All	1.41	0.8	0.55	0.54	0.16	0.61
CL1047.Contig1_All	17.71	19.55	15.76	13.07	13.16	19.45
CL1047.Contig2_All	1.98	3.15	1.27	1.75	1.74	1.57
CL1047.Contig3_All	1.65	0	0	0	0.84	1.43
CL1047.Contig4_All	44.1	42.31	27.71	31.26	31.43	28.58
CL1048.Contig1_All	2.39	1.32	0.34	0.48	0.71	0.31
CL1048.Contig2_All	44.02	46.94	54.57	59.39	42.08	56.11
CL1048.Contig3_All	47.44	61.55	57.51	60.09	45.14	60.66
CL1049.Contig1_All	0	0	0	0	0	0.43
CL1049.Contig2_All	48.41	36.48	45.55	36.32	37.36	35.49
CL105.Contig1_All	2.26	7.27	1.84	5.34	7.57	4.2
CL105.Contig2_All	1.4	0.86	1.4	1.75	1.45	3.08
CL105.Contig3_All	5.89	4.92	4.74	4.93	5.33	5.45
CL1050.Contig1_All	1.78	2.48	1.97	2.8	2.03	2.45
CL1050.Contig2_All	6.29	7.88	7.83	10.15	8.63	11.33
CL1050.Contig3_All	27.78	35.91	32.32	38.89	36.08	44.28
CL1050.Contig4_All	0.59	0.73	0	0.55	0.35	1.12
CL1051.Contig1_All	0	0	0	0	0.33	0
CL1051.Contig2_All	1.3	1.03	0.61	1.09	1.05	1.04
CL1052.Contig1_All	7.03	5.09	5.28	6.52	4.69	4.97
CL1052.Contig2_All	1.22	2.27	1.83	1.63	3.05	2.73
CL1052.Contig3_All	12.07	8.2	7.32	6.86	8.3	8.85
CL1053.Contig1_All	0.49	0.26	0.58	0.43	1.12	0.6
CL1053.Contig2_All	0.51	0.55	0.73	0.76	0.99	0.1
CL1053.Contig3_All	0.29	0.53	0.85	0	0.23	1.25
CL1053.Contig4_All	0.11	0.25	0.74	0	0.25	1.86
CL1053.Contig5_All	1.59	1.63	0.43	1.02	1.2	0
CL1053.Contig6_All	0.56	0.74	0.38	0.3	1.27	0
CL1053.Contig8_All	2.44	2.46	1.47	2.64	1.64	1.81
CL1054.Contig1_All	1.09	1.06	1.06	0.21	1.33	0.99
CL1054.Contig2_All	2.09	1.81	1.27	1.6	1.87	1.66
CL1054.Contig3_All	0.6	0.64	0.78	0.59	1.81	1.08
CL1054.Contig4_All	0.22	0.22	0.43	1.05	1.13	0.2
CL1055.Contig1_All	0.74	0.68	0	0.66	0.45	0
CL1055.Contig2_All	5.18	4.22	3.71	4.75	7.64	5.01
CL1055.Contig3_All	18.29	22.06	20.89	24.55	22.26	23.58
CL1056.Contig1_All	1.05	0.85	0.41	0	0.4	1
CL1056.Contig2_All	0	0	0	0.54	0	0
CL1057.Contig1_All	5.17	9.97	8.25	9.48	8.72	12.04
CL1057.Contig2_All	8.41	10.02	12.43	6.2	7.99	6.22
CL1057.Contig3_All	5.84	6.59	5.93	5.58	5.9	6.4
CL1057.Contig4_All	58.35	68.06	61.18	77.4	64.21	71.99
CL1058.Contig1_All	26.4	26.69	30.13	34.28	29.71	26.26
CL1058.Contig2_All	70.01	113.32	70.6	101.72	91.4	107.02
CL1059.Contig1_All	3.1	2.69	1.59	1.48	2.71	1.92
CL1059.Contig2_All	11.52	12.55	10.43	11.59	12.21	11.77
CL106.Contig1_All	0.34	1.33	1.59	0.2	1.89	0.51
CL106.Contig2_All	13.36	7.53	30.54	8.83	10.34	12.61
CL1060.Contig1_All	2.25	5.23	2.6	3.61	3.23	2.16
CL1060.Contig2_All	2.18	3.19	2.34	1.69	2.32	3.49
CL1061.Contig1_All	14.63	14.1	17.55	26.58	13.77	18.64
CL1061.Contig2_All	8.43	5.5	10.35	4.82	4.99	6.26
CL1062.Contig1_All	0.04	0.07	0	0	0.04	0.06
CL1062.Contig2_All	222.07	253.51	200.64	253.25	150.55	197.44
CL1062.Contig3_All	0.08	0.06	0.04	0.1	0.11	0.07
CL1062.Contig4_All	0.1	0.31	0.2	0.5	0.23	0.74
CL1062.Contig5_All	0.19	0	0	0	0.5	0.47
CL1063.Contig1_All	3.04	1.13	2.08	3.03	2.82	2.37
CL1063.Contig2_All	2.86	4.27	2.41	2.46	3.06	2.73
CL1063.Contig3_All	29.06	26.99	34.15	33.64	38.14	33.35
CL1063.Contig4_All	25.5	27.71	24.97	33	28.37	26.9
CL1064.Contig3_All	0.89	0.27	0.69	2.19	0.72	1.21
CL1064.Contig4_All	1.59	0.3	0.65	2.21	0.66	1.55
CL1064.Contig5_All	5.76	2.67	6.98	8.17	3.14	5.01
CL1065.Contig1_All	0.02	0	0.13	0	0	0
CL1065.Contig3_All	0	7.97	0	7	1.86	11.56
CL1065.Contig4_All	8.17	10.02	2.5	10.34	8.16	7.73
CL1065.Contig5_All	10.18	13.54	7.15	34.89	17.6	35.27
CL1065.Contig6_All	101.98	110.03	110.62	86.62	114.76	109.96
CL1065.Contig7_All	103.22	107.94	122.59	78.11	120.78	102.52
CL1065.Contig8_All	2.54	1.96	1.4	2.1	1.15	2.92
CL1065.Contig9_All	14.92	6.71	7.4	7.49	6.43	9.77
CL1066.Contig1_All	0.54	0.34	0	0.19	0	0.8
CL1066.Contig2_All	2.21	1.11	1.53	1.12	1.66	0.92
CL1067.Contig1_All	9.5	9.39	6.58	7.95	11.19	10.27
CL1067.Contig2_All	55.41	59.21	61.02	64.42	65.86	55.65
CL1068.Contig1_All	0.5	0.23	0.72	0.21	0.08	0.3
CL1068.Contig2_All	35.97	31.28	23.63	41.98	33.23	35.43
CL1068.Contig3_All	0.05	0.05	0.11	0.04	0	0
CL1069.Contig1_All	0.78	0.79	1.15	0.72	1.46	0.37
CL1069.Contig2_All	0	0	0.98	0	0.24	0.24
CL1069.Contig3_All	0	0	1.44	1.27	0	0.67
CL107.Contig10_All	0	0.29	0.35	0.05	0	0.04
CL107.Contig12_All	0.34	0.09	0.08	0.08	0.1	0.17
CL107.Contig17_All	0.28	0	0.02	0.32	0.53	0.13
CL107.Contig18_All	0.16	0	0.01	0.14	0.11	0.19
CL107.Contig19_All	0.85	1.36	0.92	0.51	0.59	0.31
CL107.Contig1_All	0	0	0	0.05	0.09	0.07
CL107.Contig20_All	0	0	0.02	0.08	0.23	0.05
CL107.Contig21_All	0	0	0.01	0.04	0.05	0.07
CL107.Contig22_All	0.9	0.96	0.58	0.13	0.26	0.11
CL107.Contig23_All	0	0	0	0	0	0.01
CL107.Contig24_All	0.7	0.41	0.73	0.7	0.56	0.75
CL107.Contig25_All	0	0	0	0	1.03	0.51
CL107.Contig26_All	0	0.66	0	0	0	0
CL107.Contig27_All	0.5	0.12	0.15	0.24	0.48	0.28
CL107.Contig28_All	0.23	0	0.02	0.43	0.5	0.32
CL107.Contig29_All	0.74	0.3	0.46	0.18	0.25	0.26
CL107.Contig30_All	0.5	0.24	0.26	0.06	0.05	0.16
CL107.Contig31_All	0	0	0.01	0.11	0.22	0.11
CL107.Contig32_All	0.47	0.16	0.24	0.96	1.11	0.82
CL107.Contig33_All	0	0	0	0.15	0.42	0.12
CL107.Contig34_All	0	0	0	0	0	0.01
CL107.Contig35_All	0	0	0.01	0.03	0.05	0.03
CL107.Contig37_All	0.59	1.12	0.52	0.17	0.13	0.19
CL107.Contig38_All	0.2	0	0.01	0.11	0.12	0.08
CL107.Contig3_All	0.11	0	0	0.21	0.21	0.21
CL107.Contig40_All	0	0.69	0.58	0.77	1.34	0.94
CL107.Contig41_All	0	0	0	0	0	0.02
CL107.Contig42_All	0	0	0	0	0	0.01
CL107.Contig43_All	0.33	0.13	0.13	0.33	0.24	0.52
CL107.Contig44_All	0	0	0	0	0	0.01
CL107.Contig4_All	0.19	0.32	0.32	0.07	0	0.06
CL107.Contig5_All	0	0	0	0.1	0	0
CL107.Contig6_All	0	0.22	0.19	0.01	0	0.02
CL107.Contig7_All	0.26	0.41	0.61	0.2	0	0.11
CL107.Contig8_All	0	0	0	0.07	0	0
CL107.Contig9_All	0	0	0	0.02	0	0
CL1070.Contig1_All	0.33	0	0.53	0	0	0.3
CL1070.Contig2_All	2.06	0.39	1.62	0.32	1.28	0
CL1070.Contig3_All	1.66	0.18	0.59	0.17	0.85	0.79
CL1070.Contig4_All	1.68	2.3	2.37	1.85	1.47	2.76
CL1071.Contig1_All	0.19	0.19	0.23	0.99	0.62	0.38
CL1071.Contig2_All	0.91	0.43	0.53	0.91	1.02	1.72
CL1072.Contig1_All	0	0.54	2.01	0	0	0.73
CL1072.Contig2_All	2.03	0.33	0	2.17	1.9	1.56
CL1072.Contig3_All	8.28	10.85	11.09	7.79	7.18	6.2
CL1072.Contig4_All	0.69	0.81	0.82	0.58	0.61	1.26
CL1072.Contig5_All	2.8	2.04	2.42	1.81	2.62	1.42
CL1072.Contig7_All	4.11	7.1	4.28	4.62	2.92	4.45
CL1072.Contig8_All	10.19	6.67	13.4	17.12	14.64	13.43
CL1073.Contig1_All	4.54	5.49	3.48	5.76	6.06	6.52
CL1073.Contig2_All	14.37	16.98	11.36	18.4	18.77	20.42
CL1074.Contig1_All	10.34	8.01	9.01	6.29	9.39	8.46
CL1074.Contig2_All	7.89	9.01	8.3	11.79	11.44	9.24
CL1075.Contig1_All	0	0	0.98	1.98	0	1.13
CL1075.Contig2_All	2.41	1.8	2.73	2.3	2.27	2.02
CL1075.Contig3_All	0.64	1.05	0.71	0.5	0.36	0.86
CL1075.Contig4_All	11.47	10.56	12.77	8.69	9.83	9.35
CL1076.Contig1_All	7.77	12.77	11.45	15.75	19.2	14.64
CL1076.Contig3_All	1.54	1.56	1.59	1.1	2.14	1.35
CL1076.Contig5_All	16.86	26.46	18.03	23.49	18.79	25.57
CL1076.Contig6_All	4.17	4.88	2.54	2.65	2.99	4.75
CL1077.Contig10_All	1.28	2.39	2.03	3.22	1.52	1.26
CL1077.Contig1_All	0.51	0.63	0.42	0.6	1.4	1.13
CL1077.Contig2_All	4.15	3.21	2.78	6.48	7.09	5.44
CL1077.Contig3_All	1.31	4.02	1.26	3.15	2.42	3.89
CL1077.Contig4_All	0.14	0.75	0	0	0	0
CL1077.Contig5_All	0	0.61	0.68	0	0	0
CL1077.Contig6_All	1.99	3.42	1.69	2.56	2.41	3.56
CL1077.Contig7_All	0.73	0.08	0.62	0.67	0.61	0.62
CL1077.Contig9_All	0.37	0.3	0.64	1	0.72	0.34
CL1078.Contig1_All	1.26	1.79	0	0	0.79	1.58
CL1078.Contig2_All	0.58	1.11	0	0.54	0	0
CL1079.Contig1_All	0.4	0	0.13	0	0	0
CL1079.Contig2_All	1.27	0.34	0.97	0.15	0	0.35
CL1079.Contig3_All	1.12	0.56	1.24	0.38	0.17	0.14
CL1079.Contig4_All	10.21	6.11	8.3	4.67	5.87	5.19
CL108.Contig1_All	10.66	8.64	9.7	9.96	7.2	9.02
CL108.Contig2_All	4.85	5.67	3.36	4.7	4.67	4.56
CL1080.Contig1_All	0.51	0	0.27	0	0.07	0.09
CL1080.Contig2_All	0.28	0	0.1	0	0.04	0.04
CL1080.Contig3_All	0.1	0.47	0.28	0.39	0.21	0.2
CL1080.Contig4_All	0.72	0	0	0.35	0	0
CL1080.Contig5_All	0.95	0.51	0.58	1.04	0.99	1.05
CL1080.Contig6_All	0.15	0.25	0.57	0.27	0.24	0.37
CL1080.Contig7_All	0.57	0.92	0.32	1.49	0.8	0.58
CL1080.Contig8_All	1.21	2.12	1.11	2.23	2.87	2.38
CL1080.Contig9_All	0.27	1.08	0.9	0.62	0.79	0.95
CL1081.Contig1_All	6.75	1.51	4.74	0.18	0.11	0
CL1081.Contig2_All	0.5	1.2	0.56	0.61	0.2	0.24
CL1081.Contig3_All	6.15	11.57	6.98	10.43	14.36	13.88
CL1081.Contig4_All	0.32	2.35	0.86	2.74	3.01	4.24
CL1081.Contig5_All	1.12	1.11	0.73	5.22	4.55	4.14
CL1082.Contig1_All	0.18	0.19	0.18	0.71	0.18	0.88
CL1082.Contig2_All	5.13	4.89	3.24	3.86	4.51	5.19
CL1082.Contig3_All	91.1	167.62	58.31	143.56	114.4	154.28
CL1083.Contig1_All	1.57	0.62	1.72	2.28	2.57	3.13
CL1083.Contig2_All	0.73	0.57	1.69	0.77	0.82	0.88
CL1083.Contig3_All	0.67	0.49	0.23	0	0.15	0.23
CL1083.Contig4_All	0	0	0	0.25	0	0
CL1083.Contig5_All	0.58	0.35	0.67	1.36	0.43	1.56
CL1083.Contig6_All	0.31	0	0.7	0.14	0.27	0.16
CL1083.Contig7_All	0.29	0.37	0.19	0.28	0.41	0.58
CL1083.Contig8_All	20.43	28.78	18.27	21.82	24.57	24.42
CL1083.Contig9_All	1.2	3.27	1.61	2.07	4.47	2.09
CL1084.Contig1_All	1.99	0	1.34	0	0.52	0.34
CL1084.Contig2_All	0	2.08	0	0.35	0.7	0
CL1084.Contig3_All	0.41	0.01	0.22	0.88	0.48	1.34
CL1084.Contig4_All	1.34	3.97	0	3.63	2.94	1.31
CL1084.Contig5_All	3.19	0	3.86	0	0	2.05
CL1084.Contig6_All	5.81	4.77	7.41	2.85	2.88	5.91
CL1084.Contig7_All	0.43	1.56	0.1	5.23	4.28	2.87
CL1085.Contig1_All	0	0.42	1.18	2.1	0.29	0
CL1085.Contig2_All	0.17	3.72	4.34	2.95	7.6	4.51
CL1085.Contig4_All	13.14	14.28	9.63	9.65	8.4	11.38
CL1086.Contig1_All	1.81	0.98	1.41	1.01	1.98	0.91
CL1086.Contig2_All	14.77	13.88	16.67	13.39	14.78	13.85
CL1087.Contig1_All	18.27	12.8	20.2	14.04	14.03	12.71
CL1087.Contig2_All	1.08	0.55	0.96	0.96	0.53	0.43
CL1087.Contig3_All	0	0.86	1.33	0	0.57	0.27
CL1087.Contig4_All	144.9	144.28	173.4	119.01	128.16	112.74
CL1088.Contig1_All	0.98	0	0.56	0	0.23	0
CL1088.Contig2_All	0.18	0.14	0.15	0.15	0	0.14
CL1088.Contig3_All	2.48	0.93	1.03	0.69	0.29	0.57
CL1088.Contig4_All	0.9	1.07	0.79	0.97	1.71	0.75
CL1088.Contig5_All	0.87	0.22	0.47	0.12	0.77	0.36
CL1089.Contig1_All	0.78	0.8	0.78	5.48	4.3	2.87
CL1089.Contig2_All	6.58	5.02	6.88	8.35	9.37	8.19
CL109.Contig1_All	12.4	13.66	13.45	15.33	12.99	15.33
CL109.Contig2_All	2.57	2.99	2.24	1.79	1.87	2.01
CL109.Contig3_All	1.87	1.21	1.04	1.32	1.5	0.83
CL1090.Contig1_All	5.77	5.13	3.41	4.89	8.12	8.55
CL1090.Contig2_All	34.53	82.89	43.03	90.53	182.4	174.2
CL1090.Contig3_All	18.82	20.27	20.4	24.74	32.13	31.31
CL1091.Contig1_All	0.87	1.32	0.26	0.16	0.72	0.39
CL1091.Contig2_All	2.5	3.56	3.87	3.92	4.95	4.31
CL1092.Contig1_All	0	0	0	2.52	0	4.62
CL1092.Contig2_All	22.04	21.72	20.67	23.7	24.63	23.66
CL1093.Contig1_All	0.53	1.01	0.88	1.35	1.1	1.03
CL1093.Contig2_All	0.45	0.53	0.7	0.43	0.95	1.76
CL1094.Contig1_All	1.27	1.09	1.29	2.35	1.69	1.77
CL1094.Contig2_All	5.31	3.98	6.64	4.67	5.45	5.55
CL1094.Contig3_All	1.58	1.67	1.53	0.78	0.92	2.12
CL1094.Contig4_All	3.05	1.8	1.07	2.23	2.84	1.97
CL1095.Contig1_All	2.36	3.73	1.51	2.35	2.39	2.71
CL1095.Contig2_All	26.45	24.35	28.13	26.1	27.72	26.23
CL1095.Contig3_All	0.3	1.89	0.37	0.85	0.42	0
CL1095.Contig4_All	3.62	2.44	0.97	3.84	3.39	4.13
CL1095.Contig5_All	4.05	2.31	4.37	6.54	6.8	6.29
CL1096.Contig1_All	11.12	9.61	11.48	8.79	8.86	8.56
CL1096.Contig2_All	6.14	4.26	3.35	3.16	4.95	2.78
CL1097.Contig1_All	2.97	2.09	2.04	1.82	1.6	1.61
CL1097.Contig2_All	4.35	4.6	3.61	4.75	5.51	5.66
CL1097.Contig3_All	16.29	11.07	14.37	13.1	12.41	11.22
CL1098.Contig1_All	0	0.29	0.29	0	0.35	0
CL1098.Contig4_All	2.14	0.11	0.63	1.26	1.03	0.49
CL1098.Contig5_All	4.46	2.5	3.41	2.47	1.57	2.44
CL1098.Contig6_All	0.86	0.47	1.47	0.71	0.67	0.52
CL1098.Contig7_All	2.66	3.25	2.5	4.06	2.84	4.81
CL1098.Contig8_All	0	0.19	0	0	0	0
CL1098.Contig9_All	6.68	7.56	7.51	6.05	9.48	7.96
CL1099.Contig1_All	193.58	186.91	252.19	164.14	149.27	158.57
CL1099.Contig2_All	2.4	3.46	2.84	4.04	4.64	4.18
CL11.Contig1_All	0.22	0.45	0.59	0.45	0.6	1.4
CL11.Contig2_All	7.2	6.43	7.73	8.19	7.82	7.85
CL110.Contig10_All	1.81	0.65	0	0.01	0	0.08
CL110.Contig11_All	0	0	0	0	0.08	0
CL110.Contig12_All	1.15	0.02	0.33	0.59	0	0
CL110.Contig14_All	0.19	1.85	0.46	0.15	0	0
CL110.Contig18_All	0.75	0.41	1.93	0	0	0
CL110.Contig19_All	0.99	0.06	1.11	0	0	0
CL110.Contig1_All	0.36	0.83	0.65	0	0	0
CL110.Contig20_All	0.01	0.05	1.65	0	0	0
CL110.Contig21_All	2.04	0.03	3.11	0	0	0
CL110.Contig22_All	0.9	1.42	0	0.45	3.36	1.49
CL110.Contig29_All	0.01	0.1	0.59	0	0	0
CL110.Contig32_All	0.45	2.81	0	17.56	17.43	17.27
CL110.Contig34_All	2.37	0.01	0.94	0.01	0	0
CL110.Contig36_All	0.38	0.93	1.32	0	0	0
CL110.Contig4_All	0.01	4.56	0.17	0	0	0
CL110.Contig5_All	0.88	1.31	0	0.52	0	1.12
CL110.Contig7_All	0.01	2.32	0.49	0	0	0
CL110.Contig9_All	0	0	0	0	0.48	0
CL1100.Contig1_All	23.95	20.81	27.05	23.28	20.91	18.85
CL1100.Contig2_All	8.41	6.44	6.46	1.41	6.38	7.45
CL1101.Contig1_All	0.17	0.37	1.62	0.94	0.98	0.12
CL1101.Contig2_All	0.93	1.24	0.77	0.91	1.38	1.03
CL1101.Contig3_All	0	0	0	0.22	0	0
CL1101.Contig4_All	0.97	0.96	0.4	0.89	1.73	0
CL1101.Contig5_All	0.65	0.27	0.18	0.15	0.15	0.7
CL1101.Contig6_All	0.82	0.91	0	0.17	0.83	1.01
CL1101.Contig7_All	1.94	2.35	1.74	2.77	4.18	3.45
CL1101.Contig8_All	14.71	24.84	19.16	24.81	24	29.8
CL1102.Contig1_All	0	0.31	0.28	0.32	0.44	0.93
CL1102.Contig2_All	8.85	4.77	6.96	6.38	6.91	6.24
CL1103.Contig1_All	5.91	9.09	9.51	6.61	4.57	8.91
CL1103.Contig3_All	399.47	821.94	615.69	1089.58	826.01	981.37
CL1103.Contig4_All	6.16	7.02	2.57	2.77	4.99	3.64
CL1103.Contig5_All	126.17	297.11	139.82	312.6	261.41	329.12
CL1103.Contig6_All	58.74	109.02	67.5	116.81	96.39	110.1
CL1103.Contig7_All	4.3	3.63	2.49	3.38	3.1	3.51
CL1103.Contig8_All	98.89	207.35	127.72	392.19	270.17	299.16
CL1104.Contig1_All	0.03	0	0	0	0.01	0.01
CL1104.Contig2_All	30.7	32.27	32.19	33.84	30.85	32.88
CL1104.Contig3_All	12.39	15.9	11.47	14.59	16.05	13.47
CL1104.Contig4_All	15.22	20.72	14.96	18.73	20.62	18.9
CL1104.Contig5_All	2.52	2.8	1.41	2.14	2.95	2.82
CL1105.Contig1_All	38.32	58.12	49.46	70.41	53.3	61.92
CL1105.Contig2_All	5.81	4.26	5.67	5.51	4.09	4.38
CL1106.Contig1_All	0.79	0.33	0.64	0.64	0.83	1.44
CL1106.Contig2_All	2.63	2.02	1.48	4.6	3.54	3.39
CL1107.Contig1_All	1.94	4.67	3.52	2.66	6.04	4.16
CL1107.Contig2_All	4.18	5.32	3.35	4.54	2.95	3.23
CL1107.Contig3_All	13.43	11.07	6.62	13.27	15.98	14.95
CL1107.Contig4_All	979.55	1161.64	931.02	1083.24	1345.58	1281.87
CL1108.Contig1_All	0.24	0.24	1.18	0.89	0.45	1.16
CL1108.Contig2_All	61.92	67.17	76.14	68.96	64.58	64.93
CL1109.Contig1_All	7.68	3.81	5.24	3.91	5.93	4.14
CL1109.Contig2_All	3	1.26	0	1.85	8.94	1.72
CL1109.Contig3_All	0.32	0.26	0	0	0.69	0
CL1109.Contig4_All	1.95	1.73	1.1	1.67	2.75	1.13
CL1109.Contig5_All	1.08	0.79	1.3	0.62	1.17	1.33
CL1109.Contig6_All	100.53	91.88	111.1	112.07	82.52	84.66
CL111.Contig2_All	0	0	0	0.35	0	1.07
CL1110.Contig10_All	8.69	11.97	18.04	7.07	10.61	9.34
CL1110.Contig1_All	16.82	19.6	43.56	3.54	15.63	12.12
CL1110.Contig2_All	6.57	9.97	14.96	4.06	6.5	6.5
CL1110.Contig4_All	9.13	8.18	2.88	7.68	6.38	10.37
CL1110.Contig5_All	21.96	20.2	27.4	6.13	13.65	11.51
CL1110.Contig7_All	0	0	3.11	0	0	1.44
CL1110.Contig8_All	0	0	0.39	0	0.49	0
CL1110.Contig9_All	9.81	12.38	11.97	9.66	11.04	11.93
CL1111.Contig1_All	3.81	1.16	2.5	1.16	1.45	0.89
CL1111.Contig2_All	2.35	2.95	2.69	3.01	2.36	3.36
CL1112.Contig1_All	0.37	0	0	0.19	0	0
CL1112.Contig2_All	0.26	0.99	0.99	0	0.22	0.04
CL1112.Contig3_All	3.53	2.58	7.1	0.68	0.35	0.11
CL1113.Contig1_All	2.45	2.55	4.29	2.1	0.85	3.58
CL1113.Contig2_All	17.36	23.21	29.28	24.8	20.55	20.96
CL1114.Contig1_All	14.3	11.19	11.69	15.2	15.33	12.15
CL1114.Contig2_All	8.81	8.43	10.4	11.41	8.61	10.72
CL1115.Contig11_All	0.84	0.71	1.73	3.64	0.4	1.84
CL1115.Contig12_All	5.62	9.35	6.17	5.61	8.38	6.26
CL1115.Contig13_All	0	0	0	0	0	1.76
CL1115.Contig14_All	2.94	1.08	0.67	1.82	2.05	2.43
CL1115.Contig2_All	7.5	4.9	7.53	8.66	3.25	6.71
CL1115.Contig3_All	2.69	3.6	2.55	1.6	4.07	2.41
CL1115.Contig4_All	1.8	2.08	0	2.06	0.72	1.22
CL1115.Contig5_All	0.23	0.01	1	0	0	0
CL1115.Contig6_All	1.35	4.84	0	0.12	7.14	4.78
CL1115.Contig7_All	2.75	2.21	2.63	3.57	2.99	2.57
CL1115.Contig8_All	0.05	0.01	0.07	0.02	0.08	0.01
CL1115.Contig9_All	1.29	1.36	0.41	0.69	1.04	0.81
CL1116.Contig1_All	22.28	20.83	15.07	19.11	26.29	24.17
CL1116.Contig2_All	2.07	1.94	1.2	3.18	2.61	2.69
CL1116.Contig3_All	0.98	0	0	0	0.89	0
CL1117.Contig1_All	0.34	0.36	1.23	0.29	0.18	0.16
CL1117.Contig2_All	4.73	3.35	4.68	0.83	0.8	2.22
CL1117.Contig3_All	1.72	1.6	0.79	2.35	1.23	1.35
CL1118.Contig1_All	3.81	3.39	2.72	0.57	1.07	1.66
CL1118.Contig2_All	39.79	45.15	40.34	46.44	42.92	43.94
CL1119.Contig1_All	0.83	0.38	1.05	1.01	0.59	0.81
CL1119.Contig2_All	0.24	0	0	0.26	0.15	0.08
CL1119.Contig3_All	0	0.54	0	0.96	0	0
CL112.Contig2_All	1.01	0.46	0.77	1.21	1.27	1.13
CL112.Contig3_All	0.55	0.75	0.5	0	0.9	0.66
CL112.Contig4_All	6.64	15.66	5.66	13.44	13.15	15.39
CL112.Contig5_All	5.14	5.66	4.75	4.75	6	10.71
CL112.Contig6_All	4.74	3.52	7.76	5.76	5.44	2.52
CL1120.Contig1_All	14.44	17	11.86	18.98	20.84	20.79
CL1120.Contig2_All	0.64	0.93	0.72	0.95	1.25	0.98
CL1120.Contig3_All	2.03	1.52	1.43	1.88	3.41	2.2
CL1121.Contig1_All	0.64	1.12	1.31	1.08	1.06	2.26
CL1121.Contig2_All	1.36	0.82	0.8	0.52	0.45	1
CL1121.Contig3_All	6.34	6.89	4.83	8.38	7.72	7.27
CL1122.Contig10_All	14.15	0	6.04	0	0	0
CL1122.Contig11_All	12.43	15.39	0.14	6.86	11.01	15.07
CL1122.Contig12_All	0.19	0.02	7.82	2.66	0.01	0
CL1122.Contig13_All	0	0	0	0	2.5	0
CL1122.Contig14_All	5.95	1.92	0	0	0.33	0
CL1122.Contig16_All	357.11	225.39	418.44	218.38	259.15	178.22
CL1122.Contig17_All	0.27	0.11	0	0	0.02	0
CL1122.Contig1_All	0.59	0	0.54	0	0	0
CL1122.Contig2_All	383.58	257.34	294.48	198.01	228.43	217.68
CL1122.Contig3_All	21.52	18.12	33.4	10.21	15.26	7.69
CL1122.Contig4_All	0	0	0	0	0	0.02
CL1122.Contig5_All	0.38	0	0.38	0	0	0
CL1122.Contig6_All	0.14	0.02	3.99	0.89	0.02	0
CL1122.Contig7_All	6.55	6.99	0.12	2.33	8.11	4.13
CL1122.Contig9_All	2.5	2.34	2.3	2.3	2.22	1.95
CL1123.Contig1_All	1.32	0	0.33	0.35	0	0.69
CL1123.Contig2_All	20.06	22.5	17.06	29.16	33.9	35.98
CL1124.Contig1_All	2.3	1.66	1.38	1.42	1.51	1.98
CL1124.Contig2_All	2.13	1.43	1.21	1.86	1.77	2.03
CL1124.Contig3_All	24.71	21.36	19.15	14.21	20.63	15.01
CL1125.Contig1_All	1.31	0	0.97	0	0	0
CL1125.Contig2_All	84	25.16	40.66	9.84	5.19	12.03
CL1125.Contig3_All	0	11.74	9.88	0.08	1.62	0.09
CL1125.Contig4_All	8.67	0.09	0.88	29.49	22.58	24.34
CL1125.Contig5_All	2.26	2.37	2.55	1.16	1.96	1.81
CL1126.Contig1_All	1.41	0.43	0.2	0.82	1.36	1.26
CL1126.Contig2_All	1.82	0	0	2.44	2.23	0
CL1126.Contig4_All	2.22	5.39	4.46	4.29	4.7	6
CL1127.Contig1_All	0.22	0	0.14	0.37	0.37	0.51
CL1127.Contig2_All	4.94	4.22	3.96	5.5	5.44	5.66
CL1128.Contig1_All	0.75	1.76	0.3	0.44	0.85	0.57
CL1128.Contig2_All	13.85	12.79	12.21	10.96	10.3	10.53
CL1129.Contig1_All	9.71	10.34	8.12	7.96	11.77	8.69
CL1129.Contig2_All	9.43	3.55	10.74	7.17	4.32	5.83
CL113.Contig1_All	0.19	0	0	0	0.18	0
CL113.Contig2_All	31.43	39.53	39.21	52.2	66.67	64.71
CL1130.Contig2_All	3.3	5.55	6.92	4.75	2.31	5.28
CL1130.Contig3_All	0.01	0.01	0	0	0	0.35
CL1130.Contig4_All	3.88	2.44	3.79	5.17	5.65	5.41
CL1130.Contig5_All	0.48	0	0	0	0	0
CL1130.Contig6_All	4.94	5.02	4.59	6.78	8.4	5.77
CL1130.Contig7_All	0.39	0	0	0	0	0
CL1130.Contig8_All	40	52.93	48.42	70.2	64.67	66.75
CL1130.Contig9_All	0.1	0.3	0	0	0	1.46
CL1131.Contig1_All	0.44	0.83	0.22	0	0.79	0.47
CL1131.Contig2_All	2.29	0.87	2.27	1.32	1.31	1.66
CL1132.Contig1_All	7.42	12.15	6.67	16.97	15.61	15.79
CL1132.Contig2_All	73.21	74.06	77.29	70.35	60.55	72.43
CL1132.Contig3_All	4.98	1.17	3.55	0.39	1.15	0.16
CL1133.Contig1_All	0.61	0	0.72	0.59	0.81	0.85
CL1133.Contig2_All	1.98	1.54	1.54	1.05	0.44	0.54
CL1134.Contig1_All	2.87	1.64	0.37	0.82	1.2	3.71
CL1134.Contig3_All	2.65	4.17	1.54	2.3	3.45	2.38
CL1134.Contig4_All	57.4	110.6	62.24	110.88	127.25	112.98
CL1134.Contig5_All	5.33	4.58	2.69	6.41	7.51	6.92
CL1135.Contig1_All	13.23	7.35	8.27	6.91	7.15	8.09
CL1135.Contig2_All	10.98	6.87	10.99	8.44	7.92	8.2
CL1136.Contig1_All	1.59	2.59	0.57	1.09	2.08	3.29
CL1136.Contig2_All	4.75	22.31	1.49	15.64	15.5	26.19
CL1137.Contig10_All	0.34	0.38	0.32	0.66	0.29	0.5
CL1137.Contig1_All	0	0.03	0	0.03	0	0
CL1137.Contig2_All	0	0.19	0	0	0.2	0.23
CL1137.Contig3_All	0.85	0.53	0.4	0.52	0.45	0.77
CL1137.Contig4_All	1.68	1.35	1.47	1.28	1.24	1.4
CL1137.Contig5_All	1.08	1.51	0.79	0.83	0.54	1.21
CL1137.Contig6_All	0.45	0.52	0.12	0.94	0.74	0.51
CL1137.Contig7_All	1.09	1.66	2.06	1.89	1.36	2.11
CL1137.Contig8_All	14.2	17.1	16.66	17.76	16.8	16.88
CL1137.Contig9_All	0	0	0	0	0.6	0.63
CL1138.Contig1_All	3.99	10.11	4.53	1.13	2.81	1.72
CL1138.Contig2_All	221.94	481.75	313.06	36.43	73.42	62.29
CL1139.Contig1_All	0	0	0	0	2.88	0
CL1139.Contig2_All	2.12	3.88	2.75	4.83	0	3.04
CL1139.Contig3_All	6.86	4.9	9.55	4.92	7.44	4.41
CL1139.Contig4_All	18.03	15.34	23.95	11.98	7.83	10.73
CL114.Contig1_All	0.11	0.33	0.71	1.1	0.88	1.36
CL114.Contig2_All	3.33	4.3	2.51	5.32	5.13	6.57
CL1140.Contig1_All	78.68	103.34	88.88	213.05	196.01	203.07
CL1140.Contig2_All	266.88	99.22	198.82	76.63	80.97	69.8
CL1141.Contig11_All	10.34	6.12	19.11	14.56	28.68	14.57
CL1141.Contig12_All	0.39	3.59	0	3.46	10.49	4.51
CL1141.Contig13_All	31.07	46.36	29.24	45.88	33.25	46.69
CL1141.Contig1_All	0.62	1.41	0.76	1.76	2.54	5.01
CL1141.Contig3_All	0.97	0	1.01	0.98	0.87	1.97
CL1141.Contig4_All	37.79	38.84	41.8	69.55	37.07	65.89
CL1141.Contig6_All	14.12	21.2	16.32	23.08	13.36	18.5
CL1141.Contig8_All	35.68	41.58	36.36	38.95	35.9	54.16
CL1141.Contig9_All	1.44	0.74	1.18	0.32	0.53	0.63
CL1142.Contig1_All	2.56	5.37	1.41	2.71	4.96	4.52
CL1142.Contig2_All	45.66	165.49	58.83	59.99	113.57	125.57
CL1143.Contig1_All	1.37	1.62	1.9	0.3	0.93	1.19
CL1143.Contig2_All	28.51	10.86	20.63	12.61	14.48	13.25
CL1144.Contig1_All	2.13	3.2	2.87	2	2.97	1.9
CL1144.Contig2_All	2.14	0	1.57	2.63	0.04	2.35
CL1144.Contig3_All	2.31	1.01	1.24	1	2.43	1.12
CL1144.Contig4_All	1.18	1.13	0.25	0	0	0.34
CL1145.Contig1_All	4.66	4.24	1.67	4.53	5.43	2.38
CL1145.Contig2_All	47.3	52.22	47.51	63.67	53.38	61.71
CL1146.Contig1_All	0	0.91	0	0	0	0
CL1146.Contig2_All	113.99	143.8	99.27	96.64	115.18	111.31
CL1146.Contig3_All	1.33	0.57	1.88	2.46	3.01	1.86
CL1147.Contig10_All	0	1.16	0.1	1.83	0.36	1.9
CL1147.Contig11_All	0.55	0.57	0	0.4	0	0.66
CL1147.Contig1_All	0	0	0.71	1.51	1.5	1.26
CL1147.Contig2_All	0	0	0	0.4	0.67	0
CL1147.Contig3_All	0.55	1.17	0	0.67	0.52	0.8
CL1147.Contig4_All	1.76	0.37	2.18	1.04	0.92	1.15
CL1147.Contig5_All	1.57	1.42	2.78	1.77	3.44	1.6
CL1147.Contig6_All	1.34	0	0.56	0	0.41	0.33
CL1147.Contig7_All	0.22	1.04	0	0.28	0.28	0.26
CL1147.Contig8_All	0.5	0.36	0.25	0	0.01	0.38
CL1147.Contig9_All	0.38	1.18	0.27	0	0.03	0.63
CL1148.Contig1_All	1.96	1.1	1.46	0.58	1.52	0.88
CL1148.Contig2_All	2.79	8.52	5.39	15.34	8.34	5.41
CL1148.Contig3_All	35.14	36.96	34.02	42.15	39.93	41.13
CL1149.Contig1_All	2.38	6.23	0.53	3.79	5.53	6.3
CL1149.Contig2_All	3.21	6.5	1.26	2.08	2.67	3.17
CL1149.Contig3_All	0	0	0	0	0.74	2.98
CL1149.Contig4_All	45.39	115.09	21.18	47.94	60.19	97.08
CL115.Contig10_All	5.8	8.59	8.77	5.09	6.38	6.12
CL115.Contig1_All	0.38	1.49	1.29	0.8	0.83	0.64
CL115.Contig2_All	0	0	0	0.49	0	0
CL115.Contig3_All	0	0	0	0	0	0.36
CL115.Contig4_All	1.95	0.36	0	0	0.33	0.13
CL115.Contig6_All	0.69	0	0.95	0	0	0.6
CL115.Contig7_All	5.79	8.98	2.94	7.93	5.28	4.6
CL115.Contig8_All	5.53	6.84	6.51	6.16	8.48	4.83
CL115.Contig9_All	21.74	31.38	33.74	36.14	36.01	35.18
CL1150.Contig1_All	3.5	1.73	3.29	1.22	1.72	1.21
CL1150.Contig2_All	0	1.33	2.5	0	1.35	0
CL1150.Contig3_All	3.55	4.86	3.5	3.95	5.46	5.99
CL1150.Contig4_All	18.05	17.08	14.25	15.75	14.55	15.73
CL1150.Contig5_All	8.89	13.14	9.86	8.51	10.59	10.62
CL1150.Contig6_All	6.8	8.16	10.34	5.27	6.34	5.7
CL1150.Contig7_All	2.76	1.36	2.22	1.77	0	1.54
CL1150.Contig8_All	2.11	0.39	0	0.53	0.43	1.26
CL1150.Contig9_All	1.19	1.93	1.86	1.49	2.14	1.65
CL1151.Contig2_All	0.27	0.06	0	0	0	0
CL1151.Contig3_All	0.09	0.86	0	0.35	1.18	1.05
CL1151.Contig4_All	0	0.21	0.26	0.35	0.19	1.16
CL1151.Contig5_All	0	0	0	0	0.69	0
CL1151.Contig6_All	0.75	0.04	0.5	0	0	0
CL1151.Contig7_All	1.04	0.86	0	2.99	2.81	2.12
CL1151.Contig8_All	0	1.01	0.3	2.01	2.61	2.26
CL1151.Contig9_All	1.93	0.75	1.67	1.16	2.46	0.7
CL1152.Contig1_All	10.78	7.61	8.48	9.17	8.86	8.25
CL1152.Contig2_All	0	0	0	0	0	0.01
CL1152.Contig3_All	6.3	6.09	7.71	7.28	6.51	5.09
CL1152.Contig4_All	2.3	3.22	3.19	2.12	3.21	2.64
CL1153.Contig1_All	7.72	6.24	6.69	6.24	7.67	6.76
CL1153.Contig2_All	359.88	277.26	529.62	360.02	247.79	324.59
CL1153.Contig3_All	9.56	5.78	9.26	9.56	6.14	6.71
CL1154.Contig1_All	3.24	3.2	4.96	2.53	4.62	5.63
CL1154.Contig2_All	1.33	1.9	0.02	0.5	2.67	1.05
CL1154.Contig3_All	17.7	22.21	20.4	17.31	19.01	18.09
CL1154.Contig4_All	5.67	0	5.42	2.69	0.36	3.01
CL1154.Contig5_All	2.61	1.58	2.23	1.46	2.1	1.34
CL1154.Contig6_All	4.16	4.45	0.05	1.84	5.42	2.02
CL1154.Contig7_All	11.35	8.26	13.03	10.1	9.8	11.32
CL1155.Contig1_All	4.5	2.45	2.91	2.33	3.29	3.63
CL1155.Contig2_All	50.01	50.36	46.92	49.97	59.25	61.88
CL1156.Contig1_All	0	0	0	1.31	0	0
CL1156.Contig3_All	1.41	1.62	0.91	0.13	0.54	0.97
CL1156.Contig4_All	0	0	1.01	0	0	0
CL1156.Contig5_All	6.23	6.3	6.02	8.39	7.36	8.08
CL1156.Contig6_All	15.38	19.96	17.89	17.34	12.65	17.13
CL1156.Contig7_All	0.42	0.77	0.49	0.94	1.34	0.35
CL1157.Contig1_All	6.02	7.79	6.5	10.34	8.3	7.51
CL1157.Contig2_All	8.78	10.21	11.12	8.41	10.65	13.07
CL1158.Contig1_All	7.46	6.86	16.18	15.54	13.68	15.15
CL1158.Contig2_All	1.41	1.43	2.12	1.18	2.27	1.07
CL1159.Contig1_All	1.25	0.94	1.05	1.19	0.49	0.82
CL1159.Contig2_All	1.2	1.29	1.14	0.65	0.59	0.79
CL116.Contig1_All	3.1	2.05	1.32	4.11	7.54	5.8
CL116.Contig2_All	0.12	0.02	0	0	0	0
CL116.Contig3_All	0.37	0.11	0	0	0	0
CL116.Contig4_All	0.72	0.43	0	0	0	0
CL116.Contig5_All	0.27	0.28	0	0.23	0.6	0.42
CL116.Contig6_All	14.03	11.83	10	12.95	15.71	16.87
CL116.Contig7_All	1.78	2.16	1.13	2.73	2.19	2.28
CL116.Contig8_All	0.37	3.52	1.84	3.2	3.55	1.88
CL116.Contig9_All	1.07	2.65	1.86	5.66	2.46	2.4
CL1160.Contig2_All	3.83	5.79	2.62	6.23	4.4	5.9
CL1160.Contig3_All	1.06	0	3.37	0.57	0	0
CL1160.Contig4_All	56.74	49.05	49.41	51.43	41.86	49.57
CL1160.Contig5_All	2.4	5.29	2.48	3.31	3.48	2.68
CL1160.Contig6_All	0.11	0.19	0	0.31	0.11	0.22
CL1161.Contig1_All	6.43	13.69	5.44	8.76	6.64	8.1
CL1161.Contig2_All	3.61	6.36	2.99	4.04	3.93	4.85
CL1162.Contig1_All	95.48	150.61	120.93	155.13	180.86	208.17
CL1162.Contig2_All	33.62	51.85	38.37	58.35	61.24	66.46
CL1163.Contig1_All	20.11	16.38	19.67	14.36	13.71	14.47
CL1163.Contig2_All	4.46	4.52	3.3	4.89	4.63	4.98
CL1164.Contig1_All	1.7	1.06	1.7	0.84	3.4	1.01
CL1164.Contig2_All	20.02	20.54	24.15	23.51	20.52	22.3
CL1165.Contig1_All	0.5	0.63	0.62	0.99	0.99	1.47
CL1165.Contig2_All	0.98	1.19	0.35	1.47	1.15	0.9
CL1166.Contig1_All	0.57	0.28	2.04	0.5	0	0
CL1166.Contig2_All	7.16	8.47	6.18	8.61	8.56	9.46
CL1167.Contig1_All	2.29	1.43	3.31	0.57	1.06	1.48
CL1167.Contig2_All	0.47	0.3	0.4	0.6	0.29	0
CL1167.Contig3_All	0	0	0	0.12	0	0
CL1167.Contig4_All	0.67	0.7	0.98	1.05	0.68	1.13
CL1167.Contig5_All	0	0	0	0.17	0	0
CL1168.Contig1_All	43.46	63.55	42.52	68.49	65.4	65.76
CL1168.Contig2_All	2.89	3.92	0	0	1.61	0
CL1168.Contig3_All	20.85	25.29	21.81	8.66	19.06	14.4
CL1168.Contig4_All	0.61	0	2.08	2.01	1.64	2.15
CL1168.Contig5_All	18.74	26.17	17.47	20.57	18.65	12.41
CL1169.Contig1_All	10.7	11.61	15.8	12.3	9.82	11.1
CL1169.Contig2_All	8.75	7.63	8.91	8.25	9.21	8.49
CL117.Contig1_All	0.24	0.44	0.1	0.88	0.42	0.99
CL117.Contig2_All	5.29	4.49	4.59	6.49	5.9	6.07
CL1170.Contig1_All	3.82	2.07	2.99	2.36	2.02	2.35
CL1170.Contig2_All	18.21	15.9	17.34	16.84	15.97	15.46
CL1171.Contig1_All	1.39	2.21	0.85	3.59	6.55	4.16
CL1171.Contig2_All	22.01	15.15	17.21	15.58	15.51	16.55
CL1172.Contig1_All	14.82	4.94	10.45	3.28	3.92	3.81
CL1172.Contig2_All	138.53	73.76	143.75	69	37.26	57.97
CL1173.Contig1_All	0	0.24	0	0.27	0	0
CL1173.Contig2_All	0.23	0.87	0.24	0.83	1.37	2.18
CL1173.Contig3_All	1.27	3.44	1.29	5.12	4.79	6.46
CL1174.Contig1_All	0	0.54	0.44	0.46	0.78	0.58
CL1174.Contig2_All	1.54	0.6	0.77	0.38	0.3	0.8
CL1174.Contig3_All	6.82	6.54	6.22	7.62	8.28	7.39
CL1175.Contig1_All	10.71	6.56	7.24	5.29	5.57	5.94
CL1175.Contig2_All	69.28	66.35	101.23	84.07	76.68	66.05
CL1175.Contig3_All	3.5	3.79	3.76	4.79	2.21	1.98
CL1175.Contig6_All	44.93	38.07	56.17	38.5	38.79	41.19
CL1175.Contig7_All	19.77	20.48	15.59	18.74	14.28	19.55
CL1176.Contig1_All	1.5	1.22	1.58	0.72	0.72	0.68
CL1176.Contig2_All	1.55	1.88	1.6	0.66	0.66	1.12
CL1177.Contig1_All	3.25	2.56	2.37	2.7	2.8	2.77
CL1177.Contig2_All	10.14	10.84	8.88	9.45	10.53	10.32
CL1178.Contig1_All	0.36	1.21	0.07	0.7	0.21	0.28
CL1178.Contig2_All	13.04	14.31	13.74	15.47	14.05	15.01
CL1178.Contig3_All	0	0.22	0	0.39	0	0
CL1179.Contig1_All	16.61	14.6	13.41	9.01	8.7	11.24
CL1179.Contig2_All	163.93	210.35	225.25	190.88	189.76	188.18
CL118.Contig11_All	0	12.46	5.4	12	14.42	11.55
CL118.Contig12_All	0	0	0	0.1	0	0
CL118.Contig13_All	28.79	18.91	31.76	3.77	8.39	12.12
CL118.Contig14_All	70.57	79.98	93.2	72.93	58.68	60.48
CL118.Contig15_All	16.95	22.51	15.81	11.58	22.07	16.5
CL118.Contig16_All	1.76	0.53	0.61	0	0	0
CL118.Contig1_All	16.3	7.54	10.77	11.44	6.9	10.16
CL118.Contig2_All	17.47	16.9	13.03	5.76	10.7	7.19
CL118.Contig3_All	5.82	3.43	1.53	7.76	1.35	1.81
CL118.Contig4_All	13.84	17.56	19.26	14.16	13.71	13.48
CL118.Contig5_All	6.41	2.41	3.23	1.61	2.56	5.94
CL118.Contig6_All	9.32	5.5	5.53	4.38	4.45	3.54
CL118.Contig7_All	2.65	1.39	1.62	0.32	1.07	0.33
CL118.Contig8_All	16.58	11.89	14.21	12	8.96	7.51
CL118.Contig9_All	11.44	9.46	17.76	10.84	10	10.5
CL1180.Contig1_All	1.78	2.83	0	0.5	2.33	2.53
CL1180.Contig2_All	0.96	0	1.81	1.28	0	0
CL1180.Contig3_All	0	0.45	0.05	2.18	0	0.61
CL1180.Contig4_All	2.99	0.28	1.9	0.81	0.3	0.68
CL1180.Contig5_All	0.27	0	0.65	0.3	0	0
CL1180.Contig6_All	0.14	0	0.6	1.42	1.1	2.01
CL1180.Contig7_All	1.82	2.6	1.76	2.28	2.25	1.98
CL1181.Contig1_All	0.09	0.19	0.09	0.18	0.62	0.18
CL1181.Contig2_All	0	0.59	0.5	0.51	0	1.27
CL1181.Contig3_All	0.14	0	0	0.53	0	0.07
CL1181.Contig4_All	0	0	0	0.08	0.16	0.24
CL1181.Contig5_All	0.19	0.09	0.09	0.14	0.19	0.09
CL1181.Contig6_All	212.2	145.52	199.57	144.02	107.03	112.4
CL1181.Contig7_All	17.34	7.82	8.88	4.31	5.24	5.37
CL1181.Contig8_All	0.5	0.34	0	0.38	0	0
CL1182.Contig1_All	0.77	0.34	0.76	0.45	0.2	0.19
CL1182.Contig2_All	158.09	175.26	155.91	174.12	165.21	164.45
CL1183.Contig1_All	6.37	7.34	5.03	4.44	7.47	8
CL1183.Contig2_All	2.2	2.93	1.46	3.81	2.96	3.12
CL1183.Contig3_All	0.23	0.59	1.11	0.93	0.53	0.29
CL1184.Contig1_All	23.33	23.41	26.88	28.25	32.47	28.04
CL1184.Contig2_All	0.68	0.43	0.4	0.13	0.33	0.2
CL1184.Contig3_All	10.29	14.89	12.64	14.67	12.41	13.27
CL1184.Contig4_All	1.56	2.7	1.08	1.54	2.39	3.23
CL1184.Contig5_All	5.37	2.49	3.07	2.81	3.68	2.64
CL1184.Contig6_All	0.5	0.71	0.5	0	0.67	0.17
CL1185.Contig1_All	1.64	2.54	1.25	0	0	0.51
CL1185.Contig2_All	29.04	60.83	29.71	28.81	38.06	32.06
CL1185.Contig3_All	1.97	2.31	3.27	1.27	0.98	1.22
CL1185.Contig4_All	1.61	1.48	0.44	2.08	2.37	1.76
CL1186.Contig1_All	5.93	3.81	5.61	2.93	3.86	4.16
CL1186.Contig2_All	88.41	92.95	94.44	107.37	88.82	96.62
CL1187.Contig2_All	9.61	8.97	10.04	6.78	11.41	7.94
CL1187.Contig3_All	162.41	177.81	177.73	151.31	219.02	219.65
CL1187.Contig4_All	27.96	27.76	32.42	33.23	28.78	40.35
CL1188.Contig1_All	21.38	16.25	27.77	22.29	14.06	20.94
CL1188.Contig2_All	3.21	1.21	3.2	3.15	2.18	2.17
CL1188.Contig3_All	7.42	2.94	8.02	9.12	3.92	6.09
CL1189.Contig1_All	4.46	4.49	4.46	6.14	4.62	6.1
CL1189.Contig2_All	8.22	8.63	9.72	12.58	8.7	9.6
CL119.Contig1_All	0	0.23	0.51	0.31	0.33	0.76
CL119.Contig2_All	25.99	25.08	29.6	30.62	25.06	26.11
CL119.Contig3_All	1.51	1.86	0.73	0.18	1.29	1.16
CL1190.Contig1_All	11	32.61	21.41	6.72	18.94	11.19
CL1190.Contig2_All	1.14	3.19	1.28	0.35	1.62	1.07
CL1190.Contig3_All	356.11	1688.08	947.84	251.22	421.83	359.87
CL1191.Contig1_All	0.69	0.18	0.35	0.95	0.17	0.7
CL1191.Contig2_All	0.78	0.46	0.84	0.56	0.45	0.51
CL1192.Contig1_All	2.45	3.14	3.47	2.56	3.23	3.86
CL1192.Contig2_All	27.45	28.93	30.05	27.09	25.44	29.64
CL1193.Contig1_All	20.45	16.24	11.75	9.76	13.82	13.91
CL1193.Contig2_All	5.26	1.43	2.06	2.18	2.51	1.68
CL1193.Contig5_All	82.62	108.78	77.58	138.79	99.91	120.55
CL1193.Contig6_All	1.49	4.93	4.09	3.52	2.07	2.97
CL1194.Contig1_All	0.95	2.01	1.46	0.36	0.38	0.37
CL1194.Contig2_All	17.91	17.09	20.37	18.4	17.79	18.27
CL1195.Contig2_All	0.26	0.29	0	0	0.19	0
CL1195.Contig3_All	0.98	0.83	4.52	0	0.14	0
CL1195.Contig4_All	29.28	21.09	93.04	0.27	0.04	0.53
CL1196.Contig1_All	2.29	0.97	0.36	0.95	1.05	1.41
CL1196.Contig2_All	0	0.55	0.63	0	0.45	0.59
CL1196.Contig3_All	34.48	38.25	37.64	42.43	45.14	47.76
CL1196.Contig4_All	0.61	0	0.31	0.58	0.45	0
CL1197.Contig1_All	26.42	21.59	26.97	13.99	6.82	12.01
CL1197.Contig2_All	7.45	9.94	9.4	6.38	8.68	3.79
CL1197.Contig3_All	0	0	0	0	0	4.33
CL1197.Contig4_All	40.93	67.59	50.45	64.46	59.75	69.69
CL1197.Contig5_All	2.77	3.93	2.31	1.52	1.61	0
CL1197.Contig6_All	11.76	13.27	15.8	12.2	10.09	8.32
CL1198.Contig1_All	5.94	6.83	4.7	5.98	6.99	7.67
CL1198.Contig2_All	0.5	0	0.22	0	0.23	0
CL1198.Contig3_All	0.98	0.48	1.12	1.82	2.17	1.11
CL1198.Contig4_All	0	0.47	0	0.48	0	0
CL1198.Contig5_All	2.43	3.1	1.72	1.89	3.69	2.6
CL1198.Contig6_All	5.39	5.85	5.31	6.46	8.13	8.89
CL1198.Contig7_All	0.31	1.16	0.48	0.83	0.97	1.62
CL1199.Contig1_All	14.14	14.51	19.55	21.8	22.79	18.57
CL1199.Contig2_All	24.73	20.42	17.92	14.71	16.55	18.27
CL12.Contig10_All	6.19	6.23	7.98	8.01	8.37	5.33
CL12.Contig1_All	4.16	5.18	3.92	3.34	5.38	5.43
CL12.Contig2_All	270.12	317.91	329.97	302.51	260.33	263.22
CL12.Contig3_All	6.15	7.51	6.46	6.75	6.14	4.18
CL12.Contig4_All	4.49	3.27	1.98	3.61	1.57	4.03
CL12.Contig5_All	0.76	0	0.31	0	0	0.22
CL12.Contig6_All	1.79	4.34	2.84	3.37	2.97	2.92
CL12.Contig7_All	0.41	0.1	0.2	0.21	0.21	0.21
CL12.Contig8_All	2.24	0.43	0	0	1.89	1.22
CL12.Contig9_All	43.51	39.42	52.43	27.68	34.13	35.29
CL120.Contig1_All	1.03	1.42	0.73	0.66	0.75	1
CL120.Contig2_All	10.58	5.2	12.82	6.15	7.2	4.44
CL120.Contig3_All	0.78	2.35	0	0	0	0
CL120.Contig4_All	0.07	0.07	0.05	0	0	0
CL120.Contig5_All	5.04	2.03	5.03	4.12	5.31	5.32
CL120.Contig6_All	27.25	22.24	36.81	24.04	20.24	20.93
CL1200.Contig1_All	1.29	0	0.23	0	0.21	0
CL1200.Contig2_All	0	1.16	0.97	0.24	0	0
CL1200.Contig3_All	2.71	2.22	4.03	2.87	1.44	2.34
CL1200.Contig4_All	0.77	0.64	1.21	0.76	2.06	0.76
CL1200.Contig5_All	1.73	1.95	0.61	1.07	2.29	2.89
CL1201.Contig1_All	19.71	12.45	13.78	13.9	14.06	12.56
CL1201.Contig2_All	4.55	2.3	2.56	1.51	3.11	2.17
CL1202.Contig1_All	0.22	0.43	0	0	0	0
CL1202.Contig2_All	0	0	0.46	0	0.22	0
CL1203.Contig1_All	1.12	3.78	0	0.64	0	0.57
CL1203.Contig2_All	7.27	11.91	16.06	14.74	19.07	24.86
CL1203.Contig3_All	5.53	2.14	2.59	2.82	4.59	2.23
CL1203.Contig4_All	43.12	56.18	57.84	67.79	63.17	59.03
CL1204.Contig1_All	38.24	48.2	51.1	36.12	53.28	46.14
CL1204.Contig2_All	32.92	40.93	35.34	44.33	44.13	42.36
CL1205.Contig1_All	1.97	4.43	1.29	1	1.59	1.23
CL1205.Contig2_All	25.57	25.24	24.78	37.01	36.92	36.72
CL1206.Contig1_All	2.14	1.16	0.94	2.1	2.35	1.98
CL1206.Contig2_All	93.22	82.08	78.67	84.11	100.31	99.66
CL1206.Contig3_All	4.07	4.54	3.95	7.83	6.01	8.84
CL1207.Contig1_All	27.89	25.25	29.61	27.93	29.27	27.62
CL1207.Contig2_All	59.33	51.19	48.78	112.85	101.84	111.51
CL1207.Contig3_All	0.16	0	0	0	0.13	0
CL1207.Contig4_All	2.62	3.64	2.08	3.92	5.04	4.28
CL1207.Contig5_All	4.62	4.55	2.49	5.64	6.46	6.49
CL1207.Contig6_All	1.64	1.19	1.15	0.81	0.67	0.6
CL1207.Contig7_All	0.39	0.56	0.83	0.65	0.32	0.65
CL1208.Contig1_All	1.72	0.9	1.44	0.64	2.65	0.5
CL1208.Contig2_All	2.34	0.89	1.45	0.8	0.29	1.24
CL1208.Contig3_All	9.72	8.5	9.12	12.84	11.61	12.48
CL1208.Contig4_All	2.09	1.29	1.85	1.53	1.21	1.56
CL1208.Contig5_All	1.2	2.85	3.16	3.62	2.26	2.5
CL1208.Contig6_All	4.53	4.55	3.81	4.26	5.73	5.58
CL1208.Contig7_All	0.58	0	0	0.53	0	0
CL1208.Contig8_All	0.57	0.27	1.02	0.66	0.61	0.76
CL1209.Contig1_All	13.64	13.55	13.55	14.05	16.76	13.69
CL1209.Contig2_All	2.16	3.31	2.59	1.92	3.03	2.04
CL121.Contig1_All	0.72	0.86	0.47	0.12	0.29	0.55
CL121.Contig2_All	1.14	0.32	0.31	0.22	0.55	0.88
CL121.Contig3_All	0.1	0.15	0.25	0.18	0.05	0.05
CL121.Contig4_All	10.88	9.23	13.96	10.61	8.54	10.29
CL121.Contig5_All	1.55	2.28	0.92	1.53	2.09	2
CL1210.Contig1_All	17.62	32.04	21.04	14.36	13.64	22.15
CL1210.Contig2_All	1.44	1.11	0	0.3	0.81	0
CL1210.Contig3_All	0	0	0.97	1.84	0.15	0.81
CL1210.Contig4_All	0.27	0.36	0	0	0.11	0.22
CL1210.Contig5_All	0.46	0.92	1.21	1.56	1.12	1.81
CL1210.Contig6_All	2.57	3.68	2.86	1.26	3.18	3.54
CL1211.Contig2_All	0.37	0.47	0.59	0.36	0.85	0.29
CL1211.Contig3_All	0.81	0.3	0	1.69	1.41	0.37
CL1211.Contig4_All	1.66	2.91	1.57	1.4	1.18	2.82
CL1211.Contig5_All	0	0.13	0	0	0	0
CL1211.Contig6_All	1.52	1.2	1.09	2.05	2.16	2.11
CL1212.Contig1_All	0	0	0	0	1.18	0.72
CL1212.Contig2_All	2.46	1.7	0.94	2.62	5.39	3.31
CL1212.Contig3_All	0.18	0.07	0.06	0.48	0.24	0.34
CL1212.Contig4_All	7.62	6.75	7.95	4.54	4.37	5.98
CL1212.Contig5_All	10.74	5.95	4.19	6.18	10.91	8.42
CL1213.Contig1_All	1.41	1.05	0.9	0.79	0.77	0.72
CL1213.Contig2_All	22.41	23.36	20.94	26.95	25.83	27.69
CL1214.Contig1_All	20.47	15.06	15.45	17.53	14.65	15.82
CL1214.Contig2_All	1.15	0.49	0.29	0.32	0.38	0.38
CL1215.Contig1_All	7.34	4.01	5.04	0.84	3.38	4.27
CL1215.Contig2_All	1.83	0.08	2.47	0	3.08	4.04
CL1215.Contig3_All	0.91	2.58	1.65	3.78	0	0
CL1215.Contig4_All	17.46	13.39	8.38	14.42	14.25	11.94
CL1216.Contig1_All	0.4	0	0.43	0	0.11	0.15
CL1216.Contig2_All	0.19	0.19	0.1	1.51	1.18	0.14
CL1216.Contig3_All	1.59	4.3	3.51	0.23	2.06	2.12
CL1216.Contig4_All	15.68	44.28	21.19	8.13	17.14	11.08
CL1216.Contig5_All	0.47	0.73	0.29	0.19	0.58	0.38
CL1217.Contig1_All	2	0.76	4.59	0.42	0.46	0.54
CL1217.Contig2_All	4.24	4.8	9.05	1.05	0	0.43
CL1217.Contig3_All	1.98	1.69	1.79	0.92	1.74	1.79
CL1218.Contig1_All	0.66	0.37	0.48	0.16	0.31	0.05
CL1218.Contig2_All	11.08	8.09	10.16	9.76	8.67	9.6
CL1218.Contig3_All	1.96	1.56	0.39	0.8	1.19	0.76
CL1218.Contig4_All	24.9	30.45	33.01	30.65	32.95	29.48
CL1219.Contig1_All	21.05	20.88	17.68	19.42	18.65	20.61
CL1219.Contig2_All	4.46	5.53	4.45	6.41	6.54	6.45
CL1219.Contig3_All	0.5	0.55	0.36	1.07	0.63	0.86
CL122.Contig1_All	1.17	2.76	0	1.28	2.75	0
CL122.Contig2_All	0.56	0.61	0	0.97	3.39	1.84
CL122.Contig3_All	2.31	1.97	2.89	2.38	2.78	3.86
CL122.Contig4_All	61.23	85.9	61.75	100.7	112.98	107.01
CL1220.Contig1_All	0.74	0.95	0.57	1.03	0.57	1.34
CL1220.Contig3_All	3.03	2.32	1.78	2.1	1.98	2.76
CL1220.Contig4_All	5.31	4.13	3.84	2.45	3.36	2.75
CL1220.Contig5_All	0.96	1.73	1.21	2.7	1.54	1.45
CL1221.Contig1_All	8.32	8.1	5.61	9.58	7.74	6.15
CL1221.Contig2_All	3.42	3.49	2.69	3.34	3.94	3.73
CL1221.Contig3_All	5.13	5.83	7.23	8.66	8.34	10.56
CL1221.Contig4_All	1.13	0.44	0.43	1.7	0.87	0.82
CL1222.Contig1_All	0	0.23	0	0.1	0.29	0
CL1222.Contig2_All	12.86	16.23	13.85	18.46	13.49	17.69
CL1222.Contig3_All	0.92	0.41	0.58	0.93	1.27	1.11
CL1222.Contig4_All	28.14	20.65	28.91	32.79	18.73	27.4
CL1222.Contig5_All	38.14	45.87	53.22	55.87	50.62	46.22
CL1222.Contig6_All	1.63	3.16	1.21	2.05	1.89	2.47
CL1223.Contig1_All	12	11.55	10.65	9.52	10.75	10.23
CL1223.Contig2_All	126.89	144.44	134.54	124.87	148.98	165.55
CL1223.Contig3_All	27.45	27.63	34.27	22.16	20.85	26.67
CL1224.Contig1_All	0	0.09	0	0.23	0	0.09
CL1224.Contig2_All	0.39	0	0.19	0.24	0.29	0.19
CL1224.Contig3_All	15.33	6.81	12.75	7.46	9.93	8.58
CL1224.Contig4_All	96.84	88.07	110.67	83.49	93.09	88.5
CL1225.Contig1_All	0.5	1.13	1.32	0	1.57	1.86
CL1225.Contig2_All	1.75	2.08	1.64	2.28	2.84	1.71
CL1225.Contig3_All	0.6	0.96	0.78	1.23	1.07	1.23
CL1226.Contig1_All	0	0	1.04	0	0.5	0.25
CL1226.Contig2_All	37.37	43.9	41.68	44.52	45.2	39.59
CL1227.Contig1_All	0	0	0.73	1.16	0	0
CL1227.Contig2_All	0.7	0.28	1.06	2.43	1.69	1.96
CL1227.Contig3_All	1.61	2.98	1.14	5.21	6.53	7.74
CL1228.Contig1_All	4.1	0.69	1.88	0.32	1.04	1.45
CL1228.Contig2_All	146.69	99.41	73.08	41.76	36.38	36.07
CL1229.Contig1_All	5.81	5.73	5.1	2.46	5.25	4.51
CL1229.Contig2_All	2.7	4.06	1.48	2.58	3.02	3.48
CL1229.Contig3_All	0.91	0	2.24	1.79	1.16	0.59
CL123.Contig1_All	2.67	0.74	1.86	1.38	2.35	2.32
CL123.Contig2_All	2.19	1.8	2.21	2.26	1.64	2.59
CL1230.Contig1_All	14.1	16.64	16.96	16.14	17.4	16.08
CL1230.Contig2_All	16.97	14.78	18.3	17.42	17.35	19.09
CL1231.Contig1_All	8.48	9.97	10	11.23	13.7	11.1
CL1231.Contig2_All	5.33	3.83	4.82	4.53	4.21	6.04
CL1231.Contig3_All	0.96	2.04	0.8	1.38	0.41	0.29
CL1231.Contig4_All	231.25	265.52	284.34	252.86	240.11	272.83
CL1232.Contig1_All	0.85	1.51	1.13	1.38	1.99	1.86
CL1232.Contig2_All	0.61	0.2	0.14	0.86	0.77	0.86
CL1232.Contig3_All	0.44	0.99	0.27	0.81	0.91	1.31
CL1232.Contig4_All	1.8	0.73	1.58	0.61	1.06	0.63
CL1233.Contig1_All	0	0	0	0	0	0.39
CL1233.Contig2_All	18.13	7.11	11.95	8.2	12.25	8.01
CL1233.Contig3_All	0.12	0	0	0	0	0.13
CL1233.Contig4_All	2.88	0.66	2.13	1.11	2.49	1.83
CL1233.Contig5_All	38.06	31.9	41.31	24.84	26.98	29.72
CL1233.Contig6_All	16.21	15.47	16.29	16.84	17.39	16.55
CL1234.Contig1_All	20.06	22.47	24	26.94	21.84	22.39
CL1234.Contig2_All	4.01	4.74	5.2	1.23	3.91	2.99
CL1234.Contig3_All	12.84	11.11	11.29	9.39	13.17	16.12
CL1234.Contig4_All	1.38	1.65	0	2.94	1.11	1.18
CL1234.Contig5_All	3.75	3.89	4.5	3.5	3.84	2.47
CL1234.Contig6_All	1.75	0	0	0	0	0
CL1234.Contig7_All	1	1.85	2.97	1.68	2.58	2.35
CL1235.Contig1_All	1.15	1.66	1.85	4.11	1.64	4.3
CL1235.Contig2_All	18.65	18.53	20.62	21.02	19.82	19.92
CL1236.Contig10_All	0.25	0	0.57	0.4	0.45	0
CL1236.Contig11_All	0.77	0.3	0.09	0.55	0.23	0.62
CL1236.Contig13_All	2.2	2.79	1.54	1.56	0.82	3.25
CL1236.Contig14_All	0	0	1.83	1.83	2.46	0
CL1236.Contig16_All	0.36	0.1	0.15	0.33	0.1	0.1
CL1236.Contig17_All	0.81	0.68	0.44	0.15	0.28	0.59
CL1236.Contig18_All	0	0.31	0	0.28	0.58	0.29
CL1236.Contig19_All	0.26	0.54	0.71	0	0.39	0.48
CL1236.Contig1_All	0.33	0.7	0.34	0.45	0.53	0.38
CL1236.Contig20_All	1.66	1.91	0.89	0.99	0	1.06
CL1236.Contig21_All	0.85	1.36	0	0.99	0.8	0
CL1236.Contig22_All	33.17	29.87	47.7	42.87	44.04	36.63
CL1236.Contig23_All	8.44	7.9	6.73	9.18	7.47	9.38
CL1236.Contig2_All	0.26	0.35	0.05	0.25	0.1	0.16
CL1236.Contig3_All	31.83	35.19	28.13	23.21	24.4	29.56
CL1236.Contig4_All	0	0	0	0	1.29	0
CL1236.Contig5_All	3.89	3.06	3.64	2.33	2.83	3.95
CL1236.Contig6_All	0.8	0.51	0.72	0.81	0.8	0.33
CL1236.Contig7_All	0.12	0.35	0.23	0.12	0.45	0.11
CL1237.Contig1_All	0.23	0.13	0.13	0	0.13	0.19
CL1237.Contig2_All	6.64	6.64	6.25	7.3	6.95	6.51
CL1238.Contig1_All	1.9	2.27	1.62	3.11	3.09	3.11
CL1238.Contig2_All	1.19	0.38	0.99	1.1	1	0.37
CL1238.Contig3_All	59.51	45.75	58.67	68.12	54.01	40.73
CL1238.Contig4_All	116.83	115.54	140.12	180.19	145.56	136.33
CL1239.Contig1_All	1.54	1.17	1.04	1	1.26	1.36
CL1239.Contig2_All	3.11	2.75	2.72	3.08	1.43	1.56
CL1239.Contig3_All	25.35	21.09	23.55	20.14	14.52	16.13
CL124.Contig10_All	0.96	1.7	0.59	1.49	1.57	1.12
CL124.Contig11_All	2.46	2.27	2.27	2.04	1.96	0.9
CL124.Contig12_All	0.62	0	0	0.66	0.35	0
CL124.Contig13_All	0.16	0	0	0	0.67	0.3
CL124.Contig14_All	0.76	0.53	0	0.88	0.29	0.95
CL124.Contig15_All	0	0.52	0	1.73	1.83	1.29
CL124.Contig16_All	1.32	0.75	0.69	0.96	1.01	1.04
CL124.Contig18_All	7.79	12.14	9.35	13.53	15.94	14.81
CL124.Contig19_All	4.42	4.93	1.24	0	0	4.01
CL124.Contig1_All	0.92	1.88	0.37	1.91	0.8	2.5
CL124.Contig20_All	1.71	0	0	3.37	0	2.23
CL124.Contig21_All	6.6	3.73	0	0	3.78	2.16
CL124.Contig2_All	6.87	10.82	5.92	5.27	7.73	8.39
CL124.Contig3_All	50.21	74.51	55.55	75.07	78.14	88.76
CL124.Contig6_All	0	0	0	0.44	0	0
CL124.Contig7_All	1.03	1.86	1.59	1.59	1.04	1.06
CL124.Contig8_All	1.55	0.46	0.63	0	0	0.41
CL124.Contig9_All	0.64	0.18	1.03	0	0.54	0.89
CL1240.Contig1_All	16.24	24.84	16.81	27.29	24.89	31.13
CL1240.Contig2_All	3.41	4.41	4.73	6.07	5.7	5.49
CL1240.Contig3_All	0.77	1.15	0.78	0	0.24	0.49
CL1241.Contig1_All	1.81	0.98	1.27	2.3	1.65	0.14
CL1241.Contig2_All	0	0	0.21	0.94	0.91	0.37
CL1241.Contig3_All	1.24	1.82	0	1.49	1.54	2.06
CL1241.Contig4_All	0.43	0.43	1.87	0.71	0.19	0.9
CL1241.Contig5_All	1.96	1.83	1.73	0.93	1.65	1.57
CL1241.Contig6_All	1.13	1.39	1.19	0	0	0
CL1242.Contig1_All	3.44	4.87	1.53	2.58	2.78	3.77
CL1242.Contig2_All	1.49	0.92	0.95	1.16	0.88	1.69
CL1243.Contig1_All	2.97	3.08	2.79	2.89	2.46	2.61
CL1243.Contig2_All	1.41	1.84	2.15	0.96	1.59	1.31
CL1244.Contig2_All	1.54	0.9	1.43	0	0.66	0
CL1244.Contig3_All	2.97	1.9	4.31	1.96	1.44	1.98
CL1245.Contig1_All	2.08	1.29	1.46	1.39	2.72	2.17
CL1245.Contig2_All	0	0	0	0	0.14	0
CL1245.Contig3_All	0	1.1	0.74	0.29	1.37	0
CL1245.Contig4_All	1.59	2.27	2.45	3.15	2.38	5.09
CL1246.Contig11_All	1.55	0.03	1.77	0.83	0.94	0
CL1246.Contig12_All	0	0	0	0	1.24	0.66
CL1246.Contig14_All	0	0	0.05	0	0	0
CL1246.Contig15_All	1.21	0	0.6	0	0	1.28
CL1246.Contig16_All	13.52	14.72	16.33	19.07	17.07	21.23
CL1246.Contig1_All	0.82	0.42	1.44	0.76	1.28	1.82
CL1246.Contig2_All	0.5	0	1.3	0	0	0.32
CL1246.Contig3_All	3.17	3.43	4.41	4.34	4.6	3.78
CL1246.Contig4_All	1.71	1.12	1.39	1.21	1.75	1.03
CL1246.Contig5_All	0.43	0	0	0	0.44	0
CL1246.Contig6_All	0	1.23	0	0	0	0
CL1246.Contig7_All	0.58	1	1.24	1.93	1.41	1.09
CL1246.Contig8_All	1.39	1.26	0.51	0.92	0.25	0
CL1246.Contig9_All	1.05	0.31	0.5	1.1	0.86	0.52
CL1247.Contig1_All	1.17	0.85	1.49	0.54	0.22	0.33
CL1247.Contig2_All	3.36	3.73	4.21	1.31	1.75	1.64
CL1248.Contig1_All	0	0.09	0	0	0	0
CL1248.Contig2_All	0.23	0.15	0.36	0.24	0.14	0.22
CL1248.Contig4_All	0.07	0	0.08	0.04	0.01	0.03
CL1248.Contig5_All	2.54	2.98	3.19	1.69	1.32	1.64
CL1248.Contig6_All	21.41	25.65	24.22	15.57	12.48	13.16
CL1249.Contig2_All	2.35	1.52	2.75	2.38	0.9	1.71
CL125.Contig1_All	0.52	0.78	0.25	2.81	3.05	5.27
CL125.Contig2_All	1.39	3.04	1.6	7.81	9.36	11.42
CL125.Contig3_All	2.35	2.76	0.96	4.78	3.07	3.22
CL125.Contig4_All	18.82	37.89	19.52	25.2	15.58	19.45
CL1250.Contig1_All	0.32	0.59	0.59	0.76	0.26	0.53
CL1250.Contig2_All	0.04	0.12	0.15	0.1	0.1	0.32
CL1250.Contig3_All	0.04	0.04	0.04	0.13	0.11	0.17
CL1250.Contig4_All	0.59	1.27	1.74	1.78	1.04	0.84
CL1250.Contig5_All	4.99	4.61	2.69	3.8	5.51	5.57
CL1251.Contig1_All	1.1	2.18	1.72	1.4	0.73	2.28
CL1251.Contig2_All	8.39	4.37	6.25	4.27	5.08	4.63
CL1252.Contig1_All	5.7	7.14	5.41	9.58	9.09	9.03
CL1252.Contig2_All	0.97	1.59	0	0.71	1.12	1.79
CL1253.Contig1_All	59.83	61.63	83.66	55.28	51.08	48.54
CL1253.Contig2_All	12.83	12.37	11.64	12.62	15.07	14.06
CL1254.Contig1_All	4.25	2.24	6.32	3.96	3.81	7.15
CL1254.Contig2_All	13.7	12.54	6	14.18	18.1	19.7
CL1254.Contig3_All	5.46	11.82	12.21	15.33	17.84	9.37
CL1254.Contig4_All	372.94	368.8	320.79	367.48	345.67	376.3
CL1255.Contig1_All	2.24	2.98	2.41	1.95	3.13	1.89
CL1255.Contig2_All	43.38	51.21	47.07	43.91	48.79	48.15
CL1255.Contig3_All	3.45	1.84	2.96	3.31	3.76	2.75
CL1256.Contig1_All	10.69	4.16	1.2	1.9	3.32	2.77
CL1256.Contig2_All	40.63	52.11	56.45	49.78	41.85	49.06
CL1257.Contig1_All	0.62	0.34	0.64	0.34	0.15	0.64
CL1257.Contig2_All	17.19	25.29	23.17	24.53	24.09	25.36
CL1257.Contig3_All	8.28	9.54	4.18	7.8	8.59	9.92
CL1257.Contig4_All	0.83	0	0.17	0.57	0.67	0.66
CL1258.Contig2_All	0.91	0.53	0.21	0	0.49	0
CL1258.Contig3_All	7.24	5.68	6.01	7.22	6.25	7.45
CL1259.Contig2_All	6.55	4.82	5.93	4.91	3.26	5.6
CL1259.Contig5_All	7.22	4.34	9.88	2.23	2.94	2.37
CL1259.Contig6_All	5.58	3.77	2.96	5.92	4.84	4.49
CL1259.Contig7_All	1.9	1.06	1.74	1.31	1.65	1.74
CL126.Contig1_All	8.7	3.94	4.78	3.82	6.12	5.07
CL126.Contig2_All	13.44	11.32	17.52	10.15	10.95	9.5
CL1260.Contig1_All	13.32	21.24	18.57	21.26	21.42	17.5
CL1260.Contig2_All	18.62	27.83	22.02	35.5	33.76	36.3
CL1260.Contig3_All	23.73	18.31	24.68	15.3	13.24	14.72
CL1260.Contig4_All	27.02	25.98	25.37	22.9	22.42	23.99
CL1260.Contig5_All	68.33	49.41	80.39	35.81	31.26	33.18
CL1260.Contig6_All	19.61	20.02	20	19.06	20.04	19.82
CL1260.Contig7_All	77.14	49.99	92.49	40.21	32.12	36.42
CL1261.Contig1_All	2.01	1.21	2.66	0.58	1.42	1.74
CL1261.Contig2_All	38.77	36.49	47.58	21.13	25.07	23.25
CL1262.Contig2_All	7.67	6.96	6.65	9.76	3.68	8.2
CL1262.Contig3_All	3.39	3.26	2.68	4	3.94	4.53
CL1262.Contig4_All	5.59	6.23	4.79	8.99	7.81	8.3
CL1262.Contig5_All	0	2.17	1.65	0.04	5.27	1.08
CL1263.Contig1_All	2.97	4.52	2.77	3.19	2.97	3.69
CL1263.Contig2_All	124.31	200.5	152.54	203.13	178.19	205.51
CL1264.Contig1_All	0.52	0.71	0.54	1.69	1.4	0.69
CL1264.Contig2_All	12.33	7.85	9.79	13.95	11.76	14.88
CL1264.Contig3_All	23.33	28.63	21.03	23.03	25.88	25.06
CL1265.Contig1_All	10.06	13.63	12.51	11.15	19.4	16.81
CL1265.Contig2_All	33.02	48.3	34.5	56.92	45.78	49.16
CL1266.Contig1_All	5.38	2.52	3.62	2.28	2.49	2.5
CL1266.Contig2_All	15.52	16.75	14.26	22.38	17.49	19.4
CL1267.Contig1_All	0	0.26	0	0.31	0	0
CL1267.Contig2_All	2.1	5.07	2.12	6.52	4.66	6.41
CL1268.Contig1_All	9.06	6.35	6.46	2.75	4.58	2.74
CL1268.Contig2_All	14.83	5.88	9.44	5.5	4.17	4.34
CL1269.Contig1_All	11.22	4.14	13.33	4.46	5.48	6.41
CL1269.Contig2_All	19.59	12.62	22.88	11.35	11.68	13.52
CL1269.Contig3_All	1.43	3.85	0.71	5.39	5.11	5.03
CL1269.Contig4_All	13.88	14.34	15.12	12.34	16	18.13
CL127.Contig10_All	0.97	3.53	0.91	1.78	1.7	3.26
CL127.Contig11_All	0	0	0	0.35	0.09	0
CL127.Contig12_All	0.46	0	0.01	0.75	1.92	0
CL127.Contig15_All	0	0	1.78	1.15	0.93	0.67
CL127.Contig16_All	0	1.27	0	1.49	0	0
CL127.Contig1_All	0	2.8	1.22	2.49	2.57	2.24
CL127.Contig2_All	1.33	0	0	0.97	1.33	0
CL127.Contig3_All	0	0.7	0	0.61	0.04	0.04
CL127.Contig4_All	1.68	0.19	1.7	1.58	0	4.75
CL127.Contig5_All	0	4.24	0	0.3	2.16	0
CL127.Contig6_All	0.55	0	0.79	0	0	1.61
CL127.Contig7_All	0	0	0	0	0.28	0
CL127.Contig8_All	0.92	0	0.38	0.99	0	1.01
CL127.Contig9_All	0	0	0	0	0	0.86
CL1270.Contig1_All	1.29	1.31	0.4	0	2.13	3.44
CL1270.Contig2_All	14.75	12.19	9.08	18.77	16.59	12.71
CL1270.Contig3_All	1.95	0.87	1.17	2.85	1.72	0
CL1270.Contig4_All	620.47	711.37	677.6	869.25	725.94	672.65
CL1271.Contig1_All	0.52	0.99	0.31	0.95	0.86	0.32
CL1271.Contig2_All	24.45	27.16	24.31	28.43	27.4	26.85
CL1272.Contig1_All	0.25	1.02	1.65	0.55	0.55	0.52
CL1272.Contig2_All	2.78	4.29	2.49	5.21	3.58	5.5
CL1272.Contig3_All	16.75	10.76	13.78	8.92	8.87	6.87
CL1272.Contig4_All	0	0	0	1	2.34	2.88
CL1272.Contig5_All	58.97	51.26	68.18	61.86	62.19	47.31
CL1273.Contig1_All	0.41	0.34	0.8	0.68	0.71	0.51
CL1273.Contig2_All	5.07	2.19	9.07	5.11	4.77	1.36
CL1273.Contig3_All	1.7	0.79	0	0	0	0.56
CL1273.Contig4_All	15.69	15.89	11.28	14.93	13.6	13.92
CL1273.Contig5_All	5.32	8.54	6.41	9.51	8.93	11.7
CL1274.Contig1_All	0.96	0.16	0.98	0.18	0.67	0.16
CL1274.Contig2_All	3.02	0.99	2.38	1.18	1.88	1.83
CL1274.Contig3_All	19.45	16.73	19.51	18.33	14.44	13.78
CL1274.Contig4_All	0.28	0	0.11	0	0.14	0.3
CL1275.Contig1_All	12.46	24.12	10.03	40.48	40.65	40.83
CL1275.Contig2_All	41	26.18	47.97	25.74	21.56	20.23
CL1275.Contig3_All	0.14	0.31	0.06	0.35	0.65	0.73
CL1275.Contig4_All	0.43	0.29	0.29	0.2	0.28	0.3
CL1276.Contig1_All	3.04	1.74	2.37	1.29	3.06	2.09
CL1276.Contig3_All	7.54	6.76	6.01	6.71	8.14	8.67
CL1276.Contig4_All	0.33	0.79	2.38	2.41	0	0
CL1276.Contig5_All	7.38	6.72	8.91	8.64	5.48	6.84
CL1277.Contig1_All	13.77	15.78	16.88	17.26	14.84	18.01
CL1277.Contig2_All	0	0.11	1.06	0.53	0.55	0.52
CL1277.Contig3_All	4	4.96	2.48	2.65	3.81	3.79
CL1277.Contig4_All	1.41	1.65	0.93	1.54	0.49	0.69
CL1277.Contig5_All	0.11	0	0.25	0	0.02	0
CL1277.Contig6_All	2.2	2.17	2.03	1.86	1.97	2.04
CL1277.Contig7_All	0	0	0	0.52	0	0
CL1277.Contig8_All	23.22	23.25	25.42	25.5	27.9	23.75
CL1278.Contig1_All	0	1.42	0	1.82	1.88	0.54
CL1278.Contig2_All	0.45	0.62	0.39	0	1.18	0
CL1278.Contig3_All	1.75	0	0.24	0.32	0	0.47
CL1278.Contig4_All	8.23	9.79	7.89	9.14	10.64	12.6
CL1279.Contig1_All	0.12	0.12	0	0	0	0
CL1279.Contig3_All	0.64	0.26	0.3	0.32	0.47	0
CL1279.Contig5_All	2.6	1.17	1.45	0.41	0.45	1.62
CL1279.Contig6_All	3.48	6.17	3.54	5.02	3.3	3.9
CL1279.Contig7_All	2.46	3.59	4.01	3.16	3.17	4.79
CL1279.Contig8_All	9.6	12.73	9.46	15.37	15.74	14.18
CL1279.Contig9_All	0.43	0.11	0.72	0.75	0	0
CL128.Contig1_All	4.73	3.06	2.96	4.18	3.53	2.5
CL128.Contig2_All	0.83	0.99	0.5	0.72	0.75	1.12
CL128.Contig3_All	2.55	3.18	5.37	3.51	3.95	4.26
CL128.Contig4_All	0.69	0.16	0.45	0	0.16	0.12
CL128.Contig5_All	2.4	2	2.07	2.86	2.89	3.56
CL128.Contig6_All	0.99	1.76	1.46	1.85	1.32	2.6
CL128.Contig7_All	2.45	1.51	1.4	0.83	1.54	0.73
CL128.Contig8_All	0.24	0	0	0.21	0	0
CL1280.Contig1_All	37.39	54	41.86	79.15	69.08	70.65
CL1280.Contig2_All	3.43	3.08	1.42	3.69	3.38	4.18
CL1281.Contig1_All	1	0.86	0.69	0.42	1.04	1.21
CL1281.Contig2_All	0.2	0.64	0.64	0.79	1.22	1.56
CL1282.Contig1_All	17.93	22.43	30.45	29.54	22.8	16.07
CL1282.Contig2_All	34.03	51.72	28.51	40.98	33.35	44.8
CL1282.Contig3_All	7.66	13.29	5.83	6.59	7.1	6.63
CL1283.Contig1_All	2.88	2.55	2.73	2.09	2.45	2.58
CL1283.Contig2_All	3.76	3.13	4.22	3.85	3.15	3
CL1284.Contig1_All	0	0	0	0.32	0	0
CL1284.Contig2_All	0.63	1.49	1.04	0	0.61	0.2
CL1285.Contig3_All	1.27	1.66	0.6	2.87	1.59	2.59
CL1286.Contig1_All	1.42	1.16	1.35	1.35	0.75	0.64
CL1286.Contig2_All	0.61	1.33	0.57	1.13	1.26	1.82
CL1286.Contig3_All	2.32	2.94	1.92	1.61	1.92	3
CL1286.Contig4_All	13.8	11.55	8.39	6.43	6.09	5.36
CL1287.Contig1_All	0	0.11	0.11	0.93	0.28	0.33
CL1287.Contig2_All	0.93	0.84	0	0.53	0.39	1.4
CL1287.Contig3_All	0.63	0	0.57	0.31	0.59	0
CL1287.Contig4_All	0.69	1.08	1.2	1.83	2.54	1.43
CL1287.Contig5_All	0	0.59	0	0	0	0.69
CL1287.Contig6_All	0.18	0.7	0.16	0.18	0.64	0.4
CL1288.Contig1_All	25.35	107.81	8.63	139.79	256.26	222.67
CL1288.Contig2_All	20.05	59.4	3.08	115.92	210.38	138.54
CL1289.Contig1_All	1.89	4.08	1.14	1.56	3.21	3.49
CL1289.Contig2_All	1.05	1.33	0.67	1.73	1.73	2.14
CL1289.Contig3_All	1.4	1.83	1.16	2.43	2.39	1.98
CL1289.Contig4_All	23.98	28.46	21.05	23.26	24	26.54
CL129.Contig1_All	2.03	2.13	1.1	1.85	1.88	1.85
CL129.Contig2_All	9.86	14.37	11.23	11.5	12.72	11.08
CL129.Contig3_All	12.16	8.35	11.49	11.18	11.74	13.62
CL1290.Contig1_All	1.91	0.36	2.3	1.49	1.43	2.02
CL1290.Contig2_All	1.34	0.55	0.46	0.58	0.51	0.77
CL1290.Contig3_All	0.46	0.45	0	0.53	1.14	1.06
CL1290.Contig4_All	4.64	6.86	4.28	4.88	8.25	6.5
CL1290.Contig5_All	295.25	309.84	337.91	313.21	340.37	324.75
CL1291.Contig1_All	3.64	3.36	3.72	2.05	2.54	2.6
CL1291.Contig2_All	0.85	1.25	0.38	0.78	0.84	0.38
CL1292.Contig1_All	0.15	0.11	0.12	0	0.06	0.17
CL1292.Contig2_All	0.96	0.71	0.42	0.64	0.55	0.69
CL1292.Contig3_All	3.34	3.76	4.26	4.54	5.03	5.26
CL1292.Contig4_All	10.88	10.08	10.23	9.91	10.56	9.38
CL1293.Contig2_All	1.68	1.37	1.6	1.95	1.88	1.49
CL1293.Contig3_All	81.42	96.45	78.01	79.51	103.39	90.96
CL1294.Contig1_All	3.86	4.66	1.74	5.67	7.8	6.21
CL1294.Contig2_All	30.57	13.86	24.22	14.22	13.05	14.17
CL1294.Contig3_All	1.71	0.26	0	0.5	0.51	0.68
CL1295.Contig1_All	11.65	9.87	12.44	11.17	8.91	9.76
CL1295.Contig2_All	5.46	6.19	4.68	5.86	6.28	4.97
CL1296.Contig1_All	0.44	2.57	1.1	1.83	1.76	1.82
CL1296.Contig2_All	7.89	4.79	5.03	5.99	7.69	7.56
CL1297.Contig1_All	0.37	1.12	0.88	0.52	0.67	0
CL1297.Contig2_All	0.38	0.84	0.17	0.95	1.33	0.45
CL1297.Contig3_All	1.41	0.24	1.37	1.38	0.33	1.41
CL1297.Contig4_All	0.76	3.77	0	0.31	1.62	1.43
CL1297.Contig5_All	2.57	0.49	3.78	2.37	1.93	1.95
CL1297.Contig6_All	0	1.62	1.18	0	0	0
CL1298.Contig1_All	10.15	10.94	8.42	10.68	10.57	11.33
CL1298.Contig2_All	35.56	37.16	27.68	46.99	49.78	53.85
CL1299.Contig1_All	2.19	2.6	3.34	1.4	3.65	4.05
CL1299.Contig2_All	3.34	3.19	2.68	5.4	2.76	2.91
CL13.Contig1_All	1.55	2.34	2.41	1.72	1.62	0.43
CL130.Contig1_All	3.88	1.88	1.72	2.26	3.06	2.48
CL130.Contig2_All	16.01	21.04	17.15	21.77	21.09	22.71
CL130.Contig3_All	0.51	0.14	0.45	0.2	0.16	0.44
CL130.Contig4_All	0.16	0.2	0.28	0.11	0.12	0.19
CL1300.Contig1_All	0.22	1.23	3.58	1.5	0	0.72
CL1300.Contig2_All	38.55	46.47	41.76	46.85	40.56	39.89
CL1300.Contig3_All	3.03	2.85	2.05	2.83	1.96	3.38
CL1301.Contig1_All	92.02	95.74	100.01	84.43	69.79	77.3
CL1301.Contig2_All	6.25	10.55	5.17	6	15.66	12.38
CL1302.Contig1_All	0	0	0	0.25	0	0
CL1302.Contig2_All	0	0.65	0.75	2.08	1.97	1.59
CL1302.Contig3_All	1.78	3.04	1.46	1.84	3.49	3.97
CL1302.Contig4_All	9.7	10.92	6.89	18.92	17.68	17.61
CL1302.Contig5_All	1.87	1.06	1.52	0.41	1.42	1.51
CL1303.Contig1_All	3.97	3.63	6.48	3.59	5.13	6.1
CL1303.Contig2_All	1.1	1.3	1.58	1.58	1.13	1.38
CL1303.Contig3_All	0.39	0	0.85	0	0.56	0.23
CL1303.Contig4_All	0.45	0.69	0.19	0.4	0.09	0.6
CL1304.Contig1_All	76.09	66.54	70.44	50.61	46.03	47.34
CL1304.Contig2_All	2.28	17.05	2.44	26	13.18	26.32
CL1305.Contig1_All	0.26	0.72	0.47	0.52	0.5	0.25
CL1305.Contig2_All	0	0.78	0	0.3	0	0.76
CL1305.Contig3_All	0.22	0.03	0.7	0.78	0.85	0.82
CL1305.Contig4_All	0.57	0.19	0	0	0	0.26
CL1305.Contig5_All	0.83	0.52	0.2	0	0.09	0
CL1305.Contig6_All	0.6	0.3	0.62	0.12	0.89	0
CL1305.Contig7_All	2.07	3.21	2.22	3.85	4.42	4.33
CL1306.Contig1_All	0.66	1.56	0.54	1.1	1.97	1.68
CL1306.Contig2_All	1.3	1.21	1.14	0.8	0.88	0.26
CL1307.Contig1_All	103.03	106.71	126.45	56.24	72.6	61.53
CL1307.Contig2_All	396.13	437.25	456.69	410.98	336.13	349.38
CL1308.Contig1_All	31.72	24.85	32.9	25.47	24	24.88
CL1308.Contig2_All	0.45	0.36	0.35	0.63	0.5	0.49
CL1309.Contig1_All	2.27	0.15	0.86	0.08	0.33	0.35
CL1309.Contig2_All	4.44	0.43	2.53	1.39	1.23	0.92
CL1309.Contig3_All	44.92	51.08	57.98	34.22	35.57	34.27
CL1309.Contig4_All	13.17	16.05	14.23	13.45	16.81	14.67
CL131.Contig10_All	0.71	0.82	0	0.17	0.16	0
CL131.Contig11_All	0.01	0	0.53	1.41	0.8	0.51
CL131.Contig1_All	0.01	0.01	1.06	0	0.28	1.8
CL131.Contig2_All	3.63	5.14	5.17	3.15	6.77	6.86
CL131.Contig3_All	1.99	3.11	0.6	1.92	2.06	0.45
CL131.Contig4_All	0	0	0	0	0.58	0
CL131.Contig5_All	4.89	4.53	2.88	3.03	6.21	3.68
CL131.Contig6_All	0	0	0.18	0	0	0.02
CL131.Contig7_All	0	0.52	0.15	0.32	0.57	0.37
CL131.Contig8_All	0	0	0.36	0.62	0	0.04
CL131.Contig9_All	0.52	0.31	0	0.42	0	0.62
CL1310.Contig1_All	3.26	5.1	3.41	8.58	6.38	9.35
CL1310.Contig2_All	10.28	9.14	9.15	8	8.34	7.84
CL1310.Contig3_All	4.39	1.56	3.29	1.3	1.59	1.55
CL1311.Contig1_All	3	6.32	4.41	6.24	2.77	3.77
CL1311.Contig2_All	2.19	4.82	1.96	3.15	3.75	5.53
CL1311.Contig3_All	1.49	1.5	0.91	0	1.08	0
CL1311.Contig4_All	2.76	4.33	2.52	5.95	7.1	5.89
CL1312.Contig1_All	5.36	5.72	5.19	5.67	5.24	5.59
CL1312.Contig2_All	55.46	63.51	57.49	78.24	78.58	74.41
CL1313.Contig1_All	7.64	4.64	3.88	4.35	4.94	6.57
CL1313.Contig2_All	0.86	0.18	0.47	0.82	0.52	0.23
CL1313.Contig3_All	26.63	14.13	22.7	15.9	15.51	15.58
CL1313.Contig4_All	2.87	2.03	3.45	6.85	2.69	2.09
CL1314.Contig1_All	5.46	2.83	3.57	4.21	3.85	2.88
CL1314.Contig2_All	1.87	2.47	2.47	2.27	4.63	3.59
CL1314.Contig3_All	169.29	205.24	187.81	200.33	198.81	207.61
CL1314.Contig4_All	12.81	19.19	15.83	20.09	16.31	20.82
CL1315.Contig1_All	12.01	14.75	8.16	15.56	15.03	15.03
CL1315.Contig2_All	60.23	53.34	60.39	51.86	45.79	50.86
CL1316.Contig1_All	1.08	0.37	0.27	0.35	0.56	0.39
CL1316.Contig2_All	0.2	0.63	0.39	0.42	0.5	0.94
CL1317.Contig1_All	1.54	1.87	0.76	2.59	2.36	1.42
CL1317.Contig2_All	10.76	13.16	9.49	22.26	14.93	21.89
CL1318.Contig1_All	1.19	1.53	2.66	1.22	1.42	0.2
CL1318.Contig2_All	11.83	14.31	13.18	13.7	14.83	14.8
CL1318.Contig3_All	0.33	0.13	0.29	0	0	0.12
CL1318.Contig4_All	0.99	0.88	1.33	0.27	0.4	0.12
CL1318.Contig5_All	1.52	1.86	1.34	0.71	0.89	1.33
CL1318.Contig6_All	0.23	0	0	0.37	0.06	0.28
CL1319.Contig1_All	2.28	0.82	1.16	0.79	0.79	1.75
CL1319.Contig2_All	3.07	1.99	3.86	0.91	1.15	1.05
CL1319.Contig3_All	33.93	35.08	44.45	25.21	18.56	23.01
CL1319.Contig4_All	1.73	1.96	1.85	1.58	2.51	2.01
CL132.Contig10_All	0.66	0.77	0.39	1.2	1.05	1.13
CL132.Contig1_All	1.05	0.53	0.82	0.82	0.88	1.17
CL132.Contig2_All	0	0.1	0	0.06	0.05	0.06
CL132.Contig3_All	154.5	260.43	159.95	204.69	245.45	269.08
CL132.Contig4_All	34.75	31	22.84	21.34	32.74	31.58
CL132.Contig5_All	379.38	545.64	394.3	483.92	551.97	553.76
CL132.Contig6_All	80.87	107.74	95.54	118.24	134.95	134.97
CL132.Contig7_All	5.28	5.36	4.75	4.85	6.51	5.5
CL132.Contig8_All	0.07	0.06	0	0.06	0	0.06
CL132.Contig9_All	1.95	1.28	2.05	0.58	0.95	0.81
CL1320.Contig1_All	0.34	0.35	0.65	0	0.32	0.63
CL1320.Contig2_All	15.22	10.54	25.61	13.59	15.46	21.83
CL1320.Contig3_All	98.01	104.29	98.05	138.4	129.39	118.98
CL1321.Contig1_All	19.3	27.56	18.85	27.18	23.69	33.42
CL1321.Contig2_All	6.51	4.35	8.21	1.69	5.08	2.45
CL1322.Contig1_All	2.46	1.77	1.43	3.37	4.54	4.54
CL1322.Contig2_All	0.96	2.9	1.05	0.96	0.52	0.31
CL1322.Contig3_All	3.55	4.31	15.89	31.13	24.72	30.71
CL1323.Contig1_All	0.65	0.23	0	0	0.17	0.31
CL1323.Contig2_All	3.63	3.14	2.8	2.72	3.06	2.83
CL1324.Contig1_All	0.48	0.65	0	0	0	0
CL1324.Contig2_All	0.77	0	0.02	0.03	0	0.14
CL1324.Contig3_All	0.24	0	0.11	0	0	0.25
CL1324.Contig4_All	0.27	0.2	0.66	0.36	0	0.12
CL1324.Contig5_All	12.32	12.13	15.61	11.51	12.66	13
CL1324.Contig6_All	23.06	18.89	24.64	24.37	18.29	18.48
CL1325.Contig1_All	0.81	0.42	0.3	1.04	2.66	2.32
CL1325.Contig2_All	1.49	2.66	1.75	2.35	1.7	1.75
CL1326.Contig1_All	1.28	0.37	0.03	2.59	1.41	2.27
CL1326.Contig2_All	0.75	2.84	0	0	2.06	0
CL1326.Contig3_All	0.9	1.66	0	1.38	0.5	1.21
CL1326.Contig4_All	0	0	1.31	3.38	1.13	4.05
CL1326.Contig5_All	0.96	6.01	2.7	2.92	2.36	3
CL1327.Contig1_All	0.72	0.57	0.71	0.54	0.89	0.42
CL1327.Contig2_All	42.78	36.17	46.6	38.31	31.99	35.1
CL1328.Contig1_All	12.03	12.27	14.65	16.29	13.76	12.11
CL1328.Contig2_All	28.68	33.93	31.7	40.87	37.11	43.22
CL1329.Contig1_All	9.92	5.65	8.69	9.32	7.35	8.27
CL1329.Contig2_All	14.37	11.57	14.41	9.19	9.67	8.63
CL1329.Contig3_All	3.83	5.56	4.39	3.69	3.99	4.07
CL133.Contig1_All	11.29	13.17	14.32	14.8	14.97	18.53
CL133.Contig2_All	0	2.11	3.04	1.04	2.25	2.37
CL133.Contig4_All	17.89	11.47	10.18	11.56	17.27	9.86
CL1330.Contig1_All	35.01	24.2	22.92	9.95	20.23	12
CL1330.Contig2_All	7.93	9.96	8.75	3.87	6.8	6.25
CL1330.Contig3_All	2.74	2.99	2.25	3.11	2.36	4.13
CL1330.Contig4_All	13.86	14.59	13.26	16.35	10.14	14.75
CL1330.Contig5_All	1.18	2.23	1.55	0.65	1.85	1.14
CL1331.Contig1_All	3.01	1.32	2.58	1.51	4.87	1.78
CL1331.Contig2_All	19.84	18.81	19.04	15.07	13.59	15.01
CL1332.Contig1_All	4.39	2.37	2.95	10.88	7.81	5.17
CL1332.Contig2_All	4.57	12.52	6.1	2.13	5.61	11.71
CL1332.Contig3_All	0.14	1.2	0.13	0.63	1.23	1.61
CL1332.Contig4_All	0.65	0.14	0.01	0.41	0.56	0.01
CL1332.Contig5_All	0.4	0.08	0.03	0.11	0.04	0.01
CL1332.Contig6_All	0.05	0.36	0.03	0.05	0.03	0.28
CL1332.Contig7_All	4.45	1.39	0.81	4.5	3.05	0.17
CL1332.Contig8_All	1.04	7.7	3.94	3.92	4.27	8.94
CL1332.Contig9_All	0	0	0.19	0.2	0.29	0
CL1333.Contig1_All	14.61	14.81	16.16	19.59	16.53	16.9
CL1333.Contig2_All	2.88	4.35	2.14	4.05	4.13	3.67
CL1334.Contig1_All	106.85	128.83	115.38	165.51	122.43	127.26
CL1334.Contig2_All	24.53	29.85	24.31	42.94	47.96	42.59
CL1334.Contig3_All	0.35	0.17	0.17	0	0.17	0
CL1335.Contig1_All	4.89	13.11	0	13.4	5.47	0
CL1335.Contig2_All	23.44	21	6.94	13.53	10.31	1.96
CL1335.Contig3_All	59.25	62.58	52.64	117	130.95	137
CL1335.Contig4_All	4.86	0	9.4	0	7.92	16.29
CL1336.Contig1_All	29.66	17	36.83	27.1	30.51	29.18
CL1336.Contig2_All	15.73	11.09	10.86	11.24	6.37	7.98
CL1336.Contig3_All	5.36	14.77	12.72	16.06	14.17	14.08
CL1336.Contig4_All	12.36	11.9	5.12	5.6	7.53	4.65
CL1337.Contig1_All	0.47	1.43	1.98	2.66	2.12	0.43
CL1337.Contig2_All	8.4	5.95	4.62	5.35	7.16	8.09
CL1338.Contig1_All	14.04	15.28	12.47	15.91	16.67	15.95
CL1338.Contig2_All	11.01	3.1	6.78	4.63	3.86	5.13
CL1339.Contig1_All	9.3	10.21	6.24	9.14	5.79	9.18
CL1339.Contig2_All	1.05	1.06	0.52	0	0.48	0.48
CL1339.Contig3_All	43.39	48.07	37.64	40.7	35.16	42.06
CL134.Contig1_All	1.07	1.28	0.33	1.05	0.75	0.32
CL134.Contig2_All	1.46	0.72	1.7	2.32	2.32	1.95
CL134.Contig3_All	0.83	1.26	0.89	0.56	1.03	1.62
CL1340.Contig1_All	2.37	1.63	2.72	4.54	1.77	3
CL1340.Contig2_All	20.05	19.58	17.51	18.91	19.73	19.62
CL1341.Contig1_All	5.95	2.96	8.99	6.79	13.32	10.21
CL1341.Contig2_All	5.33	4.35	5.15	23.13	55.74	41.55
CL1341.Contig3_All	1.37	2.06	1.5	1.13	1.4	1.34
CL1341.Contig4_All	20.42	15.34	20.66	23.2	22.43	26.61
CL1341.Contig5_All	1.05	12.86	3.37	3.46	2.01	1.6
CL1342.Contig10_All	2.61	2.45	2.72	2.73	2.61	1.35
CL1342.Contig11_All	2.44	0.24	1.26	0	0	0.01
CL1342.Contig12_All	1	1.13	1.19	0.68	1.94	1.34
CL1342.Contig13_All	2.05	1.73	1.33	1.32	1.25	1.26
CL1342.Contig14_All	0	1.12	1.05	0.36	0.54	0.33
CL1342.Contig15_All	0	0.42	0.49	0	0	0
CL1342.Contig2_All	0	0.25	0	0	0	0
CL1342.Contig3_All	0.75	1.02	1.78	0	0	0
CL1342.Contig4_All	0.63	0.74	0	1.12	0.5	1.15
CL1342.Contig5_All	0.75	0.22	0.36	0	0.22	0
CL1342.Contig6_All	0.52	0	0.33	0.41	0	0.4
CL1342.Contig7_All	0.26	0.57	0	0	2.26	1.21
CL1342.Contig8_All	0	0.39	0	0	1.52	0.79
CL1342.Contig9_All	0.41	0	0.62	0.79	0	0.32
CL1343.Contig1_All	4.9	3.64	6.16	2.4	5.13	3.44
CL1343.Contig2_All	3.41	2.89	4.22	5.33	5.26	3.53
CL1343.Contig3_All	64	43.11	57.1	34.27	43.37	38.49
CL1344.Contig1_All	1.5	1.96	0.96	0.94	1.57	0.88
CL1344.Contig4_All	0	0	0.09	0	0	0
CL1344.Contig5_All	0.04	0	0	0	0	0.26
CL1344.Contig6_All	0	0	0	0.67	0	0
CL1344.Contig7_All	0.13	0.63	0.21	0.17	0.2	0.49
CL1344.Contig8_All	3.22	2.65	3.06	1.99	2.51	2.32
CL1345.Contig1_All	3.2	5.2	2.2	7.98	7.75	9.04
CL1345.Contig2_All	0	0.11	0	0	0.09	0.4
CL1346.Contig1_All	4.12	1.93	1.75	0.63	0.64	1.98
CL1346.Contig2_All	30.62	38.7	36.87	18.97	22.36	23.72
CL1347.Contig1_All	0	0	0	1.28	0	0
CL1347.Contig2_All	1.87	0.55	0.88	1.71	1.28	0
CL1347.Contig3_All	6.14	6.42	5.84	6	7.67	6.77
CL1347.Contig4_All	3.95	1.78	3	0.32	1.9	1.8
CL1348.Contig1_All	0.57	0.38	0.42	0	0.19	0.35
CL1348.Contig2_All	6.33	8.1	6.25	8.06	7.81	8.36
CL1349.Contig1_All	3.08	3.84	4.36	1.97	4.6	2.47
CL1349.Contig2_All	41.48	43.24	47.09	29.83	37.85	37.01
CL135.Contig10_All	0.63	1.47	0.84	0	0.17	0.79
CL135.Contig11_All	0	0	0	0	0.37	0.66
CL135.Contig12_All	1.12	0.42	0.11	2.59	0.51	1.85
CL135.Contig1_All	0.45	0	0	0	0.38	0
CL135.Contig2_All	0	0	0.65	1.17	0.2	0.26
CL135.Contig3_All	0	0.07	0.25	0	0	0
CL135.Contig4_All	0.94	1.86	0	0.91	2.46	2.26
CL135.Contig6_All	0.33	0	0	0	0	0
CL135.Contig7_All	0	0	0.44	0	0	0
CL135.Contig8_All	0	0.06	0.26	1.43	0.19	0.65
CL135.Contig9_All	0	0	0.33	0	0	0
CL1350.Contig1_All	1.73	0.22	0	0	0.02	0
CL1350.Contig2_All	0	0.03	0.59	0.18	0.42	0.11
CL1350.Contig3_All	0.59	0.54	0.36	0.25	0.27	0.52
CL1350.Contig4_All	2.82	2.29	2.97	3.47	3.41	2.84
CL1350.Contig5_All	15.61	14.46	15.9	15.65	14.2	15.51
CL1351.Contig1_All	11.96	11.99	12.3	10.22	10.23	10.48
CL1351.Contig2_All	1.67	1.87	1.67	1.92	1.47	2.37
CL1352.Contig1_All	36.36	42.56	36.12	39.76	36.79	42.34
CL1352.Contig2_All	208.64	228.4	171.11	229.5	243.66	242.33
CL1353.Contig10_All	0.94	1.82	0.76	2.18	1.42	1.41
CL1353.Contig11_All	0	0	0	0.24	0.25	0
CL1353.Contig1_All	0.99	0.97	0.8	1.45	0.37	1.25
CL1353.Contig2_All	0.47	0.7	0.56	0	0.76	0
CL1353.Contig3_All	1.15	1.76	0.94	0.95	0.64	2.33
CL1353.Contig4_All	0	0	0.1	0	0	0
CL1353.Contig5_All	0.12	0	0	0	0	0
CL1353.Contig6_All	0.14	0	0.05	0	0	0
CL1353.Contig8_All	0.09	0	0	0	0.25	0
CL1353.Contig9_All	0.32	0.71	0.27	0.09	0.26	0.81
CL1354.Contig1_All	4.33	3.48	3.85	3.18	3.78	4.25
CL1354.Contig2_All	1.43	0.99	2.37	0.8	0.95	1.35
CL1354.Contig3_All	0.79	0.52	0.86	0.09	1	0
CL1354.Contig4_All	8.8	7.91	8.98	4.81	4.6	7.02
CL1354.Contig5_All	2.67	2.69	2.12	1.98	1.92	2.69
CL1354.Contig6_All	101.7	131.37	136.26	74.27	81.96	89.11
CL1355.Contig1_All	22.15	24.3	17.56	22.69	28.66	27.56
CL1355.Contig2_All	303.52	277.9	327.9	388.76	336.98	298.66
CL1356.Contig1_All	1.03	1.9	0	2.41	2.21	3.6
CL1356.Contig2_All	0.03	0.13	0.16	0.12	0.13	0.25
CL1356.Contig3_All	8.41	11.68	7.5	15.16	13.15	14.13
CL1357.Contig1_All	5.55	5.49	3.2	4.44	4.17	4.55
CL1357.Contig2_All	0.87	1.05	1.64	2.02	1.59	1.76
CL1358.Contig1_All	8.79	13.56	10.31	10.65	13.69	13.5
CL1358.Contig2_All	2.77	4.89	0.05	3.7	2.71	0
CL1358.Contig3_All	20.72	26.22	24.86	26.57	28.11	22.22
CL1358.Contig4_All	6.7	9.09	9.24	4.01	8.95	9.99
CL1358.Contig5_All	10.15	6.11	5.19	2.21	5.12	3.14
CL1359.Contig1_All	8.26	6.7	10.2	2.32	3.45	2.32
CL1359.Contig3_All	12.62	14.62	18.97	1.83	2.56	2.34
CL1359.Contig4_All	5.82	9.23	11.92	9.45	9.4	10.52
CL1359.Contig5_All	0.05	0.69	0	0	0	0
CL1359.Contig7_All	2.38	1.62	0	2.08	3.69	3.16
CL1359.Contig8_All	1	2.19	1.82	0	0.28	0.48
CL136.Contig2_All	2.02	3.38	2.08	5.78	3.42	2.69
CL136.Contig3_All	1.27	1.85	1.32	2.24	0.93	1.47
CL136.Contig4_All	9.81	14.82	10.78	18.44	17.41	17.74
CL136.Contig5_All	2.8	1.9	2.11	2.94	3.64	5.01
CL136.Contig6_All	7	6.26	4.98	9.33	11.66	9.69
CL1360.Contig1_All	17.82	17.4	28.06	13.67	14.58	11.22
CL1360.Contig2_All	5	2.78	2.73	3.82	5.31	4.8
CL1360.Contig4_All	19.69	18.15	22.2	14.9	21.87	19.54
CL1360.Contig5_All	1.51	7.46	2.82	15.72	13.66	15.65
CL1361.Contig1_All	3.81	3.41	2.64	2.34	2	1.11
CL1361.Contig2_All	0	0.26	0.88	0	0.75	0.48
CL1361.Contig3_All	101.88	91.3	102.26	127.45	114.71	109.1
CL1362.Contig1_All	5.18	5.91	3.9	5.58	5.35	5.24
CL1362.Contig2_All	8.56	6.05	5.49	6.83	6.57	6.5
CL1362.Contig3_All	36.08	36.08	41.42	30.43	24.31	26.77
CL1363.Contig1_All	23.8	19.37	30.43	19.69	16.98	17.82
CL1363.Contig2_All	3.57	2.2	2.34	3.36	5.82	3.74
CL1363.Contig3_All	32.06	35.6	51.92	47.74	38.63	34.16
CL1364.Contig1_All	2.94	7.16	4.64	6.92	9.12	7.82
CL1364.Contig2_All	16.44	18.94	13.22	25.08	27.15	30.92
CL1364.Contig3_All	0.96	2.3	1.14	0.36	0.58	0
CL1365.Contig10_All	0	0	0	0.12	0	0
CL1365.Contig11_All	0	0	0	0	0.32	0
CL1365.Contig1_All	2.22	3.42	1.6	2.09	1.94	0
CL1365.Contig2_All	0.34	0.67	1.15	2	0.11	0.61
CL1365.Contig3_All	0.82	1.11	0.52	0.47	0.71	1.1
CL1365.Contig4_All	4.01	5.48	4.6	4.79	5.36	4.95
CL1365.Contig5_All	3.42	1.45	2.17	1.67	3.23	1.41
CL1365.Contig6_All	7.01	11.65	4.46	11.11	11.48	13.43
CL1365.Contig7_All	0.04	1.58	2.07	0	0.52	0.7
CL1365.Contig8_All	2.34	0.07	8.65	0	0	0
CL1365.Contig9_All	0.36	0.86	0.25	0.76	0.24	1.12
CL1366.Contig1_All	0.98	1.15	0.33	0.39	0.87	0.99
CL1366.Contig2_All	5.45	8.99	5.72	7.96	8.29	8.42
CL1367.Contig1_All	4.05	3.21	1.45	6.15	4.55	1.43
CL1367.Contig2_All	19.31	19.21	24.23	16.26	16.68	19.18
CL1368.Contig1_All	0	0	0	0.36	0.42	0.42
CL1368.Contig2_All	46.94	38.29	40.67	51.27	52.55	53.77
CL1369.Contig1_All	0.78	1.17	1.51	0.87	1.04	0.62
CL1369.Contig2_All	6.83	9.29	7.09	10	9.09	10.33
CL137.Contig1_All	0.66	2.13	1.55	1.38	1.79	2.52
CL137.Contig2_All	0.54	0.51	0.29	0.2	0.27	0.52
CL137.Contig3_All	0	0	0.25	0.36	0.37	0.9
CL137.Contig5_All	0.94	0.52	0.59	0.41	0	0
CL137.Contig6_All	0.54	0.54	0.28	0.57	0.95	1.55
CL137.Contig8_All	7.43	7.93	8.85	11.92	9.98	8.05
CL137.Contig9_All	0.61	0.1	0.03	0	0.62	0.78
CL1370.Contig1_All	0.96	0.54	0.41	0.21	0.32	0.3
CL1370.Contig2_All	1.69	2.25	1.33	1.7	1.86	2.04
CL1371.Contig1_All	9.16	4.92	6.81	3.45	6.6	6.3
CL1371.Contig2_All	315.46	320.73	341.73	238.54	286.62	260.69
CL1372.Contig1_All	4.68	3.1	2.15	1.67	2.8	3.35
CL1372.Contig2_All	27.5	35.79	30.7	39.51	42.11	42.5
CL1373.Contig1_All	0.2	0	0	2.12	3.91	3.89
CL1373.Contig2_All	37.35	56.74	41.4	61.26	86.28	75.14
CL1373.Contig4_All	5.93	7.2	6.11	3.51	11.46	6.35
CL1373.Contig6_All	8.28	16.67	7.03	17.97	17.07	26.78
CL1373.Contig7_All	13.36	15.45	13.79	13.64	18.98	15.64
CL1374.Contig1_All	14.96	15.63	16.54	7.3	15.37	10.67
CL1374.Contig2_All	42.11	37.02	42.62	6.57	20.48	21.37
CL1374.Contig3_All	18.28	17.72	17.39	15.99	18.51	17.01
CL1375.Contig11_All	0	0	0	0.11	0	0.13
CL1375.Contig12_All	0	0	0	0	0	0.31
CL1375.Contig13_All	0	0	0.63	0.2	0	0.29
CL1375.Contig1_All	0.98	2.01	0.23	1.75	1.63	2.56
CL1375.Contig2_All	0.59	0.85	1.16	0.03	1.51	1.29
CL1375.Contig4_All	1.71	1.43	0	2.18	1.88	3.08
CL1375.Contig7_All	0.83	0.74	1.22	1.46	1.26	0.3
CL1375.Contig9_All	1.55	2.58	2.74	3.3	2.81	1.78
CL1376.Contig1_All	123.88	112.87	117.36	108.18	115.53	110.51
CL1376.Contig2_All	8.16	6.31	6.89	7.5	3.17	5.33
CL1377.Contig1_All	1.74	4.86	4.26	1.98	2.42	2.26
CL1377.Contig2_All	8.55	11.31	7.8	2.84	7.79	6.88
CL1377.Contig3_All	2.19	0	1.19	7.55	4.78	4.89
CL1377.Contig4_All	2.95	3.15	1.51	0.7	1.42	2.2
CL1377.Contig5_All	6.14	4.46	4.51	7.31	5.89	5.53
CL1377.Contig6_All	1.2	0	0	0.51	0.59	0
CL1378.Contig1_All	208.2	209.67	239.81	254.36	250.79	223.39
CL1378.Contig2_All	11.76	11.18	11.16	17.1	18.65	15.81
CL1379.Contig1_All	0.29	1.29	0.64	0.53	0.55	0.96
CL1379.Contig2_All	0.84	0.41	0.83	0.81	2.46	0.52
CL1379.Contig3_All	2.02	2.07	1.49	3.12	2.79	2.53
CL1379.Contig4_All	14.42	15.52	12.84	13.61	12.85	13.66
CL138.Contig10_All	0.45	2.44	0.93	0.55	1.12	1.77
CL138.Contig11_All	0.76	0	0	0	0	1.28
CL138.Contig12_All	0	1.73	0	1.86	2.39	2.89
CL138.Contig13_All	0	0	0	1.55	0	0
CL138.Contig14_All	4.47	6.15	5.16	10.26	8.41	9.22
CL138.Contig1_All	1.47	2.76	1.35	2.91	1.01	1.45
CL138.Contig2_All	0.34	0.26	0.38	0.24	0.31	0.12
CL138.Contig4_All	5.44	20.8	9.84	19.62	20.49	22.69
CL138.Contig5_All	12.05	5.45	8.93	3.7	3.81	3.7
CL138.Contig6_All	4.69	1.61	4.18	1.39	1.41	1.25
CL138.Contig7_All	0.28	0	0.26	0.38	0.45	0.63
CL138.Contig8_All	0.43	1.34	1.13	0.36	2.1	0.52
CL138.Contig9_All	0.12	0	0	0	0.32	0
CL1380.Contig1_All	5.61	4.4	2.87	3.98	4.96	4.05
CL1380.Contig3_All	0.79	0.36	0.98	0.34	0.86	0.66
CL1380.Contig4_All	0	0.57	0.5	0.35	0	1.35
CL1380.Contig5_All	0.8	0.98	1.11	0.65	1.32	1.68
CL1380.Contig7_All	0.04	0.98	1.11	2.5	1.88	3.18
CL1380.Contig8_All	1.42	0.85	1.15	0.87	0.96	0
CL1381.Contig1_All	7.29	7.27	6.05	11.94	9.27	10.55
CL1381.Contig2_All	0.16	0.51	0	0	0.63	0.55
CL1381.Contig3_All	5.13	3.58	3.71	6.25	6.31	8.82
CL1381.Contig4_All	2.56	2.72	1.64	2.39	3.69	3
CL1381.Contig5_All	88.6	107.19	82.75	127.89	129.03	123.36
CL1381.Contig6_All	0	0	0.58	0.56	0.45	0.5
CL1381.Contig7_All	592.53	666.86	645.04	869.38	747.18	719.54
CL1382.Contig1_All	10	10.25	11.83	9.68	9.37	11.25
CL1382.Contig2_All	1.83	2.09	1.46	2.73	2.61	2.8
CL1383.Contig1_All	3.08	1.24	1.58	1.14	1.17	1.11
CL1383.Contig2_All	4.77	6.07	5.71	4.51	5.46	5.3
CL1383.Contig4_All	7.86	5.58	7.48	8.82	7.43	7.5
CL1384.Contig1_All	70.83	77.53	78.84	82.5	77.41	80.15
CL1384.Contig2_All	8.37	8.36	8.33	12.11	9.88	8.84
CL1384.Contig3_All	12.41	12.52	15.31	13.38	15.56	13.02
CL1384.Contig4_All	3.29	0.7	2.74	0.38	0.93	0
CL1385.Contig1_All	6.31	6.94	5.8	8.48	8.04	8.7
CL1385.Contig2_All	1.54	1.7	1.15	2.03	1.13	0.65
CL1386.Contig1_All	73.81	65.91	72.54	67.72	68.8	63.23
CL1386.Contig2_All	10.32	10.49	7.74	11.21	12.6	13.9
CL1386.Contig3_All	1.56	0	0.3	0	0.58	0.59
CL1387.Contig1_All	0.61	0.76	1.22	0.51	1.18	1.06
CL1387.Contig2_All	2.73	3.91	2.29	2.26	2.61	3.39
CL1388.Contig1_All	6.98	6.95	5.33	7.82	10.67	8.61
CL1388.Contig2_All	1.68	3.73	1.39	3.17	3.49	4.81
CL1388.Contig3_All	0.76	0.23	2.11	1.6	1.25	1.54
CL1388.Contig4_All	42.13	48.01	52.79	46.71	41.67	39.57
CL1389.Contig1_All	0.13	0.58	0.3	1.13	0.63	0.57
CL1389.Contig2_All	0.76	0.97	0.6	0.89	1.25	1.44
CL139.Contig1_All	8.32	4.51	5.87	0.72	4.16	3.91
CL139.Contig2_All	58.53	60.41	54.06	69.11	65.84	72.63
CL1390.Contig10_All	1.2	0.76	0.97	1.67	0.23	2.29
CL1390.Contig1_All	0.32	0	0.76	0.32	0.51	0.6
CL1390.Contig2_All	16.36	23.38	22.06	20.04	14.86	18
CL1390.Contig3_All	7.76	9.72	9.93	8.98	1.57	6.72
CL1390.Contig5_All	3.51	4.63	0.47	7.63	16.58	7.06
CL1390.Contig7_All	7.39	6.51	5.5	6.23	4.67	5.52
CL1390.Contig8_All	29.41	30.3	29.95	22.8	28.17	27.52
CL1390.Contig9_All	7.09	0.62	2.28	0.05	0.67	0.43
CL1391.Contig1_All	34.62	28.99	35.38	37.75	31.13	36.66
CL1391.Contig2_All	5.12	4.93	5.25	7.91	8.03	7.34
CL1392.Contig1_All	0.31	1.91	0.6	0	1.13	1.38
CL1392.Contig3_All	0.26	3.52	0.62	3.25	2.78	4.77
CL1392.Contig4_All	0.34	1.41	0.4	2.66	1.14	1.22
CL1392.Contig6_All	0.31	0.66	0	0.29	0.26	0.15
CL1392.Contig7_All	2.26	3.19	1.6	1.93	2.65	2.77
CL1392.Contig8_All	2.34	1.69	1.54	0.8	1.07	0.86
CL1393.Contig1_All	0.31	0.1	0.27	0.44	1.05	1.3
CL1393.Contig2_All	0.42	0.63	0	0.63	0.16	0.31
CL1393.Contig3_All	0	0.55	0	0.98	1.52	0
CL1394.Contig1_All	2.94	1.74	1.54	0.89	2.04	0.65
CL1394.Contig2_All	3.44	1.73	2.53	3.51	4.31	7.76
CL1394.Contig3_All	4.28	7.77	7.34	13.63	13.04	8.33
CL1394.Contig4_All	49.08	38.54	65.39	30.11	32.81	35.62
CL1394.Contig5_All	6.63	3.96	5.6	6.32	4.32	3.67
CL1394.Contig6_All	5.47	4.7	5.24	4.89	6.31	2.13
CL1394.Contig7_All	4.37	4.31	3.45	2.72	3.15	4.78
CL1395.Contig1_All	0	0	0	0.41	0.07	0
CL1395.Contig2_All	0	0.42	1.48	0.37	1.28	0.38
CL1395.Contig3_All	0.79	0.57	0.75	0.76	1.36	1.78
CL1396.Contig1_All	108.52	181.62	118.29	170.08	155	185.69
CL1396.Contig2_All	11.49	11.71	11.7	12.95	12.2	11.92
CL1397.Contig1_All	0.58	0.69	0.62	1.14	1.54	1.7
CL1397.Contig2_All	7.5	7.62	6.39	9.77	8.61	9.9
CL1398.Contig1_All	0.72	0.35	0.46	1.11	1.01	1.3
CL1398.Contig2_All	1.2	1.23	0.48	0.71	1.25	0.56
CL1398.Contig3_All	2.67	2.12	1.8	0.62	2.14	1.33
CL1399.Contig1_All	1.22	0.79	0.96	1.73	1.51	2.81
CL1399.Contig3_All	2.19	0.64	0.25	1.16	2.42	1.45
CL1399.Contig4_All	0.84	0.36	0	0.83	0.68	0.24
CL1399.Contig5_All	8.42	9.5	8.49	9.02	7.93	9.47
CL1399.Contig6_All	2.29	3.35	3.93	4.89	4.97	3.74
CL1399.Contig7_All	4.18	5.42	3.46	6.58	8.45	7.86
CL14.Contig1_All	2.36	2.27	1.93	1.11	1.51	1.5
CL14.Contig2_All	899.08	742.5	875.11	496.09	399.08	444.48
CL140.Contig10_All	0	0	0	0	0	0.21
CL140.Contig11_All	12.48	10.15	8.98	10.8	11.43	12.35
CL140.Contig12_All	15.7	13.07	13.02	9.9	7.21	9.8
CL140.Contig14_All	1.66	1.42	0.78	0.52	0.93	1.31
CL140.Contig1_All	6.67	6.94	3.91	4.64	9.7	6.88
CL140.Contig2_All	0.59	1.17	2.11	0.82	0.26	1.6
CL140.Contig4_All	0	0.61	0	4.25	4.15	2.57
CL140.Contig6_All	1.84	1.06	3.17	1.85	0.62	0.78
CL140.Contig7_All	0.97	0.56	0.54	0.55	0	0
CL140.Contig8_All	1.37	1.14	1.35	1.76	0.31	1.35
CL140.Contig9_All	0	0	0.17	0	0	0
CL1400.Contig1_All	1.1	1.13	0.89	1.75	0.19	1.15
CL1400.Contig2_All	1.42	0	1.36	0	0.12	0.94
CL1400.Contig3_All	0	1.31	2.02	0	0	1.01
CL1400.Contig5_All	4.62	1.4	4.19	0.47	0.93	0
CL1400.Contig6_All	0	0.63	0.01	0.87	0.24	0
CL1400.Contig7_All	4.77	4.24	12.89	2.01	2.49	2.63
CL1400.Contig8_All	4.78	2.74	7.39	0.75	3.61	1.41
CL1400.Contig9_All	8.81	1.91	19.46	6.79	2.18	3.46
CL1401.Contig1_All	58.66	55.21	58.33	60.22	60.96	56.03
CL1401.Contig2_All	0.29	0.19	0.3	0.38	0.73	0.51
CL1401.Contig3_All	0	0.51	0.17	0.21	0.53	0.43
CL1401.Contig4_All	0.53	1.25	0.27	0.37	0.44	0.47
CL1402.Contig1_All	1.6	0.89	0.13	0.79	0.26	0.34
CL1402.Contig2_All	6.52	4.05	4.31	4.64	3.01	5.83
CL1402.Contig3_All	0.34	0.11	0.33	0.35	0.33	0.2
CL1402.Contig4_All	2.22	0.77	0.89	0.94	1.53	0.89
CL1402.Contig6_All	1.34	1.32	1.85	2.12	2.2	1.42
CL1402.Contig7_All	9.19	8.09	6.88	6.14	11.41	8.72
CL1402.Contig8_All	0.3	0.75	1.33	0.87	1.28	0.81
CL1403.Contig1_All	0	0.4	0	0	0.3	1.28
CL1403.Contig2_All	7.41	5.2	6.34	7.3	4.65	5.38
CL1404.Contig1_All	1	0.12	0.23	0.48	1.09	1.68
CL1404.Contig2_All	0.19	0	0	0	0.51	0
CL1404.Contig3_All	3.27	1.55	0.95	1.21	3.33	2.8
CL1404.Contig4_All	0.65	0.84	0.75	0.34	0	0.67
CL1404.Contig5_All	0	0	0.1	0	0.4	0
CL1404.Contig6_All	0.85	1.08	0.35	1.63	2.93	1.25
CL1404.Contig7_All	1.03	0.18	0.19	0.23	0.67	0.95
CL1404.Contig8_All	0.27	0.39	0.25	0.33	0.45	0.86
CL1404.Contig9_All	0	3.22	1.88	3.03	0.91	1.41
CL1405.Contig1_All	2.68	3.7	1.46	1.43	0.38	2.1
CL1405.Contig2_All	32.15	31.38	34.23	18.93	24.97	22.12
CL1405.Contig3_All	3.42	4.87	2.7	4.33	4.86	2.92
CL1406.Contig1_All	90.1	92.37	94.38	89	80.99	82.83
CL1406.Contig2_All	1.24	0.54	0	0	0.43	0.68
CL1407.Contig1_All	4.09	2.96	3.56	2.68	4.12	5.58
CL1407.Contig2_All	5.75	10.06	6.51	10.22	7.79	10.45
CL1407.Contig3_All	1.03	1.27	0.4	0.65	2.9	1.01
CL1407.Contig4_All	6.61	4.75	6.08	5.07	4.89	4.55
CL1407.Contig5_All	0	0.1	0	0	0	0
CL1407.Contig6_All	1.41	1.67	1.19	1.63	2.27	1.84
CL1407.Contig7_All	16.56	28.11	27.94	30.4	24.58	22.25
CL1408.Contig1_All	16.77	9.21	11.91	10.15	11.31	12.67
CL1408.Contig2_All	21.53	5.75	7.54	16.94	6.23	11.26
CL1409.Contig1_All	0	1.14	0	0	0	0.39
CL1409.Contig2_All	0.78	0.61	0.44	0.77	0.86	0.47
CL141.Contig11_All	1.55	1.56	0.99	0.75	1.12	2.17
CL141.Contig14_All	7.57	6.43	0	0	0	3.21
CL141.Contig15_All	0	6.86	0	0	0	0
CL141.Contig16_All	354.02	377.88	282.39	94.41	107.67	114.44
CL141.Contig17_All	339.89	438.82	401.39	136.71	136.59	132.78
CL141.Contig1_All	12.95	3.37	2.02	0	0.22	0.26
CL141.Contig2_All	108.97	132.27	180.44	90.1	71.44	45.77
CL141.Contig4_All	11.17	6.1	8.32	4.2	3.88	2.24
CL141.Contig5_All	8.53	6.91	6.57	2.71	0.96	2.4
CL141.Contig6_All	4.99	4.04	2.79	1.29	3.15	1.99
CL141.Contig7_All	59.55	50.8	70.2	26.78	19.14	23.93
CL141.Contig8_All	46.67	42.48	39.2	23.22	20.96	19.81
CL141.Contig9_All	0.17	0.13	0	0	0	0
CL1410.Contig1_All	2.47	2.39	6.84	0	1.52	3
CL1410.Contig2_All	1.53	0.48	2.02	0.54	0.53	1.26
CL1410.Contig3_All	0	0.56	0	0.36	1.27	0
CL1410.Contig4_All	0.42	0.57	0.47	0	0	0
CL1410.Contig5_All	6.68	9	7.73	7.78	5.88	5.78
CL1411.Contig1_All	0.59	0	0	0	0	0
CL1411.Contig2_All	20.97	20.66	19.95	35.25	29.47	34.24
CL1411.Contig3_All	24.44	21.16	18.89	25.99	22.14	36.96
CL1411.Contig4_All	5.52	3.58	3.79	4.52	4.26	2.61
CL1411.Contig5_All	3.75	1.72	1.77	1.6	2.31	3.12
CL1412.Contig1_All	5.68	6.76	6.78	9.16	7.43	8.56
CL1412.Contig2_All	10.42	15.62	8.56	17.15	20.96	16.05
CL1413.Contig1_All	66.98	40.91	47.73	25.95	31.15	30.16
CL1413.Contig2_All	485.86	308.72	358.61	161.03	189.39	164.71
CL1414.Contig1_All	12.48	5.25	19.26	2.86	3.23	2.87
CL1414.Contig2_All	81.63	96.83	122.59	45.76	38.76	44.51
CL1414.Contig3_All	92.83	97.14	195.21	56.83	39.76	40.95
CL1415.Contig1_All	0	0.27	0	0.25	1.2	0
CL1415.Contig2_All	0.85	0.85	0.14	0.27	1.4	0.41
CL1416.Contig1_All	1.65	2.43	1.17	2.04	2.4	1.72
CL1416.Contig2_All	0.34	0.25	0.3	0.13	0.22	0.2
CL1416.Contig3_All	7.03	11.32	5.22	1.03	1.86	1.77
CL1416.Contig4_All	212.37	239.59	104.2	6.99	3.38	7.39
CL1416.Contig5_All	53.82	60.1	65.51	55.52	47.93	47.56
CL1417.Contig1_All	3.05	2.07	0.89	0.94	1.94	2.26
CL1417.Contig2_All	24.59	25.18	26.26	21.94	24.98	22.23
CL1417.Contig3_All	4.37	5.14	3.62	2.29	3.28	2.69
CL1417.Contig4_All	1.02	0.12	0.86	1.24	1.72	0.9
CL1418.Contig1_All	2.65	3.8	3.83	4.98	4.91	5.51
CL1418.Contig2_All	1.9	1.21	0.56	1.5	1.11	1.05
CL1419.Contig1_All	1.31	0.62	0.31	0.62	0.62	1.09
CL1419.Contig2_All	2.31	0.38	1.49	1.95	1.21	2.03
CL1419.Contig3_All	9.62	15.69	10.15	20.17	20.52	19.09
CL1419.Contig4_All	0.25	1.91	1.84	0.99	0.54	0.24
CL142.Contig1_All	0.35	0.24	0.74	0	0.17	0.23
CL142.Contig2_All	4.94	2.62	3.34	1.46	1.37	1.69
CL142.Contig3_All	3.38	1.41	1.32	1.86	0.86	0.11
CL142.Contig4_All	1.54	0.84	1.29	1.23	0.64	0.75
CL142.Contig5_All	632.84	528.24	776.07	573.67	349.54	435.68
CL1420.Contig1_All	2.91	1.49	1.47	0.79	0.68	0.08
CL1420.Contig2_All	1.49	0.35	0	0	0	0.61
CL1420.Contig3_All	1.05	0.46	0	0.83	0	1.7
CL1421.Contig1_All	22.13	21.67	21.75	22.74	29.9	26.33
CL1421.Contig2_All	4.96	2.96	2.58	2.34	4.25	4.63
CL1422.Contig1_All	0.44	0.55	0.45	0.13	0.87	0.6
CL1422.Contig2_All	4.34	4.72	3.73	5.71	4.44	4.55
CL1423.Contig10_All	1.84	2.14	2.89	2.28	2.65	2.37
CL1423.Contig11_All	5.26	4.79	4	12.08	8.8	11.97
CL1423.Contig12_All	2.63	4.41	0	2.21	1.67	3.8
CL1423.Contig13_All	0.44	2.22	2.98	1.73	5.72	3.14
CL1423.Contig1_All	1.86	0.59	4.52	2.2	4.57	1.91
CL1423.Contig2_All	2.97	4.7	8.37	8.74	14.45	8.68
CL1423.Contig3_All	0	1.25	0	0	0	0
CL1423.Contig4_All	5.68	8.74	3.28	7.61	6.7	7.24
CL1423.Contig6_All	0	0	0.33	0	1.17	0
CL1423.Contig7_All	0	0	0.46	0	1.92	0
CL1423.Contig8_All	10.6	8.96	3.06	9.99	5.79	10.96
CL1423.Contig9_All	1.36	0	0.39	0.65	0.77	1.04
CL1424.Contig1_All	49.26	42.12	41.84	41.02	39.54	38.15
CL1424.Contig2_All	1.07	1.53	1.36	1.2	1.3	1.04
CL1425.Contig2_All	3.15	3.22	1.61	1.01	1.09	2.12
CL1425.Contig3_All	1.74	0.36	0.7	0.31	0.48	0.29
CL1425.Contig4_All	6.05	10.43	13.2	6.56	7.62	7.6
CL1426.Contig1_All	0	0	0.89	0.62	0	0
CL1426.Contig2_All	2.53	1.17	2.07	1.97	2.36	2.23
CL1426.Contig3_All	13.55	4.71	8.03	2.71	1.25	1.28
CL1426.Contig4_All	2.46	1.82	0.73	1.29	2.58	3.09
CL1427.Contig1_All	5.15	3.71	6.42	8.66	6.15	6.7
CL1427.Contig2_All	35.81	32.79	32.35	28.87	33.85	28.76
CL1428.Contig10_All	0.08	0	2.53	0	0	0
CL1428.Contig11_All	0	0.44	0	0	0	0.33
CL1428.Contig12_All	1.14	1.05	0	0	0	0.61
CL1428.Contig13_All	0	0	0	0.36	1.36	0
CL1428.Contig14_All	3.99	2.96	2.71	2.7	3.01	4.07
CL1428.Contig2_All	0	2.01	0	4.79	4.97	4.14
CL1428.Contig3_All	2.04	0.01	1.22	0	0.58	0
CL1428.Contig4_All	3.15	2.7	2.15	2.53	4.03	3.92
CL1428.Contig5_All	5.97	6.75	5.72	7.49	8.44	8.91
CL1428.Contig6_All	0	0	0.74	2.08	0.45	1.13
CL1428.Contig7_All	16.01	9.62	14.47	5.04	7.51	6.15
CL1428.Contig8_All	0.99	0	0	1.86	1.48	0
CL1428.Contig9_All	0	0	0	0.14	0	0.4
CL1429.Contig1_All	7.97	8.77	6.79	16.18	15.92	15.91
CL1429.Contig2_All	26.52	26.39	21.43	31.27	34.72	32.95
CL1429.Contig3_All	10.45	13.12	9.69	8.19	6.19	8.62
CL1429.Contig4_All	0	0	0.01	0	0	0
CL1429.Contig5_All	0.17	2.35	0	6.74	7.47	9.35
CL1429.Contig6_All	0	0	0.02	0	0	1.09
CL1429.Contig7_All	7.32	5.66	7.75	2.93	2.61	2.02
CL1429.Contig8_All	1.67	0.96	0.53	0.1	0.15	0.37
CL1429.Contig9_All	4.09	1.99	2.26	1.85	1.48	1.51
CL143.Contig1_All	8.59	8.55	8.07	5.32	5.31	6.32
CL143.Contig2_All	9.39	5.86	6.5	4.89	5.34	5.21
CL143.Contig4_All	1.95	0.62	1.21	0.87	0.43	1.36
CL143.Contig6_All	0.24	1.71	1.21	2.57	3.22	1.85
CL143.Contig8_All	11.99	9.3	9.79	9.25	9.54	10.38
CL143.Contig9_All	1.39	3.64	1.45	3.69	4.33	3.23
CL1430.Contig1_All	18.98	16.27	18.78	17.45	17.97	19.76
CL1430.Contig2_All	0.55	0.23	0.61	0.06	0.22	0.28
CL1430.Contig3_All	8.07	8.05	6.82	7.74	8.16	6.89
CL1431.Contig1_All	0.56	1.22	0.41	0.85	1.62	0.74
CL1431.Contig2_All	7.79	9.41	10.68	10.74	13.41	13.19
CL1431.Contig3_All	2.77	2.15	4.57	3.2	5.45	6.41
CL1432.Contig1_All	0.89	0	0	0.29	0	0
CL1432.Contig2_All	1.11	0.47	1.12	0	0	1.31
CL1432.Contig3_All	0.53	1.47	0.68	1.42	1.19	0.35
CL1432.Contig4_All	4.38	6.9	7.29	6.4	6.93	6.42
CL1433.Contig10_All	4.07	4.35	2.76	8.39	7.38	7.39
CL1433.Contig11_All	17	8.04	9.68	22.25	18.01	22
CL1433.Contig1_All	11.71	5.04	5.1	4.92	12.73	10.46
CL1433.Contig2_All	2.51	2.43	2.11	3.67	3.74	2.37
CL1433.Contig3_All	21.68	21.2	14.02	15.1	28.71	27.22
CL1433.Contig4_All	443.14	591.27	445.75	779.63	896.46	831.07
CL1433.Contig5_All	1.07	1.61	1.26	2.34	1.77	1.62
CL1433.Contig6_All	0.95	1.28	1.22	0.76	1.13	1.26
CL1433.Contig7_All	14.67	12.89	12.77	11.5	14.2	11.93
CL1433.Contig8_All	8.76	10.5	9.1	9.37	11.75	11.04
CL1434.Contig1_All	1.8	1.42	1.29	0.81	1.16	1.66
CL1434.Contig2_All	30.1	31.63	32.31	30.26	31.52	30.43
CL1435.Contig1_All	5.83	7.23	6.49	5.29	7.11	7.61
CL1435.Contig2_All	2.6	2.1	0.83	1.83	1.78	1.46
CL1435.Contig3_All	160.19	192.3	205.69	189.16	175.08	188.7
CL1435.Contig4_All	1.54	1.58	1.31	1.81	2.82	1.6
CL1436.Contig1_All	23.69	17.5	57.14	41.69	44	40.04
CL1436.Contig2_All	0.72	0.75	1.5	1.2	1.66	1.08
CL1437.Contig1_All	0.98	0.99	0	0.3	0	0
CL1437.Contig2_All	4	2.6	2.94	1.05	2.8	2.53
CL1437.Contig3_All	1.99	1.29	2.38	2.48	2.18	1.49
CL1437.Contig4_All	283.65	298.49	316.2	321.02	301.05	275.58
CL1437.Contig5_All	1.33	1.13	1.39	1.69	1	1.43
CL1438.Contig1_All	8.44	7.41	7.37	10.42	14.1	12.72
CL1438.Contig2_All	2.65	2.01	2.69	2.71	3.43	2.71
CL1439.Contig1_All	0	0.28	0.18	0.1	0.32	0.62
CL1439.Contig2_All	0.63	0	0.23	0	0	0
CL1439.Contig3_All	0.39	0.8	0.25	0.12	0	0.17
CL1439.Contig4_All	1.87	1.97	2.32	0.94	1.89	1.42
CL1439.Contig5_All	0.38	0.35	0.56	0.34	0.39	0.24
CL144.Contig1_All	4.62	5.97	3.53	5.99	8.77	6.49
CL144.Contig2_All	5.18	10.05	4.85	9.54	12.1	13.19
CL144.Contig3_All	6.75	7.83	4.06	10.58	13.3	12.81
CL1440.Contig1_All	7.69	4.94	5.91	7.62	7.05	5.49
CL1440.Contig2_All	0.61	0.38	0.9	1.29	0.6	0.67
CL1440.Contig3_All	20.45	32.21	27.35	36.56	32.29	33.09
CL1441.Contig1_All	0.76	0.79	0.38	0.36	0.99	0.44
CL1441.Contig2_All	0.97	0.97	0.7	0.34	1	0.32
CL1441.Contig3_All	3.48	4.59	2	3.8	5.21	3.66
CL1441.Contig4_All	0	0.34	0.36	0.74	0.69	1.16
CL1441.Contig5_All	13.58	17.6	12.06	14.6	19.44	16.86
CL1442.Contig1_All	2.84	5.12	2.94	5.99	5.84	6.05
CL1442.Contig2_All	8.76	11.84	6.65	10.24	15.38	12.73
CL1443.Contig1_All	8.07	6.59	8.57	10.97	8.4	9.11
CL1443.Contig2_All	0.75	1.37	1.13	0.76	1.09	0.35
CL1443.Contig3_All	1.05	0.82	0.76	1.59	1.28	1.15
CL1444.Contig1_All	1.52	1.66	1.24	3.17	2.91	3.83
CL1444.Contig2_All	0	0	0	0	0	0.21
CL1444.Contig3_All	15	17.03	15.12	10.19	10.78	12.81
CL1444.Contig4_All	2.74	1.28	1.05	2.81	1.51	0.07
CL1445.Contig1_All	24.79	17.91	12.91	21.41	23.78	19.45
CL1445.Contig2_All	19.52	17.86	11.97	7.67	5.82	8.43
CL1446.Contig1_All	1.08	0.28	2.63	1.3	1.27	1.58
CL1446.Contig2_All	5.76	7.55	6.53	13.16	7.43	8.81
CL1446.Contig3_All	4.27	3.72	3.37	1.82	3.8	4.43
CL1446.Contig4_All	0	1.31	0	0.05	0	0
CL1447.Contig1_All	0.41	0.7	0.11	0.37	0.38	0.34
CL1447.Contig2_All	1.17	1.68	1.35	1.74	1.87	2.02
CL1448.Contig1_All	0	0	0	0.21	0	0
[truncated: 20,944 more rows]
